# Supplementary material for: Identification of Symptomatic Fetuses Infected with Cytomegalovirus Using Amniotic Fluid Peptide Biomarkers
Source: PLoS Pathog. 2016 Jan 25;12(1):e1005395. doi: 10.1371/journal.ppat.1005395 (PMC4726449; doi:10.1371/journal.ppat.1005395)
Supplement: S1 Table — (XLS) [file ppat.1005395.s001.xls]

## Sheet: Patients and data
S1 Table	Patient data of the severely symptomatic and asymptomatic fetuses from the discovery and validation cohorts.
	Patient group	Analysis ID	Sample ID	CMV34 score	Gestational age upon amniotic fluid sampling (weeks)	Fetal platelet count	CMV DNA levels in amniotic fluid (Log10 copies/mL)	CMV DNA levels in fetal blood (Log 10 copies/mL)
DISCOVERY	Asymptomatic (n=13)	62337	DC_AS1	-0.807	20		3.146
		62339	DC_AS2	-1.048	23	118000	6.230	3.301
		62342	DC_AS3	-2.601	24		5.640
		62349	DC_AS4	-0.182	22	99000	7.977	5.655
		62352	DC_AS5	-1.145	22	231000	6.557	4.954
		62357	DC_AS6	0.948	20		3.414	3.662
		62373	DC_AS7	-1.513	20	238000	4.322	4.756
		62378	DC_AS8	-3.19	24	220000	6.690	5
		64144	DC_AS9	-1.765	29	226000	6.755	3.089
		64146	DC_AS10	-2.462	27		5.602	4.136
		64823	DC_AS11	-3.218	23		5.875
		82131	DC_AS12	0.533	20	196000	6.155	3.322
		82133	DC_AS13	-0.696	17	180000	2.411	3.845
	Symptomatic (n=13)	62332	DC_S14	3.82	24	80000	6.867	5.646
		62335	DC_S15	4.845	22	254000	6.892	5.667
		62338	DC_S16	0.415	23	49000	6.602	5.012
		62340	DC_S17	5.37	23		7.726	4.724
		62341	DC_S18	0.22	28	60000	5.932	4.364
		62344	DC_S19	0.071	24	132000	7.954	5.778
		62347	DC_S20	4.972	23		7.905
		62350	DC_S21	0.035	23	129000	6.720	4.255
		62351	DC_S22	2.488	23		9.068
		62353	DC_S23	1.722	20	100000	5.653	4.591
		62355	DC_S24	1.433	20	192000	6.799	6.426
		62374	DC_S25	3.811	23		8.919
		62376	DC_S26	2.074	23		8.934
VALIDATION	Asymptomatic (n=12)	62348	VC_AS1	-1.939	30	68000	5.690	2.826
		62356	VC_AS2	1.523	21	250000	4.838	4.278
		62375	VC_AS3	-1.261	19	120000	5.033	5.881
		62379	VC_AS4	-2.591	24	170000	7.361	5.051
		64142	VC_AS5	-1.242	29	156000	5.049	4.352
		64143	VC_AS6	0.122	19	73000	4.322	5.204
		64147	VC_AS7	-0.152	20	222000	4.877	3.033
		82126	VC_AS8	0.004	20	195000	6.301	4.397
		82129	VC_AS9	-1.309	29	187000	6.698	3.785
		82130	VC_AS10	-0.151	28	135000	7.342	3.556
		82132	VC_AS11	-1.716	29	159000	6.265	4.079
		82140	VC_AS12	-2.688	29	110000	6.662	5.447
	Symptomatic (n=9)	64136	VC_S13	4.265	22		8.477
		64137	VC_S14	0.016	23	80000	7.260	5.773
		64138	VC_S15	1.871	22
		64139	VC_S16	-0.136	24
		64141	VC_S17	3.837	28
		64321	VC_S18	1.476	27		7.716	5.483
		82123	VC_S19	1.832	22		7.230
		82124	VC_S20	-1.164	25	58000	7.501	6.113
		82125	VC_S21	3.561	18	10000	4.991	5
