# Supplementary material for: Identification of Symptomatic Fetuses Infected with Cytomegalovirus Using Amniotic Fluid Peptide Biomarkers
Source: PLoS Pathog. 2016 Jan 25;12(1):e1005395. doi: 10.1371/journal.ppat.1005395 (PMC4726449; doi:10.1371/journal.ppat.1005395)
Supplement: S2 Table — (XLS) [file ppat.1005395.s002.xls]

## Sheet: Hearing loss and vest dysf
S2 Table	Patient data of the moderately symptomatic fetuses from the additional cohort.
Analysis ID	Sample ID	CMV34 score	Presence of hearing loss only	Presence of hearing loss and vestibular dysfunction	Gestational age upon amniotic fluid sampling (weeks)	Fetal platelet count	CMV DNA levels in amniotic fluid (Log 10 copies/mL)	DNA levels in fetal blood (Log 10 copies/mL)
62333	HL_1	5.671		x	19	82000	8.303	5.494
62334	HL_2	-1.233	x		23	140000	8.079	4.913
62358	HL_3	2.528		x	21	145000	6.049	5.151
62377	HL_4	0.015		x	22	148000	7.748	5.214
64148	HL_5	0.52	x		20	138000	5.304	3.737
64149	HL_6	-0.697	x		28	110000	7.322	5.477
82141	HL_7	-0.495	x		23	109000	8.079	4.389
84615	HL_8	1.622	x		24	166000	6.401	4.518
82134	HL_9	2.002		x	23	55000	8.418	4.716
