# Supplementary material for: Identification of Symptomatic Fetuses Infected with Cytomegalovirus Using Amniotic Fluid Peptide Biomarkers
Source: PLoS Pathog. 2016 Jan 25;12(1):e1005395. doi: 10.1371/journal.ppat.1005395 (PMC4726449; doi:10.1371/journal.ppat.1005395)
Supplement: S1 Dataset — (XLS) [file ppat.1005395.s003.xls]

## Sheet: S1 Dataset
S1 Dataset	Peptidome analysis of the asymptomatic fetuses from the discovery cohort.
	PatitentID
PeptideID	62337	62339	62342	62349	62352	62357	62373	62378	64144	64146	64823	82131	82133
54	0	0	0	0	0	0	0	0	0	0	0	0	0
94	0	0	0	0	0	0	0	0	0	0	0	0	0
97	0	28.9835	0	0	0	34.234	0	14.1758	21.8544	0	0	0	12.5917
191	0	0	0	0	0	0	0	0	0	0	0	0	0
219	0	0	0	0	0	0	0	0	0	0	0	0	0
286	0	0	0	0	0	0	0	0	0	0	0	0	0
366	0	0	0	0	0	0	0	0	0	0	0	0	0
388	0	0	0	0	0	0	0	0	0	0	0	0	0
420	0	0	0	0	0	0	0	0	0	0	0	0	0
463	0	0	0	0	0	0	0	0	0	0	0	0	0
499	0	0	0	0	0	0	0	0	0	0	0	0	0
583	0	0	0	0	0	0	0	0	0	0	0	0	0
605	0	0	0	0	0	0	0	0	0	0	0	0	0
624	67.1236	45.0374	53.6216	40.3093	27.6447	0	79.1305	28.5977	52.2479	0	0	0	35.4315
652	0	0	0	0	0	0	0	0	0	0	0	0	0
709	0	0	0	0	0	0	0	0	0	0	0	0	0
889	0	0	0	0	0	0	0	0	0	0	0	0	0
912	0	0	0	0	0	0	0	0	0	0	0	0	0
936	0	0	0	0	0	0	0	0	0	0	0	0	0
953	0	0	0	11.986	0	45.546	0	0	0	0	0	0	0
1019	0	0	0	0	0	0	0	0	0	0	0	0	0
1035	0	0	0	0	0	0	0	0	0	0	0	0	0
1074	0	0	0	0	0	0	0	0	0	0	0	0	0
1097	0	0	0	0	0	0	0	0	0	0	0	0	0
1104	0	0	0	0	0	0	0	0	0	0	0	0	0
1139	0	36.0383	11.3156	0	16.3217	0	0	0	0	0	0	0	0
1277	0	0	0	0	0	0	0	0	0	0	0	0	0
1393	0	0	0	0	0	0	0	0	0	0	0	0	0
1450	0	0	0	0	0	0	0	0	0	0	0	0	0
1457	0	0	0	0	0	0	0	0	0	0	0	0	0
1482	0	0	0	0	0	0	0	0	0	0	0	0	0
1495	0	0	0	0	0	0	0	0	0	0	0	0	0
1576	0	0	0	37.0718	0	24.2451	23.9464	4.8262	0	0	0	32.4009	0
1577	53.5853	86.8665	92.0311	38.9127	73.1318	43.7461	23.2478	44.5337	8.3649	0	0	0	0
1619	0	0	0	0	0	0	0	0	0	0	0	0	0
1698	0	0	0	0	0	0	0	0	0	0	0	0	0
1736	0	0	10.4479	0	5.5176	0	0	4.3909	7.9209	0	0	0	0
1850	0	0	0	0	0	0	0	0	0	0	0	0	0
1869	0	0	0	0	0	0	0	0	0	0	0	0	0
1882	0	0	0	0	0	0	0	0	0	0	0	0	0
1949	0	0	0	0	0	0	0	0	0	0	0	0	0
1950	0	0	0	0	0	0	0	0	0	0	0	0	0
2004	0	0	0	0	0	0	0	0	0	0	0	0	0
2010	0	0	0	0	0	0	0	0	0	0	0	0	0
2136	0	0	0	0	0	0	0	0	0	0	0	0	0
2178	0	0	0	0	0	0	0	0	0	0	0	0	0
2181	0	0	0	0	0	0	0	0	0	0	0	0	0
2210	0	0	0	0	0	0	0	0	0	0	0	0	0
2243	0	0	0	0	0	0	0	0	0	0	0	0	0
2263	0	0	0	0	0	0	0	0	0	0	0	0	0
2265	0	0	0	0	0	0	0	0	0	0	0	0	0
2330	0	0	0	0	0	0	0	0	0	0	0	0	0
2368	0	0	0	0	0	0	0	0	0	0	0	0	0
2370	0	0	0	0	0	0	0	0	0	0	0	0	0
2404	0	0	0	0	0	0	0	0	0	0	0	0	0
2449	0	0	0	0	0	0	0	0	0	0	0	0	0
2450	0	0	0	0	0	0	0	0	0	0	0	0	0
2504	0	0	0	0	0	0	0	0	0	0	0	0	0
2505	89.7078	159.451	73.2342	49.4099	40.7915	0	61.8163	75.8947	40.5045	0	0	0	0
2506	0	27.0434	79.4842	0	0	0	0	65.3858	200.578	23.2212	0	0	0
2510	0	0	0	0	0	0	0	0	0	0	0	0	0
2659	28.7721	0	0	0	6.689	103.846	10.5957	0	0	0	0	0	7.5404
2725	0	0	0	0	0	0	0	0	0	0	0	0	0
2859	0	0	0	0	0	0	0	0	0	0	0	0	0
2898	27.5414	0	0	0	0	0	0	0	0	0	0	0	0
3048	0	0	26.2159	0	8.8673	0	0	33.6653	33.5498	0	0	0	11.8388
3049	0	0	0	0	0	0	0	0	0	0	0	0	0
3052	43.5684	61.318	75.9514	0	33.7069	0	43.678	28.9053	0	0	0	0	0
3087	0	0	0	0	0	0	0	0	0	0	0	0	0
3126	0	0	0	0	0	0	0	0	0	0	0	0	0
3149	271.086	85.9553	210.065	154.266	85.3127	669.172	134.024	105.514	47.4833	0	0	217.561	154.439
3160	0	0	0	0	0	0	0	0	0	34.3007	0	0	0
3235	0	0	54.7438	0	0	0	22.2903	12.5151	32.1816	0	0	0	35.7108
3332	0	0	14.7237	0	0	0	0	0	0	0	0	0	0
3438	26.926	9.7423	34.4298	0	0	0	0	16.1726	0	0	0	0	12.6159
3472	0	11.4809	0	0	8.6926	0	11.0824	0	15.7038	0	0	0	0
3508	0	0	0	0	0	0	0	0	0	0	0	0	0
3511	0	0	0	0	29.3298	0	0	0	0	0	0	67.6359	0
3608	0	0	0	0	0	0	0	0	0	0	0	0	0
3672	0	0	0	0	0	0	0	0	0	0	0	0	0
3696	0	0	0	0	0	0	0	0	0	0	0	0	0
3719	0	0	0	0	0	0	0	0	0	0	0	0	0
3736	0	0	0	0	0	0	0	0	0	0	0	0	0
3743	82.7335	49.4088	98.6968	0	44.886	0	0	0	0	0	0	0	0
3796	0	0	0	0	0	0	0	0	0	0	0	0	0
3806	38.4335	0	0	0	0	0	0	14.4834	0	0	0	0	0
3895	0	0	0	0	0	0	0	0	0	0	0	0	0
3926	0	0	0	0	0	0	0	0	0	0	0	0	0
3970	64.2108	21.3744	43.875	12.2977	10.7784	0	0	0	0	0	0	39.9183	0
4175	0	0	0	0	0	0	0	0	0	0	0	0	0
4240	0	0	0	0	0	0	0	0	0	0	0	0	0
4356	51.6982	429.789	0	46.8534	0	0	82.631	0	0	0	0	0	0
4384	0	0	13.1495	0	0	0	0	0	0	0	0	32.3205	0
4458	0	0	0	0	0	0	0	0	0	0	0	0	0
4493	0	0	0	0	0	0	0	8.0437	7.8789	0	0	0	0
4494	0	0	0	0	0	0	0	5.4413	0	0	0	14.7734	0
4609	28.4644	0	0	0	0	0	0	0	0	0	0	0	0
4668	0	0	0	0	0	0	0	0	0	0	0	0	0
4703	74.132	36.1643	129.386	0	0	0	0	83.0252	95.1587	0	0	0	0
4730	0	0	0	0	0	0	0	0	0	0	0	0	0
4756	0	0	0	0	0	0	27.5097	0	0	0	0	34.1094	0
4816	0	0	0	0	0	0	0	0	0	0	0	0	0
4845	0	0	0	0	0	0	0	0	0	0	0	0	0
4892	0	0	0	0	0	0	0	0	0	0	0	0	0
4901	0	0	15.555	0	0	0	0	0	0	0	0	0	0
4957	0	0	0	0	0	0	0	0	0	0	0	0	0
4976	94.9316	45.7807	60.547	46.8419	80.5965	44.5686	0	62.3623	64.9753	32.6209	0	0	51.0466
5041	0	0	0	0	0	0	0	0	0	0	0	0	0
5090	0	0	0	16.3949	49.2015	0	0	33.8924	0	0	0	0	23.022
5184	0	0	0	0	0	0	0	0	0	0	0	0	0
5199	24.6218	0	58.4949	52.5896	33.2034	186.69	47.3747	20.0714	46.5832	0	85.9172	109.906	58.077
5202	0	0	0	0	0	0	13.2957	0	0	0	0	0	0
5210	0	9.9145	0	0	0	0	0	21.013	0	0	209.962	33.5265	0
5271	0	0	0	0	0	0	0	0	0	0	0	0	0
5273	0	0	0	0	0	0	0	0	0	0	0	0	0
5410	0	0	0	0	0	0	0	0	0	0	0	0	0
5412	0	0	0	0	0	0	0	0	0	0	0	0	0
5441	0	0	0	0	0	0	0	0	0	0	0	0	0
5612	0	0	0	0	0	0	0	0	10.0331	0	0	0	0
5661	199.128	82.0248	95.0184	25.8303	9.9975	125.362	98.3362	0	34.9179	0	293.897	0	9.6896
5670	0	0	0	0	0	0	0	0	0	0	0	0	0
5675	0	0	0	0	0	0	0	0	0	0	0	0	0
5843	0	22.1135	0	0	15.0939	0	0	0	0	0	0	0	0
5864	0	0	0	0	0	0	0	0	0	0	0	0	0
5897	0	0	0	0	0	30.5031	0	0	0	0	0	0	0
5913	0	0	0	0	0	0	0	0	0	0	0	0	0
5962	0	11.6992	0	0	0	33.7453	0	0	0	0	0	0	0
5967	0	0	0	0	0	0	0	0	0	0	0	0	0
6015	32.3823	0	171.271	0	0	0	0	0	0	0	0	0	16.7079
6025	73.7764	20.4673	268.887	344.415	20.3238	309.56	492.325	11.8574	0	0	0	619.859	0
6062	0	0	0	0	0	0	0	6.629	0	0	0	0	0
6094	25.4765	0	16.2148	0	15.957	77.0623	8.5629	4.8641	0	0	0	0	0
6239	0	0	0	0	0	0	0	0	0	0	0	0	0
6294	24.5329	0	0	0	0	0	0	0	0	19.1946	0	0	0
6399	0	0	0	0	0	0	0	0	0	0	0	0	0
6416	0	23.9317	0	0	12.4018	0	0	6.5958	20.7263	0	0	0	0
6452	0	0	0	0	0	0	0	0	0	36.839	128.174	0	0
6496	0	0	0	0	0	0	0	0	0	0	0	0	0
6498	80.3541	93.1445	92.374	122.642	57.1183	272.144	90.8015	65.5751	65.3353	0	0	160.839	63.529
6543	0	0	0	0	0	0	0	0	0	0	0	0	0
6630	0	0	0	0	0	0	0	0	0	0	155.372	0	0
6676	0	0	13.4041	142.915	0	0	0	0	0	0	0	0	0
6706	0	0	0	0	0	0	0	0	0	0	0	0	0
6712	0	0	0	0	0	0	0	0	0	0	0	0	0
6732	0	0	0	0	0	0	0	0	0	0	0	0	0
6803	0	0	0	0	0	0	0	0	0	0	0	0	0
6814	0	13.3327	172.373	392.948	0	0	32.2581	0	0	0	0	0	0
6838	0	0	0	0	0	0	0	0	0	0	0	17.9894	16.4287
6929	0	0	0	0	0	0	0	0	0	0	0	0	0
6931	0	0	0	0	0	0	0	0	0	0	0	0	0
6978	0	0	32.7881	0	0	0	0	0	0	0	0	15.9392	15.0808
7004	0	0	0	0	0	0	0	0	0	0	0	0	0
7025	0	0	0	0	0	0	0	0	0	0	0	0	0
7067	0	0	0	0	0	0	0	0	0	0	0	0	0
7088	0	0	0	0	0	0	0	0	0	0	0	0	0
7094	55.3699	115.976	105.072	127.328	93.769	218.325	133.059	81.1562	82.4192	0	108.023	122.609	95.0142
7240	0	0	0	0	0	0	0	0	0	0	0	0	0
7357	0	0	0	0	0	0	0	0	0	0	0	0	0
7405	0	0	0	0	0	0	0	0	0	0	0	0	0
7408	0	0	0	0	0	0	0	0	0	0	0	0	0
7546	120.545	114.586	98.385	235.179	138.239	227.146	141.637	73.8175	69.7938	0	0	334.863	71.2273
7553	0	0	14.1418	0	0	0	0	16.253	0	0	0	0	11.4988
7568	0	0	0	171.763	29.0421	0	125.854	0	0	64.8033	1061.15	200.456	42.037
7638	0	0	0	0	0	0	0	0	0	0	0	0	0
7680	0	0	0	0	0	0	0	0	0	0	0	0	0
7689	0	0	0	0	0	0	0	0	0	0	0	0	10.8067
7799	0	0	0	16.0833	0	0	0	0	0	0	0	0	0
7813	0	0	0	0	0	55.7733	0	0	0	0	0	0	0
7854	0	0	0	0	0	0	0	0	0	0	0	0	0
7902	0	0	25.2756	0	8.8159	0	0	0	0	0	0	0	0
7953	33.9276	29.9493	0	0	12.9464	0	35.0758	84.5488	0	0	0	0	20.4356
7954	32.1225	0	21.9349	0	0	0	0	68.187	107.82	0	0	0	0
8045	0	0	109.041	0	0	0	0	0	201.851	56.6635	0	0	0
8051	0	0	0	0	0	0	0	0	0	0	0	0	0
8090	0	0	0	0	0	0	0	0	0	0	0	0	0
8133	0	0	0	0	0	0	0	6.2552	0	0	0	0	0
8205	0	0	0	0	0	29.0965	0	0	0	0	0	0	0
8251	0	0	0	0	0	0	0	0	0	0	0	0	0
8305	0	0	0	0	0	0	0	0	0	0	0	0	0
8342	220.399	143.255	195.383	283.544	123.854	438.915	303.226	67.8226	131.529	120.096	265.184	382.781	217.288
8343	0	0	0	0	0	0	0	0	0	0	0	0	0
8386	0	0	0	0	0	0	0	0	0	0	0	0	0
8390	0	0	0	0	0	0	0	19.1629	0	0	0	0	0
8430	0	31.5115	113.852	0	0	0	20.7362	0	0	0	0	0	0
8435	0	0	0	0	0	0	0	0	0	0	0	0	0
8448	0	0	0	0	0	0	0	0	0	0	0	0	0
8494	0	0	0	0	0	0	0	7.2772	0	0	0	0	0
8503	0	0	0	0	0	0	0	0	0	0	0	0	0
8662	0	0	0	0	0	0	0	0	0	0	0	0	0
8675	0	0	0	0	0	0	0	0	0	0	0	0	0
8695	0	0	44.2179	0	0	0	0	0	0	0	0	0	0
8725	0	0	0	0	0	0	0	0	0	0	0	0	0
8792	34.8643	19.048	14.0639	0	6.3037	0	14.5436	0	0	0	0	0	0
8797	0	0	0	0	0	0	0	0	0	0	0	0	0
8800	0	0	0	0	0	0	0	0	0	0	0	0	0
8860	0	0	0	0	0	0	0	0	0	0	0	0	0
8908	0	0	0	0	0	0	0	0	0	0	0	0	0
8940	120.394	93.7408	150.474	38.9358	0	105.086	0	36.3386	0	0	0	0	19.6828
9012	0	0	0	0	0	0	0	93.5814	0	0	0	0	0
9080	0	0	0	0	0	0	0	0	0	0	0	0	0
9087	0	0	0	0	0	0	0	0	0	0	0	0	0
9119	0	0	0	0	0	0	0	0	0	0	0	0	0
9157	0	0	0	0	0	0	0	0	0	0	0	0	0
9191	0	0	22.8857	27.8097	0	0	0	0	0	0	0	0	0
9230	0	63.5059	168.138	0	0	0	0	131.084	334.904	45.5408	0	0	0
9276	0	0	0	0	0	0	0	0	0	0	0	0	0
9278	0	0	0	0	0	0	0	0	0	0	0	0	0
9288	0	0	0	0	0	0	0	0	0	0	0	0	0
9527	0	0	0	0	0	0	0	0	0	0	0	0	0
9578	0	0	0	0	0	0	0	0	0	0	0	0	0
9623	0	0	0	0	0	0	0	0	0	0	0	0	0
9641	0	0	0	0	0	0	0	0	0	164.852	0	0	0
9678	0	0	0	0	0	0	0	0	0	0	0	0	0
9785	0	0	0	0	0	0	0	0	0	0	0	0	0
9811	0	0	0	0	0	0	0	0	0	0	0	0	0
9857	0	17.3389	0	0	0	0	0	0	0	0	0	0	0
9860	0	0	0	0	0	0	0	0	0	0	0	0	0
9930	0	64.2155	0	0	11.8521	31.0991	0	37.8574	31.6655	31.0646	0	34.029	32.3352
10020	0	0	0	0	0	0	0	0	0	0	0	0	0
10057	0	0	0	0	0	0	0	0	0	0	0	0	0
10068	0	0	0	0	0	0	0	0	0	0	0	0	0
10086	0	0	0	0	0	0	0	0	0	0	0	0	0
10088	27.3362	26.296	23.2234	0	37.3648	0	0	0	44.501	0	0	0	27.1625
10092	0	0	0	0	0	0	0	0	0	0	0	0	0
10187	0	0	0	0	0	0	0	16.5085	0	0	0	0	0
10240	0	0	0	0	0	0	0	0	0	0	0	0	0
10368	0	0	0	0	0	0	0	0	0	0	0	0	0
10428	0	0	0	0	0	0	0	0	0	0	0	0	0
10581	0	0	0	0	0	0	0	0	0	0	0	0	0
10688	0	0	0	0	0	0	0	13.6885	0	0	0	0	0
10745	517.296	265.643	420.499	499.541	233.975	2249.17	775.772	156.79	580.943	177.537	3091.26	462.316	371.302
10866	0	0	0	0	0	0	0	0	0	0	0	0	0
10884	0	0	0	0	0	0	0	0	0	0	0	0	0
10932	0	0	0	0	0	54.2356	0	0	0	0	0	0	0
10973	0	0	0	0	0	0	0	0	0	0	0	0	0
10997	0	0	0	0	0	0	0	0	0	0	0	0	0
11029	0	0	0	0	0	0	0	0	0	0	0	0	0
11049	0	0	0	0	0	0	0	0	0	0	0	0	0
11091	114.541	35.0221	63.6071	135.944	39.8976	214.01	151.974	21.6186	58.9746	35.0974	0	0	0
11150	0	0	0	0	0	0	0	0	0	0	0	0	0
11249	210.348	202.708	240.676	151.923	84.6346	395.908	154.423	73.2545	123.386	61.5054	913.514	149.623	108.759
11282	0	42.1819	0	0	17.3287	0	0	37.7439	26.733	0	0	0	0
11354	80.4635	0	0	76.4059	0	0	195.621	53.6468	28.9892	0	319.168	167.291	38.9892
11413	0	0	0	0	0	0	0	0	0	0	0	0	0
11440	0	0	0	0	0	0	0	0	0	0	0	0	0
11483	0	0	0	0	0	0	0	0	0	0	0	0	0
11500	0	0	0	0	0	0	0	33.2583	0	0	0	0	0
11516	0	0	0	0	0	0	0	0	0	0	0	0	0
11536	0	0	0	0	0	0	10.1327	16.7593	0	0	0	0	0
11705	0	18.5483	39.9681	35.0521	19.7433	29.0488	27.5175	27.0837	0	0	0	19.3963	0
11760	0	0	0	0	0	0	0	0	0	0	0	0	0
11835	0	0	0	0	15.6795	0	0	0	0	0	0	0	0
11889	0	0	0	98.2831	0	86.2525	0	0	0	0	0	0	0
11981	0	13.6099	0	0	17.4109	0	0	0	11.5153	0	0	0	0
11982	22.9466	15.1552	50.7381	41.0537	18.4229	54.2118	0	0	0	0	0	0	0
11989	0	12.791	17.6799	97.4579	53.5221	104.931	95.8404	74.0304	103.998	0	0	174.949	44.0647
11991	0	0	0	0	0	0	0	0	0	0	0	0	0
12264	0	0	0	0	0	0	0	0	0	0	0	0	0
12344	0	0	0	0	0	0	0	0	0	0	0	0	0
12380	0	0	0	0	0	0	0	0	33.1477	0	0	0	0
12434	0	0	0	0	0	0	0	0	0	0	0	0	0
12476	28.4439	13.9542	73.2757	0	31.8728	73.5698	16.1683	41.5008	59.3527	0	0	86.5901	0
12501	0	0	0	0	0	0	0	0	0	0	0	0	0
12508	0	0	0	0	0	0	0	0	0	0	0	0	0
12567	0	0	0	0	0	0	0	0	0	0	0	0	0
12568	0	0	0	0	0	0	0	0	0	0	0	0	0
12574	0	0	0	0	0	0	0	0	0	0	0	0	0
12593	0	0	0	0	0	0	0	0	0	0	0	0	0
12600	0	0	0	0	0	0	0	0	0	0	0	0	0
12633	0	0	0	0	0	0	0	0	0	0	0	0	0
12652	16.6356	34.262	48.2755	0	0	0	0	0	0	0	0	0	0
12657	0	0	0	0	0	0	0	0	0	0	0	0	0
12705	0	0	0	0	0	0	0	0	0	0	0	0	0
12815	0	0	0	0	0	0	0	0	0	0	0	0	0
12823	0	0	0	0	0	0	0	0	0	0	0	0	0
12827	0	0	0	0	0	0	0	0	0	0	0	0	0
12872	0	0	0	0	0	0	0	0	0	0	0	0	0
12879	0	0	0	0	0	0	0	0	0	0	0	0	0
12917	154.616	82.6378	120.912	90.2443	45.9597	344.236	142.297	39.523	67.1355	25.1852	0	180.597	112.815
12922	0	372.54	200.386	525.094	380.157	549.556	530.132	207.475	243.153	23.4744	0	1030.28	319.078
12923	0	0	0	0	0	0	0	0	0	0	0	0	0
12957	0	0	0	24.8896	0	0	30.8611	0	0	0	0	0	0
12964	19.0697	0	0	0	0	0	0	0	25.3588	41.1992	0	98.5897	0
12968	0	0	0	0	0	0	0	0	0	0	0	0	0
12993	97.0512	73.0802	37.9627	45.5434	35.4639	112.119	106.114	22.5129	29.4453	0	0	0	49.0431
12998	16.8476	26.7957	102.375	52.6646	72.7978	119.247	0	64.3733	77.7807	0	0	93.9064	43.9433
13056	0	0	0	0	0	0	0	0	0	0	0	0	0
13057	0	0	0	0	0	0	0	0	0	0	0	0	0
13112	0	0	0	0	0	0	0	0	0	0	0	0	0
13145	0	0	0	0	0	0	0	0	0	0	0	0	0
13174	0	0	0	0	0	0	0	0	0	0	0	0	0
13187	0	0	0	0	0	0	0	0	0	0	0	0	0
13188	0	78.8627	112.236	155.726	88.0767	414.932	0	0	133.485	0	0	213.159	0
13205	0	0	0	0	0	0	0	0	0	0	0	0	0
13232	0	0	0	0	0	0	0	0	20.3723	0	0	0	0
13248	0	0	0	0	0	0	0	0	0	0	0	0	0
13279	0	0	12.7391	0	0	0	0	25.2903	30.3934	0	0	0	0
13292	0	0	0	0	0	0	0	0	0	0	0	0	0
13321	2935.47	1591.6	1965.99	2231.97	1200.42	10518.7	3435.48	924.732	2140.72	831.833	11964.6	2091.11	1606.44
13323	0	0	0	0	0	0	0	0	0	0	0	0	0
13332	993.383	430.545	1022.86	552.292	409.481	1233.59	259.085	328.912	206.867	111.079	4722.53	688.982	586.016
13340	0	0	0	0	0	0	53.7086	0	0	0	0	0	0
13342	0	31.9776	0	0	0	0	0	52.814	63.5591	0	0	0	12.9074
13344	0	0	0	0	0	0	0	0	0	0	0	0	0
13429	0	30.8018	35.7962	0	21.4643	0	0	0	0	0	0	0	14.2309
13452	0	0	0	0	0	0	0	0	0	0	0	0	0
13462	0	0	0	0	0	0	0	0	0	0	0	0	0
13475	0	0	0	0	0	0	0	0	0	0	0	0	0
13590	83.9027	0	0	18.4263	7.9425	52.2808	28.2945	0	0	0	138.414	201.782	29.1539
13627	0	0	0	0	0	0	0	0	0	0	0	0	0
13628	299.933	215.886	270.758	56.1041	0	67.8959	129.299	74.0872	0	0	0	80.7611	90.7522
13640	0	0	0	0	0	0	0	0	0	0	0	0	0
13704	0	0	0	14.0289	0	0	10.7056	0	0	0	0	0	0
13711	0	176.938	0	0	0	103.906	11.9693	0	0	0	0	0	0
13746	0	0	0	0	0	0	0	0	0	0	0	0	0
13747	40.2728	0	185.179	97.354	263.87	0	47.6259	151.638	145.114	0	0	189.361	110.921
13793	0	0	0	0	0	0	0	0	0	0	0	0	0
13803	0	0	0	0	0	0	0	0	0	0	0	0	0
13844	0	0	16.6512	18.0165	0	0	24.4487	0	0	0	0	0	0
13889	0	0	0	0	0	0	0	0	0	0	0	0	0
13913	29.1277	0	52.5046	76.302	30.5987	273.932	0	21.2543	22.5865	502.011	0	121.061	72.5386
13945	0	0	0	0	0	0	0	0	0	0	0	0	0
13992	0	0	0	0	0	0	0	0	0	19.9789	0	0	0
14031	1020.38	404.761	971.813	483.578	247.6	1552.27	276.141	214.029	195.178	120.794	4572.36	651.034	763.295
14040	0	0	0	0	0	0	0	0	0	0	0	0	0
14047	0	0	0	0	0	0	0	0	0	0	0	0	0
14055	0	0	0	0	0	123.872	0	4.9019	0	0	319.471	0	0
14064	0	0	0	0	0	0	0	0	0	0	0	0	0
14071	0	0	0	0	0	0	0	0	0	0	0	30.0694	0
14132	0	0	0	0	0	0	0	0	0	0	0	0	0
14140	0	0	0	0	0	0	0	0	0	0	0	0	0
14211	0	0	0	0	0	0	0	0	0	0	0	0	0
14271	0	0	0	0	0	0	0	8.1667	0	0	0	0	0
14292	0	0	0	0	0	0	0	0	0	0	0	0	0
14406	0	0	0	0	0	0	0	0	0	0	0	0	0
14447	0	0	0	0	0	0	0	0	0	0	0	0	0
14478	59.4587	122.481	158.865	60.9401	140.546	72.795	0	112.91	92.5544	0	0	0	0
14486	0	0	0	0	0	0	0	0	0	0	0	0	0
14512	0	0	0	0	0	0	0	0	0	0	0	0	0
14513	0	0	0	0	0	0	0	0	0	0	0	0	0
14520	0	0	0	0	0	0	77.5843	0	0	0	0	0	0
14548	0	0	0	0	0	0	0	0	0	0	0	0	0
14556	0	0	0	0	0	0	0	0	0	0	0	0	0
14562	0	0	0	0	0	0	0	0	0	109.479	0	0	0
14584	0	0	0	0	0	0	0	0	0	0	0	0	0
14614	0	0	0	0	0	0	0	0	0	0	0	0	0
14751	0	0	0	0	0	0	0	0	0	0	0	0	0
14756	0	0	0	0	0	0	0	0	0	0	0	0	0
14763	0	0	0	0	0	0	0	0	0	0	0	0	14.3766
14782	0	0	0	0	0	0	0	0	0	0	0	0	0
14786	0	0	0	0	0	0	0	0	0	0	0	0	0
14897	0	0	0	0	0	0	0	0	0	0	0	0	0
14902	0	0	0	0	0	0	0	0	0	0	0	22.2505	0
14906	0	0	0	0	0	0	0	0	0	0	0	36.0189	0
14914	0	0	0	0	0	0	0	0	0	0	0	0	0
14942	0	0	0	0	0	0	0	0	0	0	0	0	0
14983	85.6395	54.0028	49.9173	160.129	30.0182	257.256	0	68.7027	0	0	651.853	0	46.3596
15012	0	0	0	0	0	0	131.811	0	15.6978	0	0	165.643	0
15026	0	0	0	0	0	0	0	0	0	45.7199	0	0	0
15036	0	0	0	0	0	0	0	0	0	0	0	0	0
15040	0	0	0	0	0	0	0	0	0	0	0	0	0
15065	0	0	0	0	0	0	0	0	0	0	0	0	0
15122	35.6575	12.7868	21.4258	25.2878	17.9503	81.6395	23.8365	0	0	0	0	52.3601	20.7392
15129	0	0	0	0	8.4203	81.568	15.3677	16.7735	0	0	0	0	0
15132	0	0	0	0	0	0	0	164.943	72.0681	0	0	0	0
15155	0	0	0	0	0	0	0	0	0	0	0	0	0
15158	0	0	0	0	0	0	0	0	0	0	0	0	0
15165	83.6771	82.4447	175.656	80.1338	78.0175	0	99.7569	0	0	38.1668	0	136.739	0
15176	0	0	0	0	0	0	0	0	0	0	0	0	0
15187	0	0	0	0	0	0	0	0	0	0	0	0	0
15192	456.204	266.13	373.621	0	139.143	199.766	160.364	140.571	127.394	58.5719	798.416	210.144	200.386
15216	0	0	0	0	0	37.214	0	0	0	0	0	0	0
15220	0	0	0	0	0	0	0	21.1597	0	0	0	0	0
15266	0	0	0	0	0	0	0	0	0	0	0	0	0
15279	0	0	0	0	0	0	0	0	0	0	0	0	0
15296	0	12.7071	0	0	0	0	0	0	0	0	0	0	0
15300	0	0	0	0	0	0	0	0	0	0	0	0	0
15311	0	0	21.618	0	0	0	0	0	0	0	0	0	0
15332	0	0	0	0	0	0	0	0	0	0	0	0	0
15349	0	0	0	0	0	0	0	0	0	0	0	0	0
15469	0	0	0	0	0	0	0	0	0	0	0	0	0
15474	0	0	0	0	0	0	0	0	0	0	0	0	0
15486	0	0	0	0	0	0	0	18.0274	13.7355	0	0	0	0
15502	0	0	0	0	0	0	0	0	0	0	0	0	0
15512	0	0	0	0	0	0	0	0	0	0	0	0	0
15516	28.1226	0	0	0	0	327.559	34.0633	0	0	0	0	61.7869	46.8818
15517	0	0	0	34.7924	0	0	0	0	0	0	0	0	0
15522	0	0	0	0	0	0	0	0	0	0	0	0	0
15561	0	0	0	0	0	0	0	0	0	0	0	0	0
15562	0	0	0	0	0	0	0	0	0	0	0	0	0
15565	0	0	0	0	180.489	0	47.461	33.4902	0	0	0	0	25.3169
15593	0	0	0	0	0	0	0	0	8.923	0	0	0	0
15652	0	0	0	0	0	0	0	0	0	0	0	0	0
15716	0	0	0	0	0	0	0	0	0	0	0	0	0
15731	0	0	0	0	0	0	0	0	0	0	0	0	0
15776	737.662	832.232	949.831	1872.5	889.593	4173.2	683.856	1463.57	381.817	0	3745.12	0	1311.92
15787	0	0	0	0	0	0	0	4.2348	0	0	0	0	0
15790	0	0	0	0	0	0	0	5.536	0	0	0	0	0
15791	0	0	0	0	0	0	0	0	0	0	0	10.6127	0
15800	122.658	109.61	139.72	198.961	85.5182	387.886	184.986	136.904	138.88	147.986	729.787	323.949	111.346
15845	0	0	0	0	0	0	0	0	0	0	0	0	0
15872	0	0	0	0	0	0	0	0	0	0	0	0	0
15887	24.3209	88.4077	109.727	42.2367	71.6625	177.321	37.9798	102.775	27.171	0	417.859	0	101.474
15889	577.364	412.626	836.707	0	0	0	750.154	0	248.428	398.133	0	0	0
15954	0	0	0	0	0	0	0	33.5896	8.1909	0	0	0	0
15960	0	0	0	0	0	0	0	0	17.1559	0	0	0	0
15971	0	0	0	0	0	0	0	0	0	0	0	0	0
16038	0	0	0	0	0	0	0	25.2478	0	0	0	0	0
16059	0	32.2505	0	80.6647	0	60.0645	0	16.2956	11.8513	0	0	0	11.4017
16113	0	0	0	0	0	31.5044	0	0	0	0	0	0	0
16133	0	0	23.7169	0	0	0	30.3116	0	0	0	0	0	0
16161	0	0	0	0	0	0	0	0	0	0	0	0	0
16168	1698.28	1823.78	1668.86	1141.53	846.202	2734.32	1212.87	433.352	429.834	257.663	3169.55	1285.06	737.65
16172	0	0	0	0	0	0	0	0	0	0	0	0	0
16196	0	0	0	0	0	0	0	0	0	0	0	0	0
16197	0	20.4631	0	0	0	0	0	0	0	0	0	0	0
16208	0	0	0	0	0	0	0	0	0	0	0	0	0
16234	0	0	0	0	0	0	0	0	0	0	0	0	0
16248	0	0	0	0	0	0	0	0	0	0	0	0	0
16318	0	0	0	0	0	0	0	0	0	0	0	0	0
16320	45.2163	0	0	0	0	72.9142	0	0	0	0	0	0	0
16344	0	0	0	0	0	0	0	0	0	0	0	0	0
16346	0	0	0	0	0	0	0	0	0	0	0	0	0
16349	0	0	0	0	0	0	0	0	0	0	0	0	0
16389	0	0	0	0	28.8212	0	0	0	0	98.3753	0	0	0
16453	0	0	0	0	0	0	0	0	0	0	0	0	0
16497	0	0	0	0	14.837	0	0	9.1982	19.3042	0	0	48.8426	0
16554	0	0	39.0485	0	0	0	0	0	0	89.797	0	0	0
16773	0	0	0	0	0	0	0	0	30.0394	0	0	0	0
16779	0	0	0	0	39.2759	30.7057	0	26.7098	0	23.8697	0	45.5663	0
16832	0	0	0	0	0	0	0	0	0	0	0	0	0
16854	0	216.251	0	0	149.634	401.034	0	74.1393	141.976	0	0	329.517	223.25
16859	81.1404	58.2945	76.6995	0	0	122.167	0	0	0	0	0	71.4147	0
16862	15.7057	0	0	0	0	88.8034	0	0	0	0	0	55.7971	35.0915
16875	180.578	220.375	241.923	190.968	134.684	329.956	208.061	157.112	0	59.0598	0	357.335	0
16908	139.204	143.662	648.353	0	129.449	490.433	0	265.324	267.498	244.626	961.056	894.905	189.215
16910	0	0	0	0	0	0	0	0	0	0	0	0	0
16915	0	0	0	0	0	0	0	0	135.819	45.9422	0	0	68.9081
16975	0	0	0	0	0	0	0	0	0	0	0	0	0
16976	262.142	287.042	211.421	292.218	165.76	617.44	0	183.609	183.297	23.4312	0	440.568	194.922
16977	116.524	92.607	0	624.099	52.4997	279.272	796.571	69.8714	11.6473	0	543.665	0	46.9182
16979	0	0	0	0	0	0	0	0	0	0	0	0	0
16980	22.4269	0	0	0	8.4254	0	0	0	0	0	0	0	0
16989	0	0	0	0	0	0	0	0	0	0	0	0	0
16993	0	0	0	0	0	0	0	0	0	0	0	0	0
16999	118.644	65.0176	80.3155	0	77.2982	117.137	77.5293	32.7473	59.5687	0	0	54.4505	13.4416
17045	0	0	0	0	0	0	0	0	0	0	0	0	0
17055	453.359	393.436	430.012	525.036	261.219	1351.67	408.289	263.128	402.405	293.403	2966.61	1087.4	379.583
17070	0	0	0	0	0	0	0	0	0	0	0	0	0
17111	139.703	87.7736	72.0288	0	280.249	0	11.5768	68.6743	0	0	0	0	250.473
17126	0	0	0	0	0	0	0	0	0	0	0	0	0
17157	0	0	0	0	0	0	0	0	0	0	0	0	0
17201	0	0	0	0	0	0	0	0	0	0	0	0	0
17241	0	0	0	0	0	0	0	0	0	0	0	0	42.9355
17281	0	0	0	171.088	22.4199	157.558	0	0	0	0	0	0	0
17338	0	0	0	0	0	0	0	0	0	0	0	0	0
17382	0	0	0	0	0	0	0	13.7689	13.2615	0	0	0	0
17383	0	0	0	0	0	0	0	0	0	0	0	22.0495	0
17403	0	0	0	83.4405	0	0	41.1585	14.8761	24.7648	34.0043	0	0	0
17407	0	0	0	0	0	0	0	0	0	0	0	0	0
17421	0	0	0	0	0	0	0	0	0	0	0	0	0
17439	0	0	0	0	0	0	0	0	0	0	0	0	0
17456	0	0	0	0	0	0	0	0	0	0	0	0	0
17468	0	0	0	0	0	0	0	0	0	0	0	0	0
17501	0	0	76.8865	80.2608	34.2566	0	0	69.578	29.3493	0	0	43.7975	36.9371
17515	0	0	0	0	0	0	0	0	0	0	0	0	0
17557	0	0	0	0	0	0	0	0	0	0	0	0	0
17575	0	0	0	0	0	0	0	0	0	0	0	0	0
17601	0	0	0	0	0	0	0	0	0	0	0	0	0
17622	0	0	0	0	0	0	0	0	0	0	0	0	0
17649	75.0482	60.7511	137.143	81.0687	63.3346	255.515	135.9	92.9994	64.4652	48.709	371.721	12.8438	170.418
17667	0	0	0	0	0	0	0	0	0	0	0	0	0
17675	19.8697	0	38.9186	0	18.0017	0	0	0	0	0	0	41.466	11.2074
17684	0	0	0	0	0	0	0	0	0	0	0	0	0
17686	0	0	0	16.1353	0	0	0	0	0	0	0	0	0
17694	292.357	438.393	734.222	660.426	605.655	835.575	402.238	836.616	552.602	312.709	503.335	459.362	477.572
17799	0	0	0	0	0	0	0	0	0	0	0	0	0
17829	0	0	0	0	0	0	0	0	0	0	0	0	0
17830	0	0	0	0	0	0	0	0	0	0	0	0	0
17870	0	0	0	0	0	0	0	0	0	0	0	0	0
17887	118.336	209.587	55.5231	62.8155	19.8717	0	0	179.62	134.901	0	0	0	0
17899	0	17.9688	0	0	0	0	0	0	17.786	26.7909	0	0	0
17901	596.502	339.139	521.529	586.68	227.672	1628.9	243.286	296.784	291.591	135.782	4053.36	1061.45	500.509
17968	0	0	120.725	106.512	0	302.456	126.96	0	0	0	0	155.653	35.1036
17973	0	25.9432	36.8976	71.1313	41.7778	0	331.301	48.882	46.8773	0	0	51.0134	26.4583
18014	0	0	0	0	0	0	0	0	0	0	0	0	0
18021	0	0	0	0	0	0	69.3903	85.5992	55.6683	0	0	0	0
18027	96.1213	44.1933	50.3121	59.6185	34.7087	166.64	115.87	34.129	45.2331	0	112.895	191.21	61.3434
18029	0	8.5078	0	0	65.6979	0	0	0	0	0	0	0	11.6931
18043	0	0	0	0	0	0	0	0	0	0	0	0	0
18077	61.1066	83.9774	74.5954	106.755	41.1305	239.71	48.9601	38.3921	124.688	0	293.842	156.879	62.9461
18085	0	0	0	0	0	0	0	0	0	0	0	0	0
18139	0	0	131.464	0	0	0	0	0	0	0	0	0	0
18153	0	0	0	0	0	0	0	0	0	0	0	0	0
18164	23.4594	39.7043	35.7702	36.2235	0	58.944	64.0218	19.2339	40.7746	0	0	56.2795	29.3482
18201	0	0	0	0	0	0	0	0	0	0	0	0	0
18208	0	0	0	0	0	0	0	0	0	0	0	0	0
18216	0	0	0	107.551	23.1648	0	0	0	24.1707	0	0	34.6522	0
18283	0	0	0	0	0	0	0	0	0	0	0	14.1905	0
18288	0	0	0	0	0	0	0	0	0	0	0	0	0
18300	0	0	0	0	0	0	0	14.2705	0	0	0	21.3862	0
18358	0	0	0	0	0	0	0	0	0	0	0	0	0
18384	0	0	0	0	0	0	0	0	0	0	0	0	0
18393	0	0	17.4565	0	18.5257	0	0	10.1729	96.9348	0	0	0	10.8796
18395	22.8919	72.316	70.543	0	77.8326	34.7585	55.451	67.3968	126.092	61.5425	0	0	48.8124
18421	0	0	0	0	0	0	0	0	0	0	0	0	0
18448	0	0	0	0	0	0	0	0	0	0	0	0	0
18477	0	0	0	0	0	0	0	0	0	0	0	0	0
18515	0	0	0	0	0	0	0	0	0	0	0	0	0
18522	0	0	0	0	0	0	0	0	0	0	0	0	0
18587	0	0	306.029	0	0	29.5972	21.372	0	15.0557	0	0	0	0
18590	0	0	0	0	0	0	0	0	0	0	0	0	0
18604	0	0	0	0	0	0	0	0	0	0	0	0	0
18650	173.412	183.618	0	0	32.6743	0	85.2525	0	0	0	0	0	21.3463
18652	0	0	0	0	0	0	0	0	0	0	0	0	0
18710	0	0	0	0	0	0	0	0	0	0	0	0	0
18772	0	0	0	0	0	0	0	0	0	0	0	0	0
18779	0	0	0	0	0	0	0	0	0	0	0	0	0
18833	0	0	0	0	0	0	0	0	0	0	0	0	16.8658
18848	0	0	0	0	0	0	0	0	0	0	0	0	0
18865	0	0	0	0	0	0	0	0	0	0	0	0	0
18927	0	0	0	16.3776	0	0	25.83	5.7489	0	0	0	82.6505	9.4468
18936	0	0	0	0	0	0	0	0	0	0	0	0	0
18939	80.9011	0	0	0	16.4861	163.732	0	43.701	31.4255	0	0	0	59.6191
18943	292.323	643.239	682.128	656.207	627.459	576.149	206.821	858.632	525.905	294.99	0	0	521.783
18947	0	15.319	0	86.2451	0	169.263	62.4128	0	0	64.0128	0	0	0
18949	153.618	0	78.3412	37.6547	21.2999	518.946	87.1126	93.9599	19.3402	100.852	289.382	384.269	151.488
18972	0	8.8311	0	0	0	0	0	0	0	0	0	0	0
18980	0	0	0	0	0	109.473	0	0	0	0	0	26.4916	0
18988	0	0	144.863	147.912	90.445	246.885	0	104.492	68.1076	0	0	0	72.5751
19002	0	0	0	0	12.9875	0	0	0	0	0	0	0	0
19024	0	0	0	0	0	0	0	0	0	0	0	0	0
19032	0	0	0	0	47.352	0	0	0	0	0	0	0	6.8969
19046	21.4013	58.8992	0	0	0	0	416.381	7.1163	0	0	144.664	0	10.6367
19085	0	0	0	0	0	0	0	0	0	0	0	0	0
19128	0	0	0	0	0	0	0	0	0	0	0	0	0
19137	0	0	0	0	0	0	0	0	0	0	0	0	0
19142	0	0	0	0	0	0	0	0	0	0	0	0	0
19212	0	0	0	0	0	0	11.2707	6.0375	10.9692	0	0	0	11.9724
19214	0	0	0	0	0	0	0	0	0	0	0	0	0
19284	0	0	0	0	0	0	0	0	0	0	0	0	0
19320	0	0	0	0	0	0	0	0	0	0	0	0	0
19322	0	0	0	0	0	0	0	0	0	0	0	0	0
19328	0	0	0	22.2177	0	0	32.7133	0	0	0	0	0	0
19387	0	0	0	0	0	0	0	0	0	0	0	0	0
19397	0	0	0	0	0	0	0	0	0	0	0	0	0
19448	0	0	0	0	0	0	0	0	0	0	0	0	0
19464	0	74.6634	0	0	44.2901	0	0	31.924	17.0839	0	0	43.0739	10.8674
19473	0	10.6536	0	0	0	0	0	0	0	0	0	0	0
19501	32.7789	0	0	0	0	0	0	0	0	0	0	0	0
19530	0	0	0	0	0	0	0	0	0	0	0	0	0
19562	0	0	0	0	0	0	0	0	0	0	0	0	0
19582	0	16.688	0	0	17.4931	0	0	10.7029	0	0	0	0	12.3852
19590	14.3861	0	118.756	0	9.5608	0	0	92.3748	584.207	242.662	0	0	32.7845
19597	113.557	198.719	149.373	169.201	124.578	421.834	180.41	144.716	127.7	127.599	362.003	226.867	153.116
19648	308.192	272.614	292.235	280.07	166.521	903.864	299.789	95.3557	96.8569	105.613	251.778	287.749	112.402
19655	242.484	343.544	237.398	421.381	136.508	288.546	624.512	167.361	156.077	0	516.246	493.109	113.264
19703	0	0	0	0	0	0	0	0	0	0	0	0	0
19708	0	0	0	0	0	0	0	73.1267	44.537	0	0	0	0
19709	0	0	0	0	0	0	0	0	0	0	0	0	18.0314
19714	0	0	0	0	0	0	0	0	0	0	0	0	0
19765	0	0	0	0	6.6787	0	0	0	0	0	0	1009.17	0
19771	0	0	0	0	0	0	0	0	0	0	0	0	0
19773	79.0891	14.1894	0	0	0	40.5277	0	0	0	0	0	0	0
19787	0	0	0	0	0	0	0	0	0	0	0	0	0
19791	237.179	57.5135	108.765	162.795	55.3253	536.253	209.67	79.8408	53.682	0	0	192.074	139.905
19794	0	52.8061	19.6178	0	37.7552	0	61.832	19.1582	21.0324	0	0	24.5017	0
19828	0	0	0	0	0	0	0	0	0	0	0	0	0
19829	0	0	0	0	0	0	0	0	0	0	0	0	0
19838	36.2933	0	0	0	0	0	0	0	0	0	0	0	0
19871	51.2538	42.4296	109.784	0	55.7826	171.301	61.4239	32.7757	0	0	0	57.0031	50.0266
19883	144.729	44.9366	110.719	0	68.7187	241.521	163.339	141.347	51.2637	0	0	202.868	65.3989
19902	0	0	0	0	0	0	0	0	0	0	0	0	0
19930	0	0	0	0	0	0	0	0	0	0	0	0	0
19955	0	0	19.2697	0	0	0	0	0	0	0	0	0	0
19961	0	0	0	0	0	0	0	0	0	0	0	0	0
19965	0	0	0	23.9432	0	0	0	0	0	0	0	64.822	0
19969	0	0	0	0	9.9821	0	0	0	0	0	0	0	25.4869
19989	193.514	0	116.87	0	27.8245	0	23.601	51.404	23.1506	0	0	0	0
20036	0	10.494	0	0	0	0	0	22.3189	0	0	0	136.739	10.6003
20046	0	0	0	0	0	0	0	0	0	0	0	0	0
20072	0	0	30.2008	0	0	0	0	25.3377	14.2516	0	0	0	0
20100	0	10.4184	52.9202	0	121.871	1083.64	66.8473	0	16.3278	0	549.253	44.3201	0
20118	40.5463	22.672	0	0	28.6157	0	55.9769	65.4568	69.8958	0	0	0	37.6171
20170	0	0	0	0	0	0	0	0	0	0	0	0	0
20185	0	0	0	28.5483	0	197.668	132.98	0	16.4358	0	0	0	0
20199	0	0	0	0	0	0	0	0	0	0	0	0	0
20204	0	0	0	0	0	0	0	0	0	0	0	0	0
20216	0	0	0	0	0	0	0	7.6131	0	0	0	0	0
20226	0	0	0	0	0	0	0	0	0	0	0	0	0
20245	0	0	0	0	0	0	0	0	0	0	0	0	0
20270	0	0	0	0	0	0	0	0	0	0	0	0	0
20274	0	0	0	0	0	0	0	0	0	0	0	0	0
20289	0	0	0	0	0	0	0	0	0	0	0	0	0
20334	0	0	0	0	0	0	0	0	0	0	0	0	0
20346	0	0	0	0	0	0	0	0	0	0	322.692	0	0
20457	198.937	297.394	307.941	255.89	112.526	197.895	361.456	319.907	419.735	0	0	0	84.596
20659	134.206	137.304	422.359	1516.28	62.5794	3717.3	0	0	80.163	0	194.738	2119.07	0
20667	0	249.551	0	0	0	0	318.39	0	0	0	0	0	0
20690	1147.32	832.967	1210.22	0	492.159	0	1073.39	393.999	452.811	399.986	2919.89	0	817.766
20695	0	0	34.4298	91.3292	0	109.568	70.0574	0	0	0	0	137.081	0
20698	0	0	0	0	0	0	0	0	0	0	0	0	0
20700	80.5182	0	0	0	182.051	141.74	43.9527	190.489	0	0	0	0	13.3566
20704	0	0	0	0	0	0	0	0	0	0	0	0	0
20705	0	0	0	0	0	0	0	0	46.4392	0	0	0	0
20706	0	0	0	0	0	0	0	0	0	0	0	0	0
20722	0	0	0	0	0	0	0	0	0	0	0	0	0
20749	0	0	0	0	0	0	393.384	0	0	0	0	0	0
20750	0	0	44.1556	19.9729	0	0	0	0	57.3184	0	0	54.5309	81.5969
20756	0	25.0362	34.409	0	0	0	57.4446	0	0	0	0	0	0
20781	0	0	297.602	0	0	82.6051	0	0	0	0	0	0	14.4494
20784	0	0	0	0	0	0	0	0	0	0	0	0	0
20788	241.814	143.339	146.359	270.335	92.9367	565.779	0	96.2121	90.2741	0	331.226	480.527	256.313
20794	0	0	0	53.109	0	0	0	0	27.2491	0	0	62.1487	61.6712
20795	19.6099	21.5256	32.8348	0	16.147	0	0	52.2793	80.181	52.5566	0	441.493	0
20862	3313.12	1609.34	6134.26	81.9401	869.937	0	265.615	2307.67	3663.99	1964.28	0	0	675.056
20863	0	0	0	0	0	0	0	0	0	0	0	0	0
20896	0	0	0	0	0	0	0	0	0	0	0	0	0
20919	0	0	0	0	0	0	0	0	0	0	0	0	0
20954	0	0	0	0	0	0	0	0	0	0	0	0	0
20959	0	0	0	0	0	0	0	0	0	0	0	0	0
20992	0	0	0	0	0	0	0	0	0	0	0	0	0
21013	134.186	0	0	83.3078	0	0	81.5479	113.918	30.4474	0	182.268	0	0
21049	0	0	0	0	0	0	0	0	0	0	0	0	0
21052	0	0	0	0	0	0	0	14.7247	16.9039	0	0	0	0
21147	58.3374	0	0	36.8641	38.9368	0	170.128	90.468	56.6283	0	0	367.566	27.8668
21152	0	0	0	0	0	0	0	43.7483	0	0	0	0	46.1775
21212	0	0	17.789	0	0	0	0	0	0	0	0	0	0
21223	0	0	0	151.352	0	43.5673	0	0	0	0	0	238.444	27.0775
21225	0	0	0	0	0	0	0	0	0	0	0	0	0
21229	0	14.4834	0	0	0	0	0	0	46.2412	0	0	18.3913	0
21276	861.495	509.949	522.24	617.133	332.065	2730	971.268	246.79	586.134	167.057	3053.96	725.745	492.435
21294	0	0	0	0	0	0	0	0	0	0	0	0	0
21301	0	0	0	0	0	0	102.802	24.3677	0	0	0	0	0
21302	33.5242	0	0	0	0	0	0	0	0	0	0	0	0
21330	0	0	0	0	0	0	0	0	0	0	0	0	0
21338	0	72.7611	73.4316	34.4807	33.1982	0	74.9942	27.2965	49.6856	0	0	110.529	60.2142
21356	0	0	0	0	0	0	0	0	0	0	0	0	0
21365	217.035	494.42	0	0	420.984	0	0	342.785	302.488	220.682	0	0	41.3691
21460	148.517	177.244	173.271	34.8616	67.2597	79.0887	257.021	197.284	312.467	92.1994	0	0	35.4436
21531	0	0	0	0	0	0	0	0	0	0	0	0	0
21544	0	0	0	0	0	0	0	0	0	0	0	0	0
21637	0	0	0	0	0	0	0	0	0	0	0	0	0
21641	99.6289	147.382	142.722	190.403	0	426.352	0	0	0	0	0	244.032	152.375
21651	0	53.9693	0	0	32.4379	0	63.1898	21.2827	0	0	0	0	36.1115
21684	18.133	0	0	0	0	0	0	13.802	0	0	0	0	0
21686	0	0	0	0	0	0	0	0	0	0	0	0	0
21689	0	45.5539	0	23.0256	11.1945	0	0	40.9424	20.1383	0	0	78.8919	0
21693	0	0	0	0	0	0	0	0	0	0	0	0	0
21709	0	0	0	0	0	0	0	0	0	0	0	0	0
21728	0	0	0	0	0	0	0	0	0	0	0	0	0
21747	440.224	624.745	2258.97	0	310.334	0	137.54	914.891	1036.65	571.971	0	0	0
21818	310.175	193.726	226.846	267.594	188.529	0	0	139.814	120.806	40.1616	0	309.115	0
21821	0	0	0	0	0	0	0	0	0	0	0	0	0
21851	0	0	0	0	0	0	0	0	0	0	0	0	0
21879	0	0	16.2875	0	0	95.3474	54.1952	0	0	0	0	0	19.4764
21893	0	42.2197	0	0	27.9889	0	0	0	0	0	0	0	13.8909
21919	0	0	0	0	0	0	0	0	0	0	0	0	0
21972	1019.35	1094.83	1093.02	928.868	556.603	1698.31	145.797	463.175	487.237	114.68	1558.84	1052.23	854.496
21988	0	0	0	0	0	0	0	0	0	0	0	42.6518	0
21990	0	0	0	0	0	0	0	0	0	0	0	0	0
22007	0	94.7234	0	126.439	49.6793	42.0892	148.285	38.6571	17.582	0	0	148.136	34.2051
22008	0	0	0	0	0	0	0	0	0	0	0	0	0
22009	0	36.6136	0	0	11.2151	0	159.077	0	0	0	0	0	0
22019	0	0	0	0	0	0	0	0	0	0	0	0	0
22023	0	0	0	0	0	0	0	0	0	0	0	0	0
22043	3032.14	1125.95	2730.39	1629.36	1179.9	4601.89	1387.15	841.111	685.949	471.397	9832.35	2915.9	2415.4
22046	0	0	0	0	0	0	0	0	0	0	0	0	0
22077	0	0	0	0	0	163.1	0	0	0	0	0	32.3004	0
22080	0	0	0	0	0	0	0	0	0	0	0	0	0
22089	168.797	143.519	187.985	99.4142	98.7728	180.634	146.7	108.178	0	77.5503	0	142.85	127.034
22109	0	0	0	0	0	0	0	0	0	0	0	0	0
22166	0	0	0	0	0	0	0	0	0	0	0	0	0
22226	0	0	0	0	0	0	0	0	0	0	0	0	0
22267	0	0	0	0	0	0	0	0	0	0	0	0	0
22274	23.2953	40.4518	0	0	29.6843	0	71.1248	37.7959	10.1771	0	0	0	37.2043
22275	0	0	93.6936	0	0	0	0	0	0	0	112.455	23.8585	0
22347	0	0	0	0	0	0	0	0	0	114.735	0	0	0
22352	89.4616	0	0	0	0	0	0	146.343	154.025	0	0	0	0
22370	0	0	0	0	0	0	0	0	0	0	0	0	0
22452	0	0	0	37.1007	0	0	0	0	0	30.6879	0	0	0
22453	0	0	0	0	0	0	0	53.0553	0	0	0	0	0
22546	0	0	0	0	0	0	0	0	0	0	0	0	0
22567	0	74.0713	151.045	161.953	115.721	0	0	5.4602	17.408	48.5052	0	218.686	74.4086
22572	0	0	0	0	0	0	0	0	0	0	0	0	0
22617	0	0	0	0	0	0	0	0	0	0	0	0	0
22625	152.859	110.341	178.929	231.664	76.7742	144.91	0	0	63.3551	0	0	77.8467	78.3913
22636	0	0	0	0	0	0	0	0	0	0	0	0	0
22660	0	21.1518	0	0	0	0	0	8.0579	9.9491	0	726.566	508.667	24.1269
22662	20.8748	0	0	0	45.2405	0	526.529	36.7077	32.5056	0	112.152	0	0
22663	27.0217	25.9936	47.5118	76.9656	0	142.157	62.9308	46.3128	49.3855	0	160.272	237.781	16.5501
22668	0	0	20.901	0	0	0	0	0	0	0	0	0	0
22669	0	0	68.3453	0	0	0	0	135.536	0	0	978.344	0	0
22693	0	0	0	0	0	0	0	0	0	637.38	0	0	0
22715	0	0	0	0	0	0	0	0	0	0	0	0	0
22725	0	0	48.9613	0	0	230.734	99.3173	0	0	0	0	0	13.5266
22740	0	113.011	0	87.2089	66.9463	406.994	105.973	0	124.13	0	0	128.317	111.2
22753	0	0	0	0	0	0	0	0	0	0	0	0	0
22787	0	0	0	0	0	0	0	0	0	0	0	0	0
22789	0	0	0	0	0	0	0	0	0	0	0	0	0
22799	0	0	50.3589	0	0	0	0	0	0	0	0	0	0
22806	0	0	79.2764	109.15	0	0	0	0	0	0	0	164.939	0
22835	416.444	205.396	538.06	150.186	137.437	0	104.56	66.6492	168.835	25.6483	0	0	100.393
22880	95.6769	74.4618	59.1183	0	0	0	0	40.2706	56.3763	0	0	0	0
22884	0	0	0	0	0	0	0	0	0	0	0	0	0
22885	0	0	0	0	0	0	0	0	0	0	0	0	0
22910	0	0	0	0	0	0	0	0	0	0	0	0	0
22912	0	0	0	0	0	0	0	0	0	0	0	0	0
22939	169.166	32.0154	65.1034	50.8757	48.1175	283.122	130.194	81.7903	45.1071	0	0	94.9918	85.0696
22942	0	0	0	0	0	0	0	0	0	0	0	0	0
22947	0	0	0	0	0	0	0	0	0	0	0	0	0
23002	0	0	0	0	27.5111	0	0	0	11.8213	0	0	0	23.9812
23007	0	0	0	0	0	0	0	0	0	0	0	0	0
23033	0	0	0	0	0	0	0	0	0	0	0	0	0
23224	0	0	0	0	0	35.8909	0	0	0	0	0	0	0
23244	0	0	0	66.7455	0	0	0	0	195.916	0	116.584	296.05	9.4225
23270	0	0	0	0	0	0	0	0	0	0	0	0	0
23356	542.855	259.142	0	257.806	261.908	32.3626	165.435	41.5954	22.5745	0	0	184.014	389.916
23360	382.721	301.202	365.334	280.434	407.241	370.114	245.327	414.572	115.201	124.481	288.556	805.481	326.764
23372	0	0	0	0	0	0	0	0	0	0	0	0	0
23409	1495.64	926.561	1490.55	1086.79	647.541	1245.91	884.335	509.862	645.072	460.034	3566.21	870.403	1004.48
23423	0	0	116.148	55.175	0	0	0	0	0	0	0	0	0
23441	0	0	0	0	0	42.0416	65.2226	0	0	0	0	102.248	0
23467	0	0	0	0	44.9066	0	0	0	0	300.06	0	0	0
23487	0	0	0	0	0	0	0	0	0	0	0	0	0
23509	0	0	0	0	0	0	0	0	0	0	0	0	0
23510	0	28.3158	0	0	34.0716	0	0	243.071	0	0	0	0	17.0722
23514	0	0	0	0	0	0	25.7829	9.4111	0	0	0	0	0
23515	51.0281	0	20.5789	81.0052	64.6293	0	107.119	97.0355	0	0	539.426	23.0143	0
23518	0	0	18.7034	82.8057	13.6656	80.2091	32.8625	33.1495	25.6289	0	0	44.5814	21.6135
23535	0	0	0	0	0	0	0	0	0	0	0	0	0
23557	0	0	0	0	28.3331	0	45.6558	39.5892	0	0	0	0	19.6342
23576	0	0	0	0	0	0	183.871	0	0	0	0	112.66	0
23578	0	0	156.121	0	0	0	0	0	38.5663	0	0	0	0
23588	0	0	0	0	0	0	0	0	0	0	0	0	0
23628	0	0	0	20.8269	0	0	0	0	0	0	0	0	0
23638	0	0	0	0	0	0	0	0	0	0	0	0	0
23651	0	0	0	0	0	0	0	0	0	0	0	0	0
23659	0	0	67.0672	152.921	0	0	0	89.8718	27.6391	0	0	0	0
23685	0	0	19.6386	0	0	0	0	0	0	0	0	0	0
23696	0	0	0	0	13.0851	0	0	9.2787	0	0	0	0	0
23697	98.5349	42.9503	75.6241	226.24	37.4161	386.837	171.682	57.309	105.45	0	129.055	237.359	94.2007
23704	0	0	0	0	70.4603	152.802	168.135	20.5871	0	0	0	555.941	160.656
23705	0	0	0	0	0	0	0	13.9677	18.128	0	0	0	0
23720	0	0	0	0	0	39.4073	0	0	0	0	0	0	0
23724	1081.69	821.608	900.75	718.567	302.093	1395.3	682.129	303.65	201.227	150.407	0	882.222	466.498
23779	0	93.9171	60.8847	23.3603	0	0	0	14.2941	0	0	0	0	7.5526
23798	51.2948	96	67.2751	97.4521	70.897	106.683	95.079	23.1753	83.8594	0	0	0	0
23855	0	0	0	0	0	0	11.4041	0	14.4016	0	0	0	0
23868	0	0	0	0	0	0	0	0	0	0	0	0	0
23870	0	0	0	63.5254	0	0	0	0	0	84.0596	0	0	0
23915	0	10.9937	0	0	0	0	0	0	0	0	0	0	0
23922	0	0	0	0	0	0	0	0	0	0	0	0	0
23931	0	0	0	0	0	0	0	0	0	0	0	0	0
23944	0	0	0	0	0	0	0	0	0	0	0	0	0
23968	546.083	245.079	706.225	113.766	254.181	204.928	164.367	216.234	186.099	0	0	24.2806	101.377
24016	0	0	0	0	0	0	0	0	78.9748	0	0	0	0
24056	0	0	0	0	0	0	0	0	0	0	0	0	0
24065	0	0	0	0	6.1958	0	0	0	0	0	0	0	74.19
24075	0	0	0	0	0	0	0	0	0	0	0	0	0
24107	0	0	0	0	0	0	63.6215	0	0	0	0	106.971	0
24113	98.1999	62.8298	0	0	10.2646	412.87	0	0	0	0	0	0	0
24117	862.603	1097.4	1080.67	795.665	1108.63	1653.53	1297.58	1136.04	1088.85	814.096	0	754.005	889.236
24130	0	0	0	0	0	0	0	0	0	0	0	0	0
24168	15.8835	75.562	0	0	0	0	0	0	0	0	0	0	13.0045
24175	0	0	287.014	421.421	0	0	386.517	0	0	0	0	407.363	93.9457
24278	0	0	0	0	0	0	0	0	0	0	0	0	0
24281	0	0	0	0	0	0	0	0	0	0	0	0	0
24291	19114.7	10301.1	12801.4	11365.8	6367.52	47342.8	16055.6	3923.47	6849.98	3066.54	41105.1	11418.3	8265.96
24308	0	0	0	0	0	0	0	0	0	0	0	0	0
24330	0	0	0	0	0	0	0	0	0	0	0	0	0
24364	928.844	547.487	1006.92	716.19	432.949	2282.16	872.939	296.325	359.788	345.268	2348.15	1422.67	773.021
24386	0	0	0	0	0	0	0	0	0	0	0	0	0
24390	0	0	0	37.0718	0	176.904	0	0	123.374	100.29	0	0	0
24393	244.037	194.675	357.521	464.223	138.999	201.494	889.327	170.366	189.723	0	791.534	324.793	39.8999
24442	2540.51	1125.72	3884.1	0	408.254	109.115	69.7591	508.329	23.2466	85.4615	0	0	0
24449	0	0	0	0	71.683	0	0	33.7552	0	266.155	0	0	0
24491	0	0	0	0	0	0	0	0	0	0	0	0	0
24494	78.5695	0	47.0754	0	0	50.8981	0	12.2785	24.4287	0	0	0	0
24497	0	0	0	186.386	0	0	0	0	0	0	0	0	0
24502	7299.22	4802.43	8705.48	5356.07	3771.06	12643.6	5411.95	3590.77	4832.82	0	24226.1	6248.98	5048.38
24510	0	0	0	0	0	0	0	0	0	1929.29	0	0	0
24518	0	26.6865	0	0	0	0	0	0	0	0	0	0	0
24577	0	0	0	0	0	0	0	0	95.6927	0	0	0	0
24583	0	0	0	0	0	0	0	0	0	0	0	0	0
24616	0	0	0	0	10.0078	88.5769	0	0	0	0	0	0	44.684
24660	0	0	0	0	0	0	0	0	0	0	0	0	0
24723	134.09	258.907	179.516	143.694	57.7657	248.709	272.491	185.166	205.577	363.005	1021.29	228.856	55.9521
24788	94.6513	75.0749	100.016	53.9169	144.465	0	89.3416	129.305	147.443	0	0	98.5093	54.5072
24841	246.067	108.787	679.702	247.188	182.575	0	269.273	14.9566	10.9632	0	0	0	174.619
24862	0	0	0	0	0	0	0	0	0	0	0	0	0
24887	0	0	0	0	0	0	34.4793	0	0	0	186.067	0	0
24897	0	0	0	0	0	0	0	0	0	0	0	49.7471	13.0774
24899	0	0	0	0	0	0	0	7.3813	0	0	0	0	0
24900	0	14.8697	0	0	0	0	0	0	0	0	0	0	0
24903	0	0	0	0	17.8886	0	0	0	11.4373	0	0	0	0
24920	0	0	0	0	0	0	0	0	0	0	0	0	0
24940	0	0	0	0	0	0	0	0	0	0	0	0	0
24943	0	0	0	0	0	0	0	0	37.5762	0	0	94.0873	0
24944	0	0	0	0	0	0	0	0	0	0	0	0	0
24952	0	0	0	0	0	0	0	0	0	0	0	0	0
24958	786.994	0	0	0	0	0	0	595.054	1226.2	558.613	0	0	0
24990	38.0096	73.2818	215.629	148.357	43.4321	34.9134	164.477	62.2772	78.8188	91.8165	251.365	328.934	74.7121
24994	0	0	0	0	23.2984	0	0	0	0	0	0	0	0
25002	0	401.587	0	649.704	336.118	645.476	0	322.041	238.977	0	0	402.057	0
25003	0	0	0	0	0	0	0	0	0	0	0	0	0
25020	0	0	0	0	0	0	0	0	0	0	0	0	0
25044	0	0	0	0	0	0	0	0	0	0	0	0	0
25053	0	771.296	1503.98	0	518.483	93.4641	260.655	726.607	822.704	678.437	0	0	179.416
25087	0	0	0	0	0	0	0	0	0	0	0	0	0
25099	148.667	94.3832	40.6487	31.1683	106.099	278.473	185.912	75.1329	0	0	0	310.764	286.84
25101	19.9654	0	28.7617	0	0	0	39.785	0	34.2998	0	0	0	0
25127	0	0	0	0	0	0	0	0	0	0	0	0	0
25140	0	0	0	0	0	0	0	0	0	0	0	0	0
25209	0	610.489	1297.81	25.3282	0	33.9122	0	0	0	0	0	0	0
25210	226.355	271.031	298.678	0	254.967	1385.83	236.049	267.311	128.072	0	135.276	973.736	200.532
25213	0	0	0	0	0	0	0	0	87.3698	194.503	0	0	0
25219	0	0	0	0	0	0	0	0	0	28.446	0	0	0
25225	0	0	0	0	0	0	0	0	0	0	0	0	0
25242	0	0	0	0	0	0	0	0	0	25.8398	0	0	0
25264	0	0	0	0	0	0	0	0	0	0	0	0	0
25294	0	0	0	0	0	0	0	0	0	0	0	0	0
25295	0	0	0	0	0	0	0	0	0	0	0	0	0
25301	0	10.2295	0	0	0	0	0	0	0	0	0	0	0
25348	0	0	0	0	0	0	0	0	0	439.252	0	0	0
25353	17.1416	0	0	0	0	0	0	0	0	0	0	0	0
25356	0	0	0	0	0	0	0	0	0	0	0	0	0
25363	0	1656.05	2776.32	0	1285.07	3804.84	2166	1263.4	2035.84	498.546	8079.49	0	0
25411	0	0	0	0	0	0	0	0	0	0	0	0	0
25421	0	0	0	0	0	0	0	0	0	0	0	0	0
25425	0	0	0	0	0	0	0	0	0	0	0	0	0
25429	5385.05	2751.28	5209.27	2328.43	1459.67	4133.08	1884.03	999.212	1499.45	1263.48	7756.08	2219.83	2234.71
25444	0	67.9781	0	0	0	0	0	0	0	1940.83	0	0	0
25511	0	0	0	0	143.859	76.9669	158.167	0	0	0	0	0	0
25550	0	0	0	0	0	0	0	34.6589	0	0	0	0	0
25590	55.9853	29.647	53.8554	171.33	40.4832	241.45	153.544	53.7083	63.5651	0	143.232	351.024	45.8497
25605	66.5492	0	89.0905	166.177	0	0	81.0142	86.7821	113.731	0	304.523	175.11	40.4463
25639	0	0	0	0	0	0	0	0	0	0	0	0	0
25731	0	0	82.004	0	0	53.7708	0	19.2576	0	75.154	0	0	0
25777	0	0	0	0	0	0	0	0	0	0	0	0	0
25866	0	0	0	0	0	0	30.2175	0	0	0	0	0	0
25893	0	0	0	0	0	0	0	0	0	0	0	0	0
25932	0	0	0	0	0	0	0	0	0	0	0	0	0
26006	0	0	0	0	0	0	0	0	0	0	0	0	0
26034	0	24.2845	17.0668	0	0	0	0	0	0	0	0	0	0
26071	26.0371	108.186	23.9403	85.7719	130.183	0	54.4071	104.152	224.377	24.2464	0	18.8335	26.0697
26092	0	0	0	0	0	0	0	0	0	0	0	0	0
26098	0	0	0	0	0	0	0	0	0	0	0	0	0
26113	1224.24	691.741	0	0	548.799	0	1003.78	0	954.653	654.505	0	868.815	585.846
26163	0	181.145	64.6982	0	28.2047	128.139	0	0	0	0	0	131.835	101.996
26178	195.559	173.25	164.013	125.054	103.248	386.944	252.814	189.784	85.2516	0	0	82.0475	115.037
26179	82.4053	0	0	0	72.1248	0	126.929	0	67.6036	388.369	0	31.2954	18.7721
26220	0	0	0	0	0	0	0	0	0	0	0	0	0
26256	0	0	129.978	0	0	0	0	0	0	0	0	0	0
26257	0	0	0	0	0	0	0	0	0	0	0	0	0
26261	0	0	0	0	0	0	0	0	0	0	0	0	0
26286	20.1159	0	0	0	0	0	0	0	0	0	0	0	0
26289	0	0	439.701	0	0	0	327.903	48.3947	0	0	0	0	0
26292	273.465	67.4826	202.61	203.728	101.501	400.855	155.844	57.9194	84.0994	0	255.687	23.2756	176.951
26296	22.5842	0	0	0	0	0	0	0	0	0	0	41.3052	0
26301	0	0	0	0	0	0	0	0	0	0	0	0	0
26304	0	0	0	0	0	0	0	0	0	0	0	0	0
26326	48.2042	144.099	0	0	26.946	0	17.6046	0	0	0	0	0	0
26331	255.298	269.46	0	532.827	252.907	647.168	0	222.844	129.555	0	1282.81	729.081	305.138
26346	0	0	0	0	0	0	0	0	0	0	0	0	0
26368	0	0	52.6449	0	0	0	0	0	0	0	0	0	0
26369	27.9106	0	39.0122	0	24.9013	0	51.4168	41.3872	0	0	0	0	0
26387	0	0	0	0	0	0	0	0	0	277.457	0	0	0
26408	205.781	207.605	343.415	0	0	0	0	0	0	91.0507	0	0	0
26412	0	0	0	0	0	0	37.8935	0	126.518	0	0	0	0
26431	0	0	0	0	0	0	0	0	0	0	0	0	0
26442	0	0	0	0	0	0	0	0	0	0	0	0	0
26460	0	0	0	0	0	0	0	0	0	0	0	0	0
26488	4694.98	2290.18	4675.07	2180.52	1714.45	4995.94	2483.01	1276.38	1218.43	1367.55	8420.49	3856.6	3361.72
26493	0	16.8853	0	0	0	0	0	12.8179	0	0	0	0	0
26494	0	0	0	0	0	0	0	0	0	0	0	0	0
26496	0	0	205.55	0	151.257	518.183	0	140.807	311.741	0	868.009	0	0
26504	0	0	0	0	0	0	0	0	0	0	0	0	0
26607	0	0	0	0	0	0	0	0	0	0	0	0	0
26611	0	0	0	0	0	0	0	54.3707	48.6655	0	0	0	0
26613	0	0	0	0	0	0	0	0	0	0	0	0	0
26630	171.546	151.51	246.137	0	546.821	238.255	412.598	989.091	447.74	99.0361	0	268.071	227.548
26654	219.114	0	58.6403	0	0	437.032	66.2586	35.6525	20.9964	0	0	0	84.2682
26670	169.754	321.3	179.397	0	0	0	39.2905	0	324.072	142.916	0	0	22.8763
26682	0	0	0	0	0	0	0	0	0	0	0	0	0
26707	0	0	0	0	0	0	0	0	0	0	0	0	0
26823	0	0	0	0	0	0	0	7.7645	0	0	196.968	153.683	19.61
26866	0	0	0	0	0	0	0	0	15.3257	0	0	0	0
26872	0	0	0	0	0	0	0	0	0	326.153	0	0	0
26874	0	0	0	0	0	0	0	0	0	0	0	0	0
26876	0	0	0	0	0	0	0	0	0	0	0	0	0
26878	111.485	0	101.481	0	0	151.085	114.85	13.4566	88.1319	80.3418	0	0	0
26879	82.4942	52.1384	179.085	0	30.8196	238.422	0	0	0	0	177.56	0	0
26888	0	0	0	0	0	0	0	0	0	0	0	0	0
26896	23.5483	81.0043	0	89.3845	22.3685	0	110.329	0	29.4393	0	0	68.8419	60.1898
26919	0	0	0	0	0	0	0	0	0	0	0	0	0
26928	0	0	0	0	0	0	0	0	0	0	0	0	0
26929	0	0	0	0	0	0	48.5755	20.9846	15.0557	0	0	0	0
26933	0	0	0	0	0	0	0	0	0	0	0	0	0
26934	0	0	0	0	0	0	15.3128	0	16.3878	108.349	0	0	0
26941	0	0	0	0	0	0	0	0	0	0	0	0	0
26984	0	0	0	0	0	0	0	0	0	0	0	0	0
26986	895.409	640.459	0	1999.91	0	1022.85	0	0	24.1827	0	0	1342.31	534.69
26992	0	0	0	0	0	0	0	0	0	0	0	0	0
27032	0	0	1313.78	0	440.409	0	823.853	420.775	184.557	164.309	124.512	0	0
27041	0	20.6899	0	0	27.1464	0	80.2529	0	0	0	0	0	0
27046	0	0	0	392.902	278.528	0	0	0	0	5289.08	0	0	0
27081	0	0	0	0	0	0	101.342	0	120.668	324.906	0	0	0
27147	0	515.585	79.0322	53.3687	607.854	0	0	301.762	0	144.095	0	461.11	274.697
27169	0	0	0	0	0	0	0	0	0	0	0	30.9738	0
27173	0	0	0	0	0	0	0	11.0199	29.1813	0	0	0	0
27203	65.886	15.4492	55.5699	48.1749	26.6686	318.214	143.505	10.8969	0	0	704.13	0	0
27207	0	0	0	0	0	0	0	0	16.9159	0	140.397	0	0
27229	0	85.7915	0	170.586	77.2212	0	0	0	137.997	133.51	0	194.044	64.6097
27253	0	0	0	0	0	0	0	0	0	0	0	0	0
27263	0	0	0	0	0	0	0	0	0	0	0	0	0
27268	0	0	0	0	0	0	0	0	0	0	0	0	0
27288	131.102	13.9962	0	0	0	0	0	0	0	0	0	0	0
27299	0	0	0	0	0	0	190.056	0	0	0	0	0	0
27315	35.172	0	91.3401	70.2022	0	0	0	0	33.7658	0	0	0	0
27340	0	0	0	0	0	0	0	0	0	0	0	0	0
27349	0	0	0	0	0	0	0	0	0	0	0	0	0
27350	477.352	524.139	614.355	747.733	280.644	1546.59	469.611	362.033	405.105	273.245	2566.67	875.549	400.59
27356	0	0	0	0	48.8316	216.442	66.0624	27.8927	0	0	0	0	38.7949
27364	0	0	0	0	0	0	0	0	0	0	0	0	0
27365	0	15.8019	250.631	0	9.9359	0	0	70.619	163.482	125.419	0	0	0
27398	0	0	0	0	49.2991	0	0	7.897	0	0	0	15.6377	0
27433	0	0	0	0	0	0	0	0	0	0	0	0	0
27496	0	0	0	0	0	0	0	0	0	0	0	0	0
27513	0	0	0	0	0	0	0	0	0	0	0	0	0
27517	4282.41	3590.86	5212.93	2948.67	4447.35	6776.53	5979.49	5942.53	4183.96	2951.67	3314.98	2188.57	4271.52
27524	0	0	0	0	0	0	0	0	0	0	0	0	0
27592	120.182	70.0736	80.6168	0	50.1519	98.8638	101.491	67.34	64.4292	0	0	0	42.7412
27670	0	82.579	74.3044	0	0	119.628	60.2936	0	19.4242	0	0	0	48.4117
27737	0	0	0	0	0	0	0	0	0	0	0	0	0
27742	222.635	151.162	292.63	174.077	184.974	251.498	124.527	297.778	163.524	0	1268.72	137.262	208.388
27775	0	160.833	128.555	37.2277	72.5461	0	306.743	34.7393	159.294	0	0	0	0
27796	0	0	439.218	259.838	0	548.948	418.319	0	0	0	0	0	0
27797	38.5566	0	0	0	0	0	0	0	0	0	0	0	0
27825	0	0	0	0	0	0	0	0	0	0	0	0	0
27837	0	0	0	0	0	81.0316	0	0	0	0	0	120.7	17.1086
27838	0	0	0	0	0	0	0	0	0	35.6347	0	0	0
27948	157.816	0	33.4011	34.7924	0	0	0	0	29.7093	0	0	0	0
27951	323.878	102.824	0	0	0	0	0	137.003	0	0	257.614	0	0
28005	0	0	0	0	0	0	0	0	0	0	0	0	0
28006	0	0	0	0	0	0	0	0	0	0	0	0	0
28018	693.765	923.449	674.263	960.377	665.414	1368.47	1006.96	587.01	533.28	0	2469.13	828.133	645.89
28022	0	0	0	0	0	0	0	0	0	0	0	0	0
28024	0	0	0	0	0	0	0	0	0	0	0	0	0
28049	0	0	0	0	0	0	0	0	0	0	0	0	0
28061	0	0	0	0	2019.75	4597.14	0	1463.07	0	1486.2	0	4580.57	0
28065	0	36.2189	85.1264	0	0	0	0	0	40.4085	48.2644	0	0	0
28090	0	0	198.828	0	70.9175	0	0	0	0	0	0	0	0
28095	0	0	0	0	0	0	0	0	0	0	0	0	0
28103	282.299	0	0	0	0	73.379	41.912	0	0	0	0	80.2988	194.048
28119	0	0	0	0	0	0	0	0	0	0	0	0	11.0981
28127	0	0	0	0	0	0	0	0	0	0	0	0	0
28132	0	0	0	23.8336	0	0	0	0	0	102.766	0	0	0
28154	0	0	0	360.908	500.635	2053.99	1627.29	199.583	362.165	0	0	0	0
28161	0	32.3849	55.6426	0	0	0	0	0	123.038	41.7982	0	49.0436	0
28222	0	0	0	0	0	0	0	0	0	0	0	0	0
28281	85.6189	30.7472	0	273.901	0	71.6387	92.7087	0	0	0	0	691.635	0
28306	0	130.938	219.666	0	0	191.458	138.851	109.144	20.3783	33.504	0	93.7054	105.724
28342	903.115	600.314	1289.46	1682.84	248.725	2551.04	1798.78	345.534	319.734	325.752	0	2294.74	727.645
28343	0	0	0	0	0	0	0	0	0	0	0	0	59.4856
28366	96.1076	0	17.789	0	0	0	0	0	0	0	0	0	0
28385	559.456	0	0	0	0	338.49	134.99	192.514	0	0	0	0	0
28391	62.645	0	0	0	0	0	0	0	0	0	0	0	0
28437	0	0	0	0	0	0	0	0	0	0	0	0	0
28464	0	0	0	0	0	0	0	0	0	0	0	0	0
28466	187.026	283.603	319.729	561.37	299.534	1269.67	307.394	184.05	176.216	0	0	379.224	226.322
28484	784.088	166.85	628.767	777.037	189.218	2046.32	1903.19	124.763	204.467	233.713	10679.2	0	403.601
28557	0	0	0	0	0	0	0	0	0	0	0	0	0
28560	0	0	0	0	0	0	0	0	0	0	0	0	0
28561	0	0	0	0	0	0	0	0	0	29.8356	0	0	0
28562	0	0	0	0	0	0	0	0	0	0	0	0	0
28565	0	15.7935	0	0	0	0	0	0	0	0	0	0	0
28571	0	0	0	0	0	0	0	0	0	0	0	0	0
28596	0	10.9098	0	0	0	0	0	0	0	0	0	0	0
28608	0	0	0	0	0	0	0	0	0	0	0	0	0
28609	0	0	0	0	0	0	79.3424	0	0	0	0	0	0
28610	0	22.4914	0	0	0	0	0	0	0	0	0	0	0
28638	55.3494	0	0	0	0	213.522	149.204	0	0	183.571	0	0	0
28667	47.1034	0	0	0	0	0	0	0	0	0	0	0	0
28669	0	0	0	0	0	0	0	0	0	0	0	0	0
28677	0	0	0	0	46.2731	0	0	0	0	0	0	0	79.1684
28719	0	0	31.271	0	0	0	0	32.1133	0	0	0	16.6226	0
28723	394.085	96.9028	459.148	657.044	205.838	1312.25	484.186	125.108	125.276	0	989.135	825.179	334.134
28725	0	0	0	0	0	0	0	0	0	66.7672	351.817	0	0
28734	0	0	399.536	0	0	0	0	0	533.136	500.356	0	0	302.989
28747	2442.52	2096.6	980.219	1597.85	1698.19	2539	2190.71	2398.65	727.54	947.321	2155.53	1591.14	806.534
28805	0	0	0	0	0	0	0	0	0	0	0	0	0
28813	0	0	0	0	0	0	0	0	0	0	0	0	0
28839	0	16.1169	0	0	0	0	0	24.1122	0	89.1856	0	0	0
28850	0	0	0	135.372	0	0	0	20.2749	0	0	0	0	0
28857	0	0	0	0	0	0	0	0	0	0	0	0	0
28945	0	0	0	0	0	0	0	0	0	0	0	0	0
28957	0	0	0	0	0	0	0	0	0	0	0	0	0
28963	0	0	0	0	0	0	0	0	0	0	0	0	0
28968	0	0	0	0	0	0	0	0	0	0	0	0	0
29001	61.6604	0	0	0	0	0	0	0	0	0	0	0	0
29045	0	0	0	0	0	0	0	0	0	0	0	0	0
29067	0	0	0	0	0	0	0	0	0	0	0	0	0
29068	0	0	0	0	0	0	0	0	0	0	0	0	0
29069	0	0	0	0	0	0	0	0	0	0	0	0	0
29107	483.615	291.838	587.853	84.9294	11.4874	0	26.5207	15.6852	0	0	0	0	0
29111	0	0	0	0	0	0	0	0	0	0	0	0	0
29114	0	0	0	0	0	0	0	0	0	0	0	0	0
29116	0	0	0	0	0	0	0	0	0	0	0	25.6273	0
29118	0	0	0	0	0	0	0	0	0	0	0	0	0
29143	0	0	0	0	0	0	0	0	0	0	0	0	0
29279	2032.07	1173.7	2358.54	1836.01	857.509	3865.93	1530.97	991.429	644.082	344.032	5017.42	2328.59	1611.16
29287	0	0	0	0	0	0	0	0	0	0	0	0	0
29289	0	0	0	0	0	0	0	0	0	0	0	0	0
29308	80.4293	166.636	117.811	102.201	0	95.9315	55.2234	53.9259	55.7162	0	0	432.79	186.665
29349	0	0	0	0	0	0	0	0	0	0	0	0	0
29376	0	72.7611	0	0	0	268.937	0	0	65.8393	0	0	0	0
29383	179.039	139.899	251.233	0	114.694	383.798	160.027	29.4258	0	0	419.51	0	195.82
29400	0	0	0	206.665	173.364	114.86	178.134	124.904	217.704	198.832	0	0	0
29411	0	0	0	0	0	0	0	0	0	0	0	0	0
29412	0	0	0	0	0	0	0	0	0	0	0	0	0
29474	24.7654	32.6201	0	50.5525	0	0	0	0	0	0	0	95.9365	53.9608
29475	0	18.1619	0	0	0	0	0	0	0	0	0	1293.91	0
29538	0	71.0436	83.8224	0	282.602	36.4273	67.2162	168.833	309.832	154.236	0	0	76.7642
29580	0	0	0	0	0	0	0	0	0	0	0	0	0
29595	0	0	0	0	0	0	0	0	0	0	0	0	0
29617	29.7772	0	0	0	0	0	68.4249	0	0	0	0	0	0
29628	0	0	0	0	0	0	0	0	0	0	0	0	0
29633	0	0	0	0	0	0	0	9.3544	0	221.812	0	0	0
29667	0	0	0	0	0	0	0	0	0	0	0	0	0
29677	838.227	469.565	541.146	587.95	260.973	1285.1	664.627	300.503	423.918	122.449	840.342	675.636	419.277
29685	197.726	162.202	327.107	0	0	429.511	295.236	240.545	55.1042	0	0	175.733	156.139
29707	0	0	0	0	0	0	0	0	0	0	0	0	0
29716	0	0	34.3831	50.2178	39.0344	73.832	28.0277	15.2594	55.7102	0	0	0	42.4255
29728	221.91	187.582	354.008	63.6465	55.947	226.276	140.57	0	0	52.2416	0	46.712	68.4102
29731	0	0	20.9946	428.623	0	0	0	0	0	41.2362	434.982	165.18	0
29737	0	0	0	0	0	0	0	0	0	0	0	0	0
29779	0	0	0	0	0	102.058	199.89	0	0	0	0	228.877	0
29793	0	0	0	0	0	0	0	0	0	0	0	0	0
29796	0	0	0	0	0	0	0	0	0	0	0	0	0
29823	0	0	0	0	0	0	0	0	0	0	0	0	0
29827	0	0	0	0	0	0	15.1087	0	0	0	391.514	0	0
29840	201.412	177.651	317.506	253.345	198.558	375.001	140.397	170.333	169.189	0	0	335.245	132.886
29848	0	0	0	0	0	0	0	0	0	0	0	0	0
29896	0	0	0	0	0	0	0	0	0	217.322	0	0	0
29906	0	0	0	0	0	0	0	0	73.2742	0	0	0	0
29946	0	0	0	0	0	0	0	0	0	0	0	0	10.5882
29953	0	0	0	0	0	98.9473	0	0	57.3364	48.147	0	126.428	254.614
30042	0	0	0	0	0	0	0	0	0	0	0	1114.64	0
30106	0	0	0	0	0	0	0	0	0	0	0	0	0
30136	52.6554	11.548	22.8753	0	0	197.787	18.9624	16.5274	0	0	0	33.7878	41.9034
30145	0	0	0	0	0	0	0	0	0	0	0	0	0
30174	143.245	298.263	24.3664	22.3504	46.9667	156.759	60.8902	325.566	368.549	68.3915	0	227.791	55.6122
30177	462.699	0	1269.07	1462.64	0	0	900.622	331.292	0	0	0	0	655.094
30211	0	0	0	0	0	0	0	0	0	0	0	0	0
30227	0	0	0	0	118.362	1307.65	0	0	129.915	60.4987	597.511	1100.99	0
30263	49.1888	0	316.212	791.591	682.091	1456.36	1123.16	457.739	504.639	694.253	5989.34	15.7583	105.942
30271	0	20.9335	0	0	0	0	0	0	0	0	0	0	0
30295	0	0	55.5647	0	0	0	0	0	0	0	255.549	0	0
30306	29.4217	0	0	280.186	0	0	0	47.2449	78.3268	0	0	0	0
30402	110.576	44.5545	176.378	91.941	46.4992	251.308	76.5954	48.8395	102.828	0	0	94.8913	92.9136
30410	0	0	0	0	0	0	0	0	0	0	0	0	0
30443	0	0	0	0	0	0	0	0	0	0	0	0	0
30467	0	0	0	0	0	0	0	0	0	0	0	0	0
30477	0	0	854.423	0	0	0	0	0	0	0	0	110.891	0
30500	0	0	0	0	0	0	0	0	0	0	0	0	0
30509	0	0	0	0	0	0	0	0	0	0	0	0	0
30524	0	0	0	0	92.3048	0	0	0	0	0	0	0	0
30540	0	0	0	0	0	35.6406	0	0	0	0	0	0	0
30575	255.175	733.99	0	330.334	1075.2	508.325	506.696	1371.53	1196.72	455.636	0	0	775.498
30593	2984.08	2356.03	3810.05	2853.87	2285.01	7948	3422.06	2191.97	2043.61	1411.67	15226.5	8307.02	3054.28
30608	0	0	0	0	0	0	0	0	0	0	0	0	0
30619	0	0	0	0	0	0	0	0	0	0	0	0	0
30661	0	18.4853	0	0	0	0	0	0	0	0	0	0	0
30662	0	0	0	0	0	0	0	0	0	0	0	0	0
30693	0	0	0	0	0	0	70.6932	0	0	0	467.878	0	0
30699	41.6539	33.5313	0	104.977	0	0	0	0	0	0	0	0	0
30707	0	0	0	0	0	0	0	0	0	0	0	0	0
30716	0	154.937	0	0	0	0	0	0	0	0	0	0	0
30729	0	0	0	0	0	0	21.1208	31.167	90.8622	0	0	0	0
30730	205.699	278.623	394.896	399.838	194.72	1439.32	199.427	241.836	56.7724	0	0	244.635	267.922
30733	0	33.1744	912.471	1654.72	10.5472	1024.25	0	0	0	0	276.857	321.718	0
30735	0	0	0	0	0	0	0	0	0	0	0	0	0
30783	0	0	0	0	0	0	0	0	0	0	0	0	0
30800	0	0	0	0	58.4746	0	108.281	0	0	0	3778.13	0	0
30825	0	71.7953	0	0	0	242.332	0	0	22.8446	0	1033.1	0	36.5
30878	0	0	0	0	0	0	0	0	42.1427	901.089	0	0	61.6469
30882	0	0	0	0	0	0	0	0	0	0	0	0	0
30891	0	0	0	0	0	0	0	0	0	63.3273	0	0	0
30895	0	0	24.091	0	47.5986	0	39.9734	0	0	54.3785	0	29.4262	0
30928	0	0	0	0	0	0	0	0	0	0	0	0	0
30942	0	0	0	227.429	0	48.1803	0	37.0105	95.2967	0	0	0	39.3413
30950	0	0	0	0	0	0	0	12.5718	0	0	0	0	0
30952	0	0	0	0	18.6028	0	0	0	0	0	0	0	0
30988	0	0	0	0	0	0	0	0	0	0	792.938	0	0
31002	0	0	0	0	0	0	0	0	0	0	0	0	0
31029	55.5819	0	52.1409	0	0	0	0	19.8254	14.1976	0	0	0	52.5159
31052	0	37.2561	0	35.1213	0	0	107.637	0	27.3571	58.1643	0	0	0
31070	0	0	0	0	0	0	0	0	0	0	0	0	0
31135	0	0	51.3512	0	46.6482	0	0	0	0	0	0	0	0
31145	0	0	0	0	0	0	0	0	0	0	0	0	0
31171	0	0	0	0	0	0	17.5968	0	0	0	0	0	0
31173	0	0	78.9023	94.5378	37.4983	0	0	14.3131	0	30.3729	0	131.855	44.0526
31181	54.3306	120.814	210.808	34.4577	205.19	0	318.594	286.233	209.213	0	0	41.3253	55.6
31227	0	0	0	0	0	0	0	0	0	0	0	0	0
31229	0	0	0	0	0	0	0	0	0	0	0	0	0
31247	240.276	0	0	0	13.6913	108.161	113.578	14.9471	52.0678	0	0	82.148	64.8768
31270	0	46.5492	0	60.3399	0	0	0	35.2693	0	0	0	0	0
31271	0	0	0	0	0	0	0	0	0	0	0	0	0
31275	0	0	0	0	0	0	0	0	0	48.0544	0	0	0
31280	194.417	129.271	0	583.726	95.4438	740.251	0	80.4559	108.258	0	0	0	60.1777
31336	0	0	0	0	0	0	0	0	0	0	0	0	0
31346	0	0	0	0	0	0	0	0	0	0	0	0	0
31422	0	0	0	0	0	0	0	0	0	0	0	0	0
31464	0	0	0	0	0	0	0	0	0	0	0	0	0
31471	0	0	0	0	528.856	0	0	365.421	541.033	423.707	0	0	0
31480	152.127	87.0051	202.802	163.955	84.0643	234.763	196.775	115.881	172.597	41.2362	303.119	360.39	171.026
31517	0	0	0	0	0	0	0	0	0	0	0	0	0
31524	0	0	0	0	0	0	0	0	0	0	0	0	0
31525	0	826.786	0	998.054	0	0	0	0	223.069	62.8085	0	1325.54	0
31595	0	0	0	0	0	0	0	0	0	0	0	0	0
31621	0	0	0	0	0	0	0	0	0	0	0	0	0
31626	0	0	0	0	0	0	0	0	0	0	0	47.6366	21.6256
31647	0	0	0	0	0	0	0	0	0	0	0	0	0
31657	0	0	0	0	0	1274.41	0	91.4096	38.9984	409.385	0	0	0
31726	0	0	300.574	0	0	0	0	250.188	0	70.8186	0	0	0
31765	0	0	0	0	0	0	0	0	0	0	0	0	0
31833	0	177.815	176.757	0	38.3923	0	525.376	217.842	332.551	503.543	0	0	0
31850	0	0	0	0	0	0	0	0	0	0	0	0	0
31992	0	0	0	0	0	0	0	0	0	0	0	0	0
32018	0	0	0	0	0	0	0	0	0	0	0	0	0
32022	0	0	0	0	0	0	0	0	0	0	0	0	0
32100	0	0	0	0	0	71.2334	0	0	0	0	0	0	0
32109	0	0	0	0	0	0	0	0	0	0	0	0	0
32111	0	0	0	0	0	0	0	0	0	0	0	0	0
32163	0	0	0	0	0	0	0	0	0	0	0	0	0
32170	0	0	0	0	0	0	0	0	0	0	0	0	0
32171	570.882	421.81	690.363	834.578	525.187	1634.41	700.527	406.477	659.18	391.945	1487.35	362.48	434.491
32178	0	29.0633	0	0	16.7019	0	0	41.1696	222.32	0	0	0	0
32185	0	0	0	0	0	0	0	0	0	0	0	0	0
32220	51.5136	73.0299	260.99	37.9721	0	779.622	0	73.0699	68.8697	27.1738	0	198.727	198.589
32238	0	0	0	0	0	0	0	0	0	0	522.55	0	0
32243	0	89.0795	0	0	0	0	0	0	0	0	0	0	0
32284	93.7966	0	83.5418	0	94.6782	0	68.2287	90.203	192.052	0	0	0	0
32336	0	0	0	0	0	0	0	0	0	0	0	0	0
32340	106.33	0	0	0	0	0	0	61.0943	83.0253	0	0	0	80.1033
32343	568.27	1097.85	0	0	778.783	393	781.471	1145.82	747.936	694.587	0	752.277	486.813
32405	263.517	310.265	176.113	0	116.846	0	256.197	34.8434	199.858	0	0	0	208.764
32432	0	0	0	0	21.788	0	0	0	0	0	0	0	0
32463	0	0	0	0	0	0	0	0	0	0	0	0	0
32470	96.8939	0	149.03	2238.76	0	0	0	0	42.8988	0	0	108.579	18.08
32471	311.858	289.81	518.972	0	221.62	0	913.132	218.046	213.726	260.72	5197.09	635.858	447.374
32481	39.3771	0	0	96.6788	0	1139.35	0	14.4929	0	134.183	1146.13	443.744	141.568
32552	0	0	0	0	0	101.641	0	0	0	0	0	141.181	47.4646
32558	0	0	0	0	0	0	33.5296	44.2451	0	0	0	0	0
32611	0	0	0	0	0	0	0	0	0	0	0	0	0
32637	0	0	0	0	0	0	0	0	0	0	0	0	0
32676	0	0	70.7716	0	0	0	0	0	0	0	0	0	0
32677	0	0	0	0	0	0	0	0	0	0	0	0	0
32679	0	0	259.473	0	0	0	0	0	0	230.526	0	0	0
32696	0	0	0	22.4082	0	0	0	0	0	129.255	0	0	0
32705	0	0	0	0	0	0	0	0	0	0	0	0	0
32724	22.8714	18.796	53.6164	0	14.5801	57.5851	42.4614	57.9336	51.5938	0	0	294.563	61.3555
32726	103.41	0	0	124.402	0	231.366	669.525	0	0	229.958	0	0	131.514
32774	0	0	0	0	0	0	0	0	0	0	0	0	0
32783	0	0	0	0	0	0	0	0	0	0	0	0	0
32807	463.089	0	0	0	32.2479	0	0	0	0	0	0	0	0
32823	0	0	0	0	0	0	0	0	0	0	0	0	0
32834	0	0	0	0	0	0	0	0	0	0	0	0	0
32852	0	30.8858	0	0	0	0	0	0	0	0	0	0	0
32874	0	0	0	74.7323	6.9458	233.023	137.729	44.6425	30.5554	0	0	115.353	212.249
32883	0	0	0	0	0	0	0	0	0	0	0	0	0
32944	0	75.8014	1143.09	27.7058	0	0	0	0	0	0	338.714	52.3802	43.5426
32973	776.922	0	0	0	0	0	1023.46	0	0	888.892	645.631	396.851	0
32982	0	0	0	0	99.4048	0	0	0	0	0	0	0	0
32987	0	0	0	0	0	0	0	0	0	0	0	0	0
32995	0	0	0	0	0	0	0	0	0	0	0	0	0
33041	0	21.3618	164.247	52.9186	16.9845	0	0	41.4913	0	0	0	0	0
33042	518.124	360.895	998.294	1044.37	354.598	1715.63	532.133	290.77	421.343	375.159	590.794	1674.72	678.517
33047	0	0	0	0	0	0	0	0	0	0	0	0	0
33082	143.293	27.6817	277.87	0	38.0532	0	20.6735	71.1868	358.816	166.02	0	251.972	403.625
33088	0	0	0	0	0	0	0	0	0	0	0	0	0
33095	0	0	0	0	0	0	0	0	0	0	0	0	0
33115	0	0	0	0	0	232.522	129.558	75.1802	63.1631	69.2376	0	0	0
33133	0	0	0	0	0	0	0	0	0	0	193.197	0	0
33135	102.843	197.278	135.329	237.926	147.214	360.804	347.736	165.53	108.498	0	0	338.22	197.945
33136	24.3004	0	0	0	23.5553	0	35.3191	0	0	283.083	0	0	8.9611
33209	0	0	0	0	20.2878	0	0	0	0	0	0	0	142.285
33235	0	0	0	0	0	0	0	0	0	0	0	0	0
33238	116.736	509.601	296.215	408.794	514.769	495.118	412.661	551.921	151.247	86.5979	0	411.021	104.534
33284	1256.07	895.948	791.367	537.952	878.419	1026.64	1174.16	926.308	739.775	481.427	0	978.741	830.685
33288	0	0	0	0	0	0	0	0	0	0	0	0	0
33322	0	0	0	0	0	0	0	0	0	0	0	0	0
33326	0	0	0	25.409	0	0	0	0	137.241	0	0	0	0
33339	0	0	0	0	0	0	0	0	0	0	0	0	0
33384	0	0	48.7431	0	0	0	0	0	0	0	0	0	0
33385	0	0	0	0	0	0	0	0	0	0	0	0	0
33430	0	0	0	0	0	0	0	0	0	0	0	0	0
33500	0	0	0	0	0	0	0	0	0	0	0	0	0
33556	0	0	0	0	0	0	0	0	0	0	0	0	0
33561	0	12.7406	0	0	0	0	0	0	0	0	0	0	0
33569	0	0	0	0	0	0	0	0	0	0	0	0	0
33602	107.266	117.908	112.215	67.7612	10.0694	792.174	81.0456	0	35.398	0	0	158.326	132.643
33617	0	14.7857	0	0	0	0	0	0	0	4531.19	0	0	0
33633	0	0	0	0	0	0	0	0	0	0	0	0	0
33701	36.0745	0	32.5907	46.2763	25.6051	0	100.424	0	0	0	0	0	0
33716	0	0	0	0	0	0	0	0	0	0	0	0	0
33726	24.485	0	0	0	0	0	0	0	0	0	0	135.251	0
33727	334.045	300.123	335.264	475.852	456.623	986.302	861.417	206.865	0	87.8887	281.646	0	389.613
33776	300.904	321.116	224.534	27.902	735.674	192.578	153.803	159.033	42.6948	94.2622	771.438	133.664	462.856
33812	0	0	0	0	0	0	0	14.0008	0	0	0	0	0
33819	0	0	0	0	0	0	0	0	0	465.635	0	0	0
33840	0	0	0	0	0	0	0	0	0	0	0	0	0
33845	0	0	0	0	0	0	0	0	0	0	0	0	0
33901	0	0	0	0	0	0	0	0	0	0	0	0	0
33938	0	213.038	574.849	0	134.047	0	592.317	0	0	161.295	1347.2	1174.9	0
33971	0	0	0	0	0	0	0	0	0	0	0	0	0
33973	0	0	0	0	26.9665	0	0	32.0329	50.6337	0	0	0	27.2597
34009	0	0	0	0	0	0	0	0	0	0	0	0	0
34011	0	14.2272	0	0	0	33.0897	0	0	0	0	0	54.551	0
34017	0	0	0	0	84.4856	0	0	85.5992	109.764	127.686	0	0	65.666
34018	0	0	0	0	0	0	0	0	0	0	0	0	0
34019	39.8762	0	0	0	0	0	0	0	0	0	0	0	21.8806
34035	0	0	0	0	0	0	0	0	0	0	0	0	0
34068	0	0	0	0	0	0	0	0	0	0	0	0	0
34137	0	0	0	0	0	0	0	0	0	0	0	0	0
34154	1026.29	716.684	796.474	784.978	689.668	899.585	1026.91	698.43	646.548	433.212	0	895.347	560.687
34160	0	0	0	0	0	0	0	0	0	0	0	0	0
34186	1966.74	745.126	1919.15	1637.82	291.828	12785.1	2286.21	726.403	1127.5	159.016	3268.6	2406.17	1464.7
34211	0	0	0	0	0	0	0	0	0	0	0	0	0
34212	310.805	0	216.024	248.642	97.509	654.761	246.99	80.243	85.4736	0	1953.14	366.782	365.498
34213	0	0	22.3142	0	0	0	0	24.0317	0	0	0	105.002	0
34219	0	0	0	0	0	0	0	0	0	0	0	0	0
34236	0	0	0	0	0	0	0	0	0	0	0	0	0
34256	0	0	0	0	104.116	0	0	0	109.65	104.1	0	0	0
34262	0	0	0	0	0	0	0	0	0	0	0	0	0
34267	0	0	0	0	0	0	0	0	0	0	0	0	0
34272	0	0	0	0	0	0	0	0	0	2014.14	0	0	0
34295	0	0	0	0	0	0	0	22.9671	0	966.893	1124.08	0	0
34301	0	0	0	0	22.6357	0	0	0	0	0	0	0	0
34313	0	0	0	0	0	0	0	0	0	0	0	0	0
34333	397.613	388.04	384.531	465.764	479.762	468.584	332.698	422.857	620.362	0	0	0	251.967
34339	44.9291	0	335.201	197.83	89.5357	0	0	85.7269	80.583	0	0	182.908	19.4157
34379	0	0	0	0	0	0	0	0	0	0	0	0	0
34396	0	0	0	0	0	0	0	0	0	0	0	0	0
34399	0	0	0	0	0	0	0	0	0	0	0	0	0
34401	0	0	0	28.1848	0	512.902	0	0	0	0	0	0	0
34403	0	0	0	0	0	0	0	0	18.8061	0	0	0	0
34404	0	0	0	0	0	0	0	0	0	0	0	0	0
34416	0	0	0	0	0	0	0	0	0	0	0	0	0
34432	1316.23	1158.13	1275.22	1154.65	669.226	2285.17	1104.52	748.32	549.248	397.651	5810.87	1396.42	1061.72
34461	0	0	0	0	0	0	0	0	0	0	0	0	0
34474	0	0	0	0	17.1488	0	0	0	41.1286	124.129	0	0	0
34492	0	0	0	27.2557	0	0	0	0	0	0	0	0	0
34510	88.7915	294.53	193.284	24.6357	569.267	323.435	96.0288	388.695	367.271	51.7599	0	329.919	0
34569	0	0	0	0	0	0	0	0	0	0	0	0	0
34676	0	0	0	0	0	0	0	0	0	85.7951	0	0	0
34716	0	0	27.307	0	0	0	0	0	0	0	0	0	0
34724	429.626	492.081	601.714	623.094	556.238	1052.17	926.93	465.304	216.846	291.291	584.05	510.817	484.676
34754	0	0	0	0	0	0	0	0	0	0	0	0	9.7503
34766	210.697	307.014	277.065	0	757.699	0	0	113.852	0	184.325	0	0	243.213
34795	763.213	671.508	495.406	493.643	509.873	1530.35	479.955	294.087	320.19	119.694	2102.48	952.993	855.468
34803	0	0	0	214.185	11.1226	119.628	0	0	0	0	0	0	0
34814	0	0	0	0	0	0	0	0	0	0	0	0	0
34837	0	0	0	0	0	0	0	0	0	0	0	0	0
34841	0	0	0	0	0	0	0	0	0	0	0	0	0
34856	0	16.9147	0	0	0	0	0	0	0	0	0	0	0
35007	385.627	200.869	145.699	154.855	183.289	502.401	581.203	88.599	100.667	0	0	282.182	211.29
35027	0	0	0	0	0	0	0	0	0	0	0	0	0
35073	0	0	0	0	0	0	0	0	0	0	0	0	0
35087	0	0	0	0	0	0	0	0	0	0	0	0	0
35092	0	0	0	0	0	0	0	0	0	0	0	18.331	0
35097	0	0	0	0	15.135	0	0	0	0	0	0	0	0
35135	0	0	0	0	0	0	0	0	0	0	0	0	0
35140	0	0	0	0	0	0	0	0	0	315.617	0	0	0
35199	0	0	0	155.437	0	0	0	0	0	0	0	0	0
35201	0	0	0	0	0	0	0	0	0	0	0	0	0
35204	0	34.3586	86.2174	200.075	92.2637	356.978	0	90.1841	37.2642	0	0	0	119.457
35239	0	0	0	0	0	0	45.8756	0	0	0	0	0	0
35246	881.953	0	0	0	0	0	0	0	0	0	0	0	0
35313	19.6851	0	0	0	0	0	0	0	0	0	0	0	0
35326	0	0	0	0	0	0	0	0	0	0	0	0	0
35327	78.3849	88.3447	181.387	59.5666	98.2231	280.988	97.6142	81.4496	84.5075	0	0	0	140.172
35334	0	0	0	0	0	0	0	0	0	0	0	0	0
35339	196.345	22.2142	0	186.075	32.5766	1236.16	145.883	29.2223	85.3356	0	0	202.084	42.1219
35362	0	0	0	0	0	0	0	0	0	0	0	0	0
35414	0	171.024	0	0	0	0	0	0	0	37.4257	0	171.914	45.8861
35424	0	77.1662	142.031	0	99.7747	0	492.953	0	39.5324	0	0	31.4562	308.15
35426	0	0	0	0	0	58.5387	42.8146	110.043	0	511.923	0	0	0
35468	0	107.317	0	0	0	561.643	602.199	115.711	123.062	120.886	1801.54	29.1046	223.08
35472	0	0	0	0	0	0	0	0	0	0	0	0	0
35506	622.99	385.927	841.492	703.811	374.881	930.66	579.806	609.244	0	0	245.914	1290.65	235.866
35512	0	0	0	0	0	50.0875	0	28.5173	0	0	715.417	89.9267	0
35535	0	0	0	0	0	0	0	0	0	0	0	0	0
35550	0	64.6145	0	93.7126	199.149	35.0088	52.963	20.1329	0	0	437.679	511.822	244.73
35556	0	0	0	0	0	0	0	0	0	0	0	0	0
35583	0	0	0	0	0	0	0	0	0	0	0	0	0
35589	38.0848	0	0	0	0	0	0	48.6455	0	0	535.957	0	0
35612	0	0	0	0	0	0	18.1305	0	11.5273	0	194.078	0	9.4346
35617	0	0	0	0	0	0	0	0	0	0	0	0	0
35646	163.156	0	199.628	0	0	0	0	0	0	0	0	22.1098	214.726
35647	0	0	0	0	0	0	0	0	0	0	0	0	0
35648	0	0	1541.01	1348.42	0	214.177	0	0	0	0	0	31.9587	0
35690	0	0	0	0	0	0	0	0	0	0	0	0	0
35712	76.696	191.147	0	655.146	0	0	104.474	0	134.199	156.651	0	312.774	150.092
35730	0	0	0	0	0	0	0	0	0	0	0	0	0
35735	0	0	0	0	0	0	0	0	0	0	0	0	0
35752	0	0	0	0	0	0	0	0	0	0	0	0	0
35877	79.8686	0	0	133.762	0	101.915	327.738	0	0	0	0	0	25.5112
35894	0	0	0	0	0	0	0	0	0	0	0	0	0
35912	0	0	0	0	12.5662	0	0	0	0	0	0	0	0
35965	0	0	0	0	0	0	0	0	0	0	0	0	0
35979	1899.39	1458.62	2516.49	1597.75	975.727	2680.29	1884.65	953.562	1179.02	949.243	1790.8	3817.2	1279.7
36156	2409.58	1724.61	0	2268.73	1192.6	5303.39	1902.71	0	0	1903.72	11583.9	4060.35	1755.69
36174	107.266	82.0247	459.023	599.376	14.6931	635.427	590.465	200.004	281.606	0	622.067	0	151.586
36177	93.9265	140.685	521.077	0	194.217	0	0	458.34	1486.75	314.882	0	0	45.6311
36235	0	0	0	0	0	0	0	0	0	0	0	0	0
36249	0	0	0	0	0	0	0	0	0	0	0	0	0
36260	98.3366	54.5656	0	35.935	76.2399	175.509	72.3492	172.845	22.5805	0	0	51.6164	0
36296	0	0	0	0	0	0	42.0219	0	0	0	0	0	0
36303	0	0	0	0	0	0	0	0	0	0	0	0	0
36331	0	0	0	0	0	0	0	0	0	0	0	0	0
36344	0	223.054	325.553	0	88.9911	0	51.1578	150.086	25.1728	0	314.351	60.0784	0
36345	65.8039	125.605	132.311	0	26.6943	820.138	407.692	42.0449	0	0	0	327.225	0
36350	0	0	0	0	0	0	0	0	0	0	0	0	0
36406	267.954	0	0	0	0	0	0	0	0	0	0	0	0
36415	0	0	0	0	0	0	0	0	0	0	0	0	0
36444	0	94.6478	0	0	0	45.0096	0	37.7534	0	0	0	0	0
36449	382.208	0	0	0	0	1528.47	1452.2	0	176.768	0	952.109	1391.69	685.984
36489	75.3012	0	62.0017	0	17.678	0	110.47	24.2399	23.1986	0	0	33.9486	43.4819
36500	401.374	95.0173	129.173	64.5641	142.261	400.605	344.856	113.904	162.402	0	1705.63	469.512	227.706
36522	0	0	0	0	0	0	0	0	0	0	0	0	0
36532	128.422	90.8852	102.526	0	0	0	0	53.6988	0	72.8566	0	0	0
36541	0	0	0	0	0	0	0	16.6457	0	0	0	0	0
36566	0	0	0	0	0	0	0	0	0	0	0	0	0
36575	0	0	43.4438	0	28.8828	293.492	0	0	0	0	0	325.859	0
36581	0	0	66.636	54.6036	0	0	123.931	47.0178	83.0373	0	0	0	0
36586	0	0	0	0	0	0	0	0	0	0	0	0	0
36599	0	0	0	0	0	0	0	0	0	0	0	0	0
36614	0	0	0	0	0	0	0	0	0	0	0	0	0
36637	0	0	0	0	0	0	0	0	0	0	0	0	0
36653	0	0	0	0	0	0	0	0	0	0	0	0	0
36672	0	0	0	0	0	0	0	0	0	0	0	0	0
36716	0	0	0	0	0	0	0	0	0	0	0	0	0
36738	0	0	0	0	0	0	0	0	0	0	0	0	0
36744	0	0	0	0	0	0	0	0	0	0	0	0	0
36759	0	0	0	0	0	0	52.2644	0	0	0	0	0	0
36761	0	0	0	0	0	158.01	66.2508	0	0	0	0	151.794	0
36769	144.667	103.458	229.932	232.467	123.823	221.663	103.242	102.746	166.795	0	177.863	597.91	185.912
36784	0	0	0	0	0	0	0	35.5106	31.5935	0	0	283.106	0
36816	0	0	0	0	0	0	0	0	0	0	0	0	0
36819	94.3846	0	1337.7	648.498	0	0	0	0	65.7134	0	0	644.742	0
36827	0	0	0	0	0	0	0	0	0	0	0	0	0
36858	1011.69	1089.27	1345.25	1275.9	954.232	2439.38	1118.35	776.544	1300.21	0	2210.61	2338.23	993.976
36868	282.805	357.784	346.205	399.896	236.39	56.6554	187.474	91.2487	371.61	194.892	692.65	171.894	368.327
36880	1047.82	0	0	0	656.861	0	1093.33	0	963.762	957.635	0	0	713.317
36891	0	0	0	0	0	0	0	0	55.3562	0	0	0	0
36940	0	42.6102	0	0	33.4706	133.169	0	76.0366	51.0177	0	1593.14	0	26.2397
36965	1691.87	0	2137.4	1673.28	1096.89	4297.86	2055.49	0	950.273	764.028	20669.9	3171.37	1569.16
36988	728.342	1141.44	3901.03	122.549	819.59	0	69.5629	2619.79	8399.86	3623.07	0	0	34.7637
37056	6158.38	5648.51	7238.62	6208.67	4448.49	20026.9	5609.14	3166.05	4011.72	3352.5	28741.9	12677.7	6851.27
37058	0	0	0	0	0	0	0	0	0	0	0	0	0
37061	0	0	0	0	0	0	0	0	0	0	0	0	0
37062	0	0	0	0	0	0	0	0	0	0	0	0	0
37070	0	0	0	56.3407	22.1836	0	0	0	0	0	0	0	0
37120	154.301	0	74.559	0	78.3103	0	0	103.868	15.0197	0	175.743	0	53.3415
37124	0	0	27.5252	0	0	0	29.0715	0	0	0	0	0	0
37126	0	138.824	73.4108	32.5129	0	0	152.657	189.822	0	0	0	0	90.1694
37127	0	0	0	346.735	138.876	0	0	0	163.446	143.669	0	393.615	0
37206	0	0	0	0	0	0	0	0	0	0	0	0	0
37220	0	0	0	0	0	0	0	0	0	0	0	0	0
37230	0	0	0	0	0	0	0	29.0094	52.2719	0	0	0	0
37235	0	0	125.063	151.461	0	73.5817	174.932	0	0	0	0	197.139	31.5338
37262	0	0	0	0	0	0	0	0	0	0	0	0	0
37301	0	0	0	0	0	0	0	0	0	0	0	0	0
37332	0	0	0	0	88.2822	0	0	0	0	51.7414	0	0	9.4468
37340	0	0	0	129.676	0	0	0	0	0	0	0	0	0
37344	0	0	0	0	0	0	0	0	0	0	0	0	0
37371	0	0	0	0	0	0	0	0	0	102.285	0	108.278	0
37375	39.842	34.1234	0	0	0	55.4992	0	62.8923	0	48.5484	0	0	0
37377	0	0	0	0	0	0	0	0	0	0	0	0	0
37417	1587.57	368.979	2053.58	1267.63	377.686	1816.7	3509.72	189.921	180.698	224.344	4007.22	0	385.084
37420	463.554	533.154	392.158	550.255	396.612	928.979	0	319.378	294.453	0	1639.69	4823.7	413.861
37441	0	0	0	0	0	0	0	0	0	0	0	0	0
37461	0	0	0	0	0	0	0	0	0	0	0	186.225	47.3553
37465	0	0	0	0	0	0	0	0	0	0	0	0	0
37475	0	0	0	0	0	0	0	0	0	0	0	0	0
37501	0	0	0	0	0	0	20.3595	0	0	0	0	26.4112	51.7023
37513	0	0	0	0	0	0	0	0	0	0	0	0	0
37516	34.9395	0	0	0	0	0	0	0	0	0	0	0	0
37603	0	0	0	0	0	0	0	0	0	0	0	0	0
37610	0	0	0	0	10.5729	0	0	0	0	0	0	0	0
37623	0	0	0	0	0	0	0	0	0	0	0	0	0
37650	0	0	0	0	138.347	0	0	193.816	545.605	136.431	0	0	0
37662	6831.1	3824.9	7499.75	6256.85	3577.28	23510.4	6068.76	2966.52	3398.83	2870.9	34074.8	14725.5	8027.41
37672	0	0	0	0	0	0	0	0	0	0	0	0	0
37682	0	0	0	0	0	0	0	0	0	0	0	0	0
37698	5655.38	6496.01	6351.52	6580.94	3975.98	0	0	5569.35	0	0	417.611	0	0
37715	0	0	0	0	0	0	0	0	0	0	0	0	0
37717	0	0	0	0	0	0	0	0	0	0	0	0	0
37751	0	0	0	0	0	0	0	0	0	0	0	0	0
37775	51.6435	402.066	80.6116	143.313	339.956	0	506.774	619.029	0	36.8205	0	58.6111	101.037
37785	0	0	0	0	0	0	0	0	0	0	0	0	0
37794	100.771	289.134	107.191	153.418	117.232	0	78.118	43.9328	80.205	101.012	0	0	173.175
37796	0	0	0	0	0	0	0	0	0	0	0	0	0
37805	0	0	0	0	0	1194.84	0	0	2096.29	2197.09	0	0	35.4679
37903	0	0	0	0	0	0	0	17.5353	700.038	0	0	0	0
37904	0	0	0	0	0	0	0	0	0	0	0	0	0
37949	1736.84	1977.63	1953.37	1793.51	1498.82	5347.47	1210.43	835.24	1649.74	1152.09	5494.43	3073.18	1707.09
37963	536.243	0	353.359	123.005	114.694	0	238.624	113.085	113.989	84.7822	0	0	0
37978	0	0	0	0	0	0	0	0	0	0	0	0	0
38007	0	0	0	0	0	0	0	23.7857	0	0	0	0	0
38009	0	87.383	0	93.4067	106.962	334.568	346.543	0	0	0	0	0	0
38010	40.1018	0	90.805	0	0	0	0	0	0	0	0	0	0
38011	42.283	0	72.2626	0	0	0	533.319	21.4246	0	0	0	0	0
38021	57162.1	31518	39547.1	25289.1	32588.4	67661	40705.7	24426.2	13980.1	23317.7	211613	37788.7	35490.3
38037	0	0	0	0	0	0	0	0	0	0	0	0	0
38063	0	0	0	0	0	0	0	0	0	0	0	0	0
38087	0	0	0	0	0	0	0	0	0	0	0	0	0
38099	0	0	0	0	0	0	0	0	0	0	0	0	0
38105	0	0	0	0	0	0	0	0	0	0	0	0	0
38169	0	0	0	0	0	0	0	0	0	0	0	0	0
38171	0	0	0	0	0	0	0	0	0	0	0	0	0
38174	0	0	0	17.8492	29.9514	0	67.8833	14.2563	14.1016	0	0	0	0
38191	137.351	0	0	0	28.1327	263.669	0	18.8554	18.266	0	0	0	13.4295
38217	0	0	0	0	0	0	0	0	0	0	0	0	0
38256	0	0	496.305	121.043	0	0	0	0	0	0	843.921	0	0
38263	0	0	0	0	0	0	0	0	0	26.0065	0	0	0
38266	0	0	0	0	0	0	0	0	0	85.5666	0	0	0
38308	0	0	0	0	18.8288	0	240.947	0	0	0	0	0	0
38397	0	0	0	0	0	0	0	0	0	0	0	0	0
38459	20.0748	0	53.5696	86.1009	21.0841	0	0	47.5288	18.4701	0	0	49.3049	0
38460	0	0	0	0	15.7309	0	0	0	0	0	0	128.177	0
38510	4828.49	1144.83	3888.75	0	1036.03	12572.1	13279.5	0	581.861	604.697	34104.3	0	3336.96
38555	0	0	0	0	0	0	18.9153	0	0	0	241.73	0	0
38566	0	0	0	0	0	0	0	87.8987	0	1014.14	0	0	0
38586	0	0	0	0	0	0	0	0	0	0	0	0	0
38605	1367.69	1587.54	1853.71	169.657	2357.77	612.1	467.107	2199.75	1957.02	1057.04	0	0	786.924
38617	0	76.8428	0	0	180.376	0	0	111.027	97.0369	0	0	0	80.2733
38651	0	0	0	0	0	0	0	0	0	0	0	0	0
38659	0	0	0	0	0	0	0	0	0	0	0	0	0
38666	0	0	0	0	0	0	0	0	0	0	0	0	0
38676	0	0	137.673	199.867	0	0	0	0	0	0	0	0	0
38701	0	0	0	0	14.0612	0	0	0	0	0	0	0	0
38708	0	0	101.466	70.2715	0	0	0	0	0	0	0	0	0
38719	0	0	0	0	0	0	0	0	0	0	0	0	0
38743	0	0	0	0	0	0	0	0	0	0	0	0	0
38752	1630.54	1203.3	2632.99	1844.66	714.744	4194.43	1317.39	964.449	822.572	772.971	6205.39	2157.84	1336.67
38755	0	0	0	0	0	0	0	0	0	0	0	0	0
38780	0	0	0	0	0	0	0	0	0	0	0	56.2594	0
38790	0	0	0	0	0	0	0	0	0	0	0	0	0
38798	2877.49	2823.67	2809.48	2361.77	3593.58	6017.01	3675.42	2704.62	2305.49	2313.66	356.112	4403.19	2468.23
38879	1381.51	1976.16	1239.12	1272.35	1634.64	2801.25	1681.35	1665.27	1184.39	1041.71	11337.8	1519.83	1278.06
38910	0	0	0	0	0	0	0	0	0	0	0	0	0
38933	0	0	0	0	0	0	0	0	0	0	0	0	0
38951	4114.78	1914.73	4335.77	2773.64	1660.15	3869.59	2372.62	1919.81	3691.81	2489.82	7344.91	2594.69	3320.41
38963	0	0	0	0	0	0	0	0	0	371.799	0	0	0
38991	0	0	0	0	0	0	0	0	0	0	0	0	0
39000	0	0	0	0	0	0	0	0	0	0	0	0	0
39002	0	0	0	0	0	0	0	0	0	0	0	0	0
39005	64.4774	0	0	0	0	0	0	0	0	0	0	44.2799	0
39033	0	0	0	0	0	0	0	0	0	0	0	0	0
39047	0	112.419	89.9997	243.385	79.0193	504.105	307.472	0	116.713	0	0	0	110.447
39064	80.8601	49.7406	61.1757	0	110.872	0	93.1169	46.7434	89.59	42.632	0	0	51.7751
39129	0	0	0	0	0	0	0	0	0	0	0	0	0
39145	0	10.6788	0	0	0	0	0	0	0	0	0	0	0
39163	171.675	264.182	279.657	150.411	269.008	416.196	283.644	188.066	143.656	0	0	177.26	270.302
39168	182.697	90.9944	411.911	295.374	100.895	238.398	223.044	199.593	85.9116	101.062	0	303.91	164.906
39275	0	0	0	0	0	0	0	0	0	0	0	0	0
39276	268.378	33.6741	0	95.7843	88.5031	0	268.331	0	0	118.323	0	215.47	143.717
39310	0	0	0	0	0	0	0	0	0	0	0	0	0
39322	0	0	0	0	0	0	0	12.1838	0	0	0	0	0
39607	418.645	92.5901	873.521	621.219	63.4939	1124.66	603.321	783.386	312.581	42.1935	0	144.156	329.459
40075	0	0	0	0	0	0	0	0	0	0	0	0	0
40091	2246.91	2128.83	2184.19	2337.34	1844.41	5951.95	2264.79	1369.27	1578.08	1578.21	3883.75	3414.4	2390.92
40103	79.5883	0	0	0	0	0	0	0	0	0	0	0	0
40133	0	0	0	0	8.7697	0	0	32.965	269.484	328.111	0	12196.7	0
40159	0	0	0	0	0	0	0	0	0	0	0	0	0
40169	0	0	0	0	0	0	0	0	0	0	0	0	0
40221	0	0	0	0	0	0	29.3933	0	0	0	328.225	0	59.9713
40225	0	0	0	0	0	0	0	0	0	0	0	0	0
40243	4848.51	4887.01	5232	4218.1	6600.61	9159.26	5503.7	5942.43	6485.53	6196.57	3898.32	2351.42	5782.9
40259	0	0	0	0	0	0	0	0	0	0	0	0	0
40260	177.392	260.146	146.863	82.5922	273.786	0	0	178.144	421.577	0	0	0	257.54
40277	0	0	0	89.5518	104.542	0	273.7	76.4767	67.4116	73.8077	0	0	0
40283	0	0	0	0	0	0	0	0	0	0	0	0	0
40291	0	0	0	0	0	0	0	0	0	0	0	0	0
40294	208.003	316.479	226.223	251.701	241.301	0	0	279.518	211.662	0	0	0	36.7186
40336	0	0	0	0	0	0	0	0	0	34.3625	0	0	0
40344	0	0	0	0	0	0	0	0	0	0	0	0	0
40360	0	0	32.2374	0	0	1668.13	0	51.6264	0	0	0	0	0
40363	0	0	0	0	0	0	0	0	0	0	0	0	0
40366	0	0	0	0	0	0	0	0	0	0	0	0	0
40409	0	572.783	0	0	1159.93	0	0	518.909	621.256	510.015	0	442.257	0
40452	79.8002	0	96.5043	283.498	0	191.577	133.781	0	0	0	9335.85	141.242	22.2691
40453	1617.97	696.729	1385.75	1147.28	544.771	1836.55	1099.84	482.745	721.953	639.189	3525.33	921.115	1028.05
40461	0	0	0	0	0	0	0	0	134.391	0	0	0	0
40481	0	0	143.034	0	0	371.222	0	0	0	0	0	0	0
40484	0	0	0	0	0	0	0	0	0	0	0	0	0
40487	0	0	186.987	184.257	74.185	552.679	0	40.2327	0	0	0	429.192	209.323
40493	0	0	0	0	35.5101	0	0	18.5052	143.326	0	0	2475.74	0
40495	0	0	61.69	0	71.3542	0	0	0	0	0	0	0	0
40536	0	0	0	479.366	0	0	0	0	23.4626	0	0	0	0
40541	0	0	0	0	0	0	22.6749	0	0	0	0	0	0
40565	0	0	0	0	0	0	0	0	0	0	0	0	0
40569	0	0	0	0	0	0	0	0	0	0	0	0	0
40572	0	53.4906	428.593	0	0	0	0	0	0	0	0	0	0
40606	0	0	0	0	0	0	0	0	0	0	0	0	13.8788
40619	0	0	0	0	0	0	0	0	0	0	0	0	0
40627	0	0	0	0	0	0	32.7447	0	79.875	100.24	245.171	0	0
40645	0	0	0	0	0	0	0	0	0	0	0	0	0
40677	88.1693	0	0	0	0	190.957	0	0	0	0	0	0	0
40680	0	0	0	0	0	0	0	0	0	0	0	0	0
40737	0	0	0	0	0	0	0	0	16.7359	89.482	0	0	0
40745	0	0	958.518	108.22	0	2180.93	0	0	0	0	0	0	0
40748	0	0	0	0	0	0	0	0	0	0	0	0	0
40759	0	0	0	0	0	0	0	0	0	0	0	0	0
40864	61.8929	0	0	74.0629	0	63.9265	193.557	0	95.1227	350.597	0	0	18.25
40997	201.904	0	314.3	0	161.327	430.488	0	267.728	120.223	0	0	0	222.485
41166	0	146.866	0	137.952	0	0	309.96	0	0	0	0	0	0
41336	0	0	0	0	0	0	0	0	0	0	0	42.0891	0
41342	581.343	36.9538	768.891	0	0	0	382.38	0	24.2667	0	0	0	67.2202
41345	0	0	0	40.1304	0	0	0	1435.93	0	3833.76	0	0	42.037
41425	0	0	0	0	0	0	0	0	0	0	0	0	0
41431	212.947	142.23	327.226	387.974	367.072	1342.24	637.031	91.3575	1694.86	0	2462.86	3676.1	0
41434	0	0	0	0	353.802	0	0	0	0	1456.09	0	0	0
41471	112.142	48.212	119.343	99.0852	54.4057	96.5275	98.4461	45.8302	157.182	0	0	107.072	130.944
41476	385.032	206.164	433.675	0	0	250.271	0	0	509.697	80.1194	0	0	412.756
41485	509.351	347.672	388.308	0	0	412.918	456.543	457.781	325.398	0	0	146.588	298.909
41513	0	0	0	0	0	0	0	0	0	0	0	0	0
41514	0	0	0	0	0	0	0	0	0	0	0	0	0
41539	30.208	329.867	0	0	0	0	0	39.1634	0	0	0	632.301	0
41597	0	97.0834	0	0	0	0	0	0	37.1322	0	0	376.249	0
41601	1844.01	0	2497.75	2962.78	1566	4057.55	1764.68	1837.47	0	0	0	2856.51	1746.79
41652	0	0	0	0	0	0	0	0	0	0	6392.56	0	0
41654	0	23.3481	0	0	22.8463	101.534	39.7144	0	0	0	0	148.598	0
41655	413.073	507.791	476.614	725.157	387.241	1145.09	699.554	368.061	139.972	280.73	0	690.269	333.357
41665	152.011	0	175.105	201.016	272.938	187.119	274.586	241.226	195.628	77.5873	0	273.157	0
41735	570.554	453.889	887.544	655.4	630.814	0	629.732	605.137	843.826	307.978	3526.76	22.954	395.283
41737	0	0	0	0	0	0	0	0	0	0	0	0	0
41770	168.592	82.8982	0	0	128.714	391.939	0	0	193.552	185.251	0	556.926	175.433
41815	0	0	0	0	0	88.8034	346.732	0	0	0	0	183.592	0
41830	0	0	0	930.12	36.9332	194.7	0	0	49.6796	0	380.557	1001.84	0
41832	26.5499	38.3227	0	47.7825	59.1836	172.863	43.4896	17.4785	0	0	0	0	0
41833	471.184	0	237.04	234.556	159.775	351.924	295.519	200.918	0	264.247	0	315.547	115.304
41858	0	0	0	0	0	0	58.0489	0	0	0	6341.71	0	0
41863	0	0	0	0	0	0	0	0	0	0	0	0	0
41869	0	0	0	0	0	0	0	0	0	0	0	0	0
41892	0	0	0	0	0	0	0	0	0	0	0	0	0
41907	0	0	0	0	0	0	318.147	36.3291	0	0	0	0	88.4573
41908	0	0	0	0	0	0	0	0	0	0	0	0	0
41917	0	0	86.7162	0	31.1587	0	0	0	0	113.778	0	0	0
41922	0	0	54.3593	99.0333	0	241.259	115.203	41.0371	23.8227	0	0	254.363	86.6238
41972	0	0	0	0	10.0437	0	0	0	0	61.9315	0	0	0
42033	0	0	0	0	0	0	0	0	0	76.8092	4315.05	0	0
42064	82.2891	230.554	2123.09	0	172.793	0	149.392	256.689	259.685	139.883	0	0	134.465
42065	0	0	0	0	0	0	1036.4	70.0039	115.183	49.8268	0	0	268.93
42102	0	0	0	0	0	0	0	0	0	0	0	0	0
42114	0	0	0	0	0	0	0	0	0	0	0	0	0
42146	0	0	0	0	0	0	0	0	0	0	0	0	0
42150	464.997	0	0	0	0	0	0	0	1076.77	0	0	0	0
42166	0	0	0	0	0	0	0	0	0	0	0	0	0
42179	0	0	0	0	0	0	0	25.6452	0	0	0	0	0
42185	990.628	706.82	518.287	0	545.753	0	1105.66	514.702	872.678	895.92	0	0	388.86
42188	0	0	0	0	0	0	0	0	0	0	0	0	0
42216	0	0	0	0	0	0	0	0	0	0	0	0	0
42269	53.3324	0	130.903	76.8791	0	0	0	53.9259	1139.46	0	0	0	0
42273	0	0	177.085	44.0719	0	1087.49	0	44.4959	26.409	0	3711.78	352.37	39.7906
42304	0	599.751	947.987	1765.85	638.54	0	0	657.937	0	0	0	943.788	779.299
42313	0	0	0	0	0	0	0	0	0	0	0	0	0
42367	0	0	0	0	0	0	0	0	0	0	0	0	0
42374	0	0	0	0	0	0	0	51.792	0	199.641	321.095	0	0
42378	142.322	171.381	198.848	195.377	141.573	202.341	176.203	96.4534	210.096	235.053	0	227.631	195.978
42379	0	0	0	0	0	0	0	0	0	0	0	0	0
42382	0	0	0	0	0	0	0	0	0	0	0	0	0
42404	0	0	31.3594	0	0	61.1015	0	0	0	0	821.155	0	0
42458	0	0	0	0	0	0	0	0	0	0	0	0	0
42473	0	81.2395	0	0	0	0	0	0	0	0	0	0	0
42523	1310.19	250.383	1413.83	407.692	111.452	430.452	548.066	203.842	0	0	0	0	0
42583	0	0	0	0	0	0	0	0	0	0	0	0	0
42594	151.471	504.906	236.712	0	338.841	0	0	38.4962	376.602	0	0	529.168	452.887
42662	0	0	0	0	0	0	0	0	0	0	0	0	0
42679	0	24.5658	0	0	0	0	0	70.0606	0	0	0	393.716	0
42680	0	0	0	0	0	0	0	0	0	0	0	0	0
42683	792.129	1465.18	1331.84	1014.95	1078.06	1385.96	925.926	1111.88	832.761	726.794	0	1143.8	754.929
42688	0	18.7666	35.8274	77.3003	125.118	0	0	0	0	0	0	0	16.2587
42721	775.945	1141.95	833.174	729.797	598.776	1069.49	890.811	348.59	502.526	476.504	5491.13	679.294	917.443
42722	0	0	0	0	0	0	0	0	0	0	0	0	0
42750	0	0	0	0	0	0	0	0	0	0	0	0	0
42766	0	0	0	0	0	0	0	0	0	0	0	0	0
42769	570.301	372.947	578.195	595.129	345.351	1482.6	801.61	243.975	473.807	169.212	1943.29	688.037	347.734
42776	28.7516	127.222	0	0	71.8731	0	0	0	94.2226	0	0	0	0
42779	481.967	583.617	269.874	0	282.602	0	0	206.382	0	0	0	0	0
42785	0	115.006	35.6663	0	0	135.053	0	58.7474	0	0	0	0	0
42806	696.274	0	23.5299	481.79	127.065	1198.98	263.488	94.187	147.449	26.3833	1035.19	464.949	452.474
42828	377.839	497.099	897.846	0	0	0	0	0	0	0	0	0	106.04
42832	0	0	41.2462	47.4074	14.3181	0	0	47.0178	168.679	0	0	0	401.476
42833	0	0	0	0	92.351	0	142.556	0	0	0	1199.56	0	0
42866	145.18	0	91.6103	146.245	193.729	676.396	977.068	229.676	263.982	195.083	2463.49	835.59	31.4245
42867	0	0	0	0	0	0	0	0	0	0	0	0	83.8068
42870	543.299	179.86	350.06	0	373.946	0	0	197.132	138.742	167.292	0	484.285	314.779
42937	0	0	0	0	202.673	0	29.9271	54.7445	133.245	338.795	694.908	0	0
42965	365.258	22.8189	381.196	489.684	155.285	1079.89	352.979	175.32	255.749	0	0	460.186	511.862
42975	0	0	0	0	0	0	0	0	0	0	0	0	20.5571
43009	1084.56	569.856	1254.73	982.727	627.993	1271.99	1005.36	0	1059.41	764.541	1996.93	505.008	574.481
43029	0	0	0	0	0	0	0	0	0	0	0	0	0
43107	0	0	0	393.104	35.0272	0	0	0	0	0	0	238.444	102.154
43114	0	0	0	0	0	0	0	85.6891	100.181	0	0	0	0
43226	0	0	0	0	0	0	0	0	0	0	0	0	0
43235	0	18.3047	0	68.1247	0	0	31.6381	19.4421	0	0	0	135.794	15.3965
43275	0	0	0	0	0	0	0	0	0	0	0	0	0
43295	0	162.412	331.964	259.503	116.096	967.48	385.865	97.8824	113.053	0	0	634.692	372.881
43319	0	0	0	0	0	0	0	0	0	0	0	0	0
43339	0	0	0	0	0	207.597	0	83.7113	0	0	0	0	0
43341	0	0	0	0	0	0	0	0	0	0	0	0	0
43345	0	0	0	0	0	0	0	0	0	0	0	0	0
43366	0	0	0	0	0	0	0	0	0	0	0	0	0
43368	0	0	0	0	0	0	0	0	0	0	0	0	0
43395	0	0	0	160.862	0	155.698	31.9285	0	39.9045	0	0	356.29	122.262
43400	0	0	0	0	0	0	0	0	0	0	0	0	0
43442	2057.62	2843.73	1892.95	1203.23	4114.25	1452.53	1769.37	2929.57	4887.79	2501.07	846.866	2621.04	3998.6
43497	0	0	0	0	0	0	0	0	0	0	0	0	0
43538	0	70.9512	0	42.6407	0	0	0	0	0	0	0	0	0
43543	2008.14	2675.04	954.787	809.51	1447.55	670.984	1245.12	2114.3	1647.22	2511.57	0	648.782	815.446
43563	0	0	0	0	0	0	0	0	0	0	0	0	0
43578	182.923	52.3442	376.489	250.535	51.3387	941.495	153.968	38.4678	49.0435	0	249.355	167.03	419.022
43592	0	0	0	0	0	0	0	0	0	0	0	0	150.189
43605	0	0	0	0	0	0	0	0	0	0	0	0	0
43642	0	0	100.816	119.681	0	0	0	0	0	0	2240.4	0	0
43658	191.272	53.1084	128.248	48.8963	92.1969	271.369	216.985	0	160.074	92.57	0	176.376	0
43659	0	0	0	0	0	0	0	0	0	0	0	0	0
43660	0	257.941	0	0	40.9815	61.4472	119.08	0	0	0	0	153.04	39.8028
43670	0	0	0	0	0	0	0	0	0	0	0	0	0
43678	0	0	0	0	0	0	0	0	0	0	0	0	0
43691	0	0	0	0	0	0	0	0	0	0	0	0	0
43715	0	0	0	0	0	0	0	0	0	0	0	0	0
43794	0	0	0	0	0	0	0	0	0	0	0	0	0
43815	0	0	0	0	0	0	0	0	0	0	0	0	0
43822	0	0	0	0	0	0	0	0	0	0	0	0	32.4566
43828	0	0	0	0	0	0	0	0	0	0	0	0	0
43830	0	0	0	0	0	0	0	31.1481	0	0	0	0	0
43851	0	0	0	0	0	0	46.3858	0	0	0	0	0	0
43855	0	0	0	0	0	0	0	0	0	0	0	0	0
43863	204.81	58.2693	170.923	841.463	715.638	977.434	1176.71	603.476	1061.89	770.71	5223.36	0	61.6348
43995	0	0	0	0	0	0	0	0	0	0	0	0	0
44022	0	0	0	0	0	0	0	0	0	0	0	0	0
44030	0	0	0	41.7405	0	0	232.557	105.027	0	2864.65	0	0	0
44034	134.179	49.4424	236.385	201.823	137.535	543.811	238.875	84.3169	234.782	0	0	593.97	191.279
44146	0	0	0	0	0	0	0	0	27.8551	0	0	0	0
44345	0	0	0	0	0	0	0	0	0	0	0	0	0
44390	0	0	0	0	0	0	0	30.9588	45.1131	0	0	83.6957	0
44398	0	0	0	0	0	0	0	0	0	0	0	0	0
44418	0	0	0	0	0	0	0	0	0	0	0	0	0
44458	0	0	0	0	0	0	0	0	0	0	0	0	0
44464	0	57.4505	0	0	0	0	0	0	65.2933	0	0	0	0
44524	259.579	173.867	130.768	0	486.816	0	51.77	509.1	338.192	399.072	352.203	0	0
44535	89.0308	177.731	0	0	154.129	139.356	0	119.496	87.4118	0	0	67.2942	175.288
44592	0	1080.17	0	0	0	0	0	0	815.689	0	0	0	0
44599	0	137.082	113	271.091	0	0	40.9388	0	0	0	0	0	0
44618	8709.95	8733.1	7146.82	5547.41	6871.56	6625.22	6757.52	7946.22	10276	7644.75	11696.5	7762.82	7475.44
44633	0	0	0	0	0	0	0	0	0	0	0	0	0
44636	0	0	0	0	0	0	0	0	0	0	0	0	0
44676	0	0	0	0	0	0	0	0	0	0	0	0	0
44679	0	111.76	80.3103	90.002	88.5236	278.616	97.7083	46.0999	67.2795	0	0	127.855	99.7619
44718	2112.6	1434.89	2512.21	2457.49	932.614	5178.16	2160.84	931.252	1149.5	847.266	12727.9	2792.93	1786.49
44744	0	0	70.1117	0	0	0	0	0	97.901	0	0	0	0
44750	327.864	273.122	353.749	277.45	184.902	604.435	503.211	363.627	137.649	0	630.959	674.43	257.431
44754	0	0	0	0	0	0	0	0	0	0	0	0	0
44797	28.6217	0	0	0	0	0	0	0	0	0	0	0	0
44800	0	0	0	0	0	0	0	0	0	0	0	0	0
44802	428.457	237.256	391.607	358.882	251.309	1257.14	654.015	228.886	354.22	0	0	621.607	313.432
44831	45.4829	0	0	68.4306	45.821	256.719	0	58.544	53.874	160.937	201.538	251.369	100.855
44921	0	32.5361	0	0	0	0	0	0	0	0	0	0	0
44932	0	0	0	0	0	0	0	0	0	0	0	0	0
44967	0	0	0	0	107.291	0	86.9085	0	0	0	0	0	0
44969	3164.24	2465.45	683.318	2676.87	2473.51	4500.33	0	330.114	2758.41	0	0	6275.17	2632.34
45021	0	0	0	0	0	0	0	0	0	0	0	0	0
45024	0	117.626	2875.98	0	0	0	4309.65	1370.44	0	2623.46	23804.4	0	0
45063	0	0	0	0	0	0	0	0	0	0	0	0	0
45130	0	0	0	0	0	0	0	0	0	0	0	0	0
45196	86.9591	0	0	0	0	0	0	0	0	0	0	0	14.838
45205	97.4615	0	0	0	0	0	113.272	0	34.1558	0	0	0	80.9776
45243	0	0	0	0	0	0	0	0	0	0	0	276.172	0
45245	0	0	0	0	0	0	0	0	0	0	0	0	0
45246	0	61.2173	0	0	0	0	0	0	0	0	0	0	0
45250	0	0	0	206.515	0	0	35.3034	5012.85	0	1275.54	0	0	0
45290	0	53.6375	0	0	160.869	170.574	0	0	297.177	0	0	0	0
45295	289.93	0	664.464	546.625	0	803.617	647.917	0	0	0	349.174	833.078	78.0756
45297	0	17.2927	0	0	0	76.2756	71.4702	26.2603	0	0	0	0	48.5574
45347	0	0	0	61.269	0	0	0	0	0	0	0	0	0
45379	193.049	115.825	211.296	0	102.898	511.436	0	0	136.791	0	0	153.764	69.6245
45384	123.758	216.704	161.93	670.283	245.247	325.581	222.887	0	105.642	224.079	0	141.503	384.841
45441	0	0	0	0	0	0	0	0	0	0	0	0	0
45445	6472.47	3976.11	3503.05	3267.57	3915.57	4347.58	4294.5	3295.08	3492.05	3603.18	16208	6221.8	4666.94
45463	0	0	0	0	0	0	0	0	0	0	0	0	0
45496	0	25.7962	0	0	26.1908	0	0	0	0	0	0	0	0
45498	0	0	0	0	0	0	0	0	0	0	0	0	0
45503	0	0	0	0	0	0	0	0	0	0	0	0	0
45554	0	0	0	0	0	0	0	0	0	0	0	0	0
45564	0	0	0	0	27.1618	0	0	20.7528	0	0	0	197.079	126.633
45594	219.627	0	0	50.6622	0	555.731	379.202	224.287	71.312	0	0	318.542	188.049
45597	513.536	344.497	476.505	730.697	325.32	1811.71	780.372	263.63	448.796	0	610.34	852.615	447.022
45654	0	0	0	0	0	0	0	0	0	0	0	0	0
45664	0	0	0	0	98.4286	0	55.5609	0	0	0	0	0	0
45695	0	103.592	93.6676	0	0	0	0	0	0	0	0	0	0
45775	0	0	86.498	103.494	0	93.631	0	0	0	0	0	642.471	0
45820	0	0	0	0	0	0	0	0	0	0	0	0	0
45828	0	0	0	0	0	0	0	0	0	0	0	0	0
45857	0	0	0	0	0	0	0	0	0	0	0	0	0
45863	11860.4	7008.57	13589.5	8558.06	6486.77	7429.2	0	794.003	4215.68	5304.13	0	17037.3	12040.2
45889	0	0	0	0	0	0	0	0	0	0	0	0	0
45893	0	0	0	0	0	0	0	0	0	0	0	0	0
45895	0	0	0	0	0	0	0	0	0	0	0	0	0
45896	0	0	44.8881	0	0	116.517	98.7915	0	0	0	0	145.442	36.4393
45943	0	70.7622	0	61.0785	81.9785	187.977	0	0	0	0	0	0	0
45944	1494.06	597.299	1539.27	1229.22	631.569	6371.08	987.561	423.264	459.886	482.347	10197.2	3720.4	2028.17
45949	0	0	0	0	0	0	0	0	0	0	0	0	0
45950	0	217.796	281.356	0	0	0	0	0	0	0	0	0	0
45954	0	0	0	0	0	0	0	0	0	0	0	0	0
45980	941.501	435.055	984.838	2640	313.467	5689.21	2683.26	282.159	2318.74	254.958	0	2039.37	1712.13
45983	39.7258	265.685	0	0	1209.13	0	0	423.832	0	1841.16	13524.5	0	0
46001	0	0	0	0	0	0	0	0	0	0	0	0	0
46002	207.518	17.8008	235.777	345.708	217.417	731.692	939.943	39.3999	76.5926	0	0	748.417	119.02
46056	0	0	0	0	0	0	0	0	0	0	0	0	0
46064	0	0	27.8733	0	0	0	0	0	0	0	980.133	0	0
46091	326.729	0	345.68	0	161.265	0	0	154.931	254.747	280.063	0	0	67.7667
46119	0	0	0	0	0	0	0	0	0	0	0	0	0
46139	1322.47	1037.44	1056.39	989.693	1099.57	1079.87	1143.96	250.215	846.551	0	5275.72	2663.79	1171.87
46170	0	0	0	0	0	0	0	0	0	0	0	0	0
46179	0	0	0	0	0	0	119.795	0	73.1122	0	0	282.905	0
46184	0	0	0	0	0	0	0	0	0	0	0	0	0
46258	0	0	0	0	0	0	0	0	0	0	832.964	0	0
46338	0	0	0	0	0	0	0	0	0	0	0	0	0
46369	0	0	0	0	0	605.377	492.105	34.058	21.8424	0	0	0	0
46370	0	0	0	35.1213	0	0	0	0	0	0	0	0	0
46384	0	0	0	0	0	0	0	0	0	0	491.581	0	0
46417	0	0	0	0	0	0	36.104	0	0	0	0	0	0
46542	214.964	66.0464	202.656	39.7033	24.0485	246.564	161.251	45.5179	0	30.2247	0	185.059	79.5691
46551	0	0	0	0	0	0	0	0	0	0	0	0	0
46554	0	0	0	0	0	0	0	0	0	0	0	0	0
46567	0	0	0	0	0	0	0	0	0	0	3659.97	438.799	0
46587	0	0	0	0	0	0	0	0	0	0	0	0	0
46606	255.435	569.193	689.771	582.284	633.434	2473.4	800.511	255.44	502.58	0	553.961	1183.82	738.476
46642	0	0	0	0	0	0	0	0	0	0	0	0	0
46649	495.259	0	316.16	397.841	173.6	453.899	348.757	0	545.371	288.66	0	386.379	245.179
46654	0	37.8902	0	0	0	0	0	0	0	0	0	0	0
46679	0	0	0	0	0	0	0	0	0	0	0	0	0
46717	105.735	186.944	233.631	52.6416	52.7361	0	145.138	0	184.743	219.749	0	0	0
46719	0	0	39.5629	0	0	0	230.296	0	16.9339	0	0	0	0
46725	0	0	0	0	0	0	0	0	0	0	0	0	0
46756	0	0	0	0	0	0	0	217.417	0	0	0	0	0
46765	0	0	0	0	0	0	0	0	0	0	0	0	0
46783	0	0	0	0	0	0	0	0	0	0	0	0	0
46801	55.6571	77.5903	0	0	17.9708	0	0	0	0	0	0	0	0
46812	254.628	256.879	263.567	93.6087	279.098	412.918	164.65	185.332	25.3048	186.116	486.791	0	0
46826	0	0	0	0	0	0	0	0	0	0	0	0	0
46875	0	0	0	0	0	0	0	0	0	0	0	0	0
46880	0	0	0	0	0	0	0	0	0	0	0	0	0
46883	301.834	77.6113	1217.52	1205.21	269.105	861.047	349.698	124.337	381.319	0	0	0	0
46923	542.841	0	859.966	647.153	0	147.807	0	0	0	0	1600.68	4547.47	332.191
46926	0	95.7144	0	0	0	0	0	0	0	0	0	0	0
46928	1086.97	1147.34	1229.76	1017.27	898.522	824.966	641.521	995.73	414.448	0	688.439	824.716	585.992
46961	0	23.4614	0	43.212	0	0	323.476	13.3762	0	379.927	0	0	0
46972	0	0	0	0	0	86.6578	0	0	0	0	0	0	0
47005	0	0	0	0	0	0	0	0	200.68	0	0	0	0
47039	0	0	0	0	0	0	1254.4	1141.32	0	0	0	0	0
47125	268.234	131.916	156.994	115.042	158.434	199.063	0	0	0	0	0	191.833	121.181
47200	151.717	106.901	128.435	0	0	365.799	0	0	0	0	0	504.265	0
47215	0	0	0	0	0	0	0	0	0	0	0	2797.68	0
47273	0	176.954	0	0	92.0993	0	479.947	227.925	67.9876	0	0	0	82.9082
47285	0	0	0	0	38.3974	51.5656	84.8914	0	0	0	0	0	0
47367	0	0	0	0	0	0	0	0	0	0	0	0	0
47371	0	0	0	0	0	0	0	0	0	0	0	0	0
47402	0	0	635.572	0	0	0	0	0	192.67	0	0	0	0
47855	473.14	213.395	709.072	896.101	269.866	1694.4	668.104	249.374	131.757	0	0	0	271.03
48008	0	0	24.4807	0	0	0	0	0	0	0	0	0	0
48023	0	0	0	0	0	0	0	0	0	161.388	0	0	0
48061	172.284	0	0	0	42.2248	0	0	470.581	423.419	293.452	0	0	0
48063	0	0	0	0	0	0	0	0	0	0	0	0	0
48089	2782.97	3003.94	3523.58	2621.86	1884.74	8769.22	3617.52	1687.51	2432.62	1540.67	11122.4	5943.12	3911.49
48093	0	0	126.482	0	0	0	0	97.1206	107.556	0	0	0	0
48106	1110.75	1181.57	1276.3	29.4139	746.376	896.831	781.557	1275.64	1557.87	1558.23	0	105.685	753.824
48115	0	0	0	0	0	0	0	0	0	0	0	0	0
48131	0	0	0	0	0	0	0	0	0	0	0	0	0
48162	0	0	0	0	0	0	0	0	0	0	0	0	0
48176	0	0	0	0	0	0	0	0	0	0	0	0	0
48189	0	0	0	0	0	0	0	0	0	0	0	0	0
48195	0	0	0	0	0	0	0	0	0	0	0	0	0
48224	286.436	204.396	374.292	296.269	915.516	166.486	1058.7	0	582.377	0	0	864.112	0
48281	0	0	0	0	0	0	0	0	0	0	0	0	0
48354	206.964	0	0	0	0	70.9235	0	0	0	105.817	0	0	1778.68
48394	674.894	744.026	525.82	375.595	72.803	785.63	0	681.443	0	64.4266	0	0	767.265
48417	31.5823	209.759	0	26.2515	80.2677	286.317	312.794	0	123.56	44.9479	275.26	147.814	218.636
48421	0	0	0	0	0	0	0	0	0	0	0	0	0
48424	0	790.084	74.4499	79.0374	325.258	0	0	155.57	0	214.259	0	0	127.349
48425	2026.02	2062.05	3450.85	2908.24	2135.33	3672.25	1961.46	2502.05	1469.78	1411.58	11785.4	0	0
48428	0	0	0	0	0	0	0	0	0	0	0	0	0
48446	0	0	0	0	0	0	0	0	0	0	0	0	0
48478	0	0	0	0	0	0	0	0	0	0	0	0	0
48480	978.067	627.689	600.285	1049.89	1950.43	1812.4	2858.73	1520.33	2591.88	2412.84	4608.45	1764.6	687.247
48486	0	0	0	0	0	0	0	109.125	51.4138	0	0	0	0
48505	0	0	0	0	0	0	0	0	0	0	0	0	0
48520	0	0	0	0	155.953	0	0	0	0	53.5324	0	0	87.4495
48521	0	0	0	0	0	0	0	0	0	185.739	0	0	0
48540	648.658	567.668	0	226.534	165.514	249.699	300.456	0	57.9965	0	0	0	61.1369
48580	0	0	0	0	0	0	48.0889	0	0	0	0	0	0
48616	0	0	0	0	0	0	0	0	0	0	0	0	0
48625	0	0	70.0078	108.359	0	0	91.2567	0	0	182.108	0	0	0
48651	0	0	0	0	12.0114	0	0	0	0	0	0	0	0
48663	0	0	0	0	37.0925	0	0	55.3265	0	0	0	0	0
48664	0	0	0	0	0	0	0	0	0	0	0	0	0
48667	0	66.9199	87.6098	0	329.358	0	28.3887	0	0	0	0	0	0
48686	32.6763	0	0	0	0	0	0	0	36.4361	0	173.569	0	0
48699	0	0	45.1427	0	0	0	0	0	0	0	0	0	0
48751	0	0	0	0	192.973	0	0	0	198.982	0	0	0	0
48898	0	22.3066	0	0	0	152.801	306.052	0	0	108.535	0	284.212	0
48979	0	0	0	0	0	0	0	0	0	0	0	0	0
49122	256.57	202.103	348.517	439.715	215.83	824.501	658.772	213.915	0	0	0	0	227.306
49243	0	109.807	0	0	0	0	0	0	0	0	0	167.914	159.842
49244	0	262.54	0	0	336.108	263.704	0	364.782	126.488	0	938.482	0	0
49248	0	0	0	0	0	0	0	22.7542	0	0	0	0	0
49273	0	0	0	0	0	0	0	0	0	0	0	0	0
49284	205.795	61.738	0	1138.4	477.095	0	0	100.948	0	57.3305	512.778	0	180.788
49295	1129.76	796.517	1622.02	1978.91	450.011	5227.41	3821.9	431.232	491.215	0	0	3527.24	1292.85
49296	0	0	0	0	0	0	0	0	0	0	0	0	0
49303	0	1614.12	1493.88	100.32	1220.88	0	0	860.539	997.732	763.973	426.393	859.831	1074.53
49332	684.637	670.362	122.512	0	74.3391	834.836	753.317	575.844	901.907	976.385	0	316.291	462.419
49334	101.331	88.1263	148.276	92.7258	60.2676	198.669	94.4825	72.7435	106.374	0	0	108.8	109.949
49349	0	0	0	0	0	0	0	0	0	0	0	0	0
49381	0	0	0	0	0	0	0	0	0	0	0	0	0
49390	0	0	0	0	0	0	0	0	0	0	0	0	0
49451	0	0	64.7449	0	0	0	0	31.5834	0	0	0	0	0
49464	0	0	0	0	0	0	0	0	0	0	0	0	0
49509	184.154	0	190.614	0	18.5668	658.17	112.111	52.5254	45.9111	43.7189	162.998	153.362	127.022
49524	0	0	0	43.5121	0	0	0	0	0	0	0	0	0
49527	2728.27	1837.37	4632.64	7055.43	2056.54	7431.59	3236.6	3069.42	1607.61	1269.36	32285.5	8112.59	3087.4
49530	0	0	0	0	0	0	0	0	0	0	0	0	0
49608	169.775	0	135.423	0	430.196	153.934	0	221.391	302.236	0	0	0	351.073
49696	0	0	0	0	0	0	183.275	0	0	0	0	0	0
49697	0	0	0	0	0	0	0	0	0	0	0	0	0
49713	0	0	0	0	0	175.223	0	0	0	0	840.149	0	0
49719	0	0	0	0	0	0	0	0	0	0	0	0	0
49776	0	0	0	120.991	40.3702	0	0	0	0	0	981.95	132.337	87.5952
49778	0	0	52.1305	0	0	0	0	17.5163	0	0	0	0	0
49780	0	0	0	0	0	0	0	0	0	0	0	0	90.8008
49839	0	0	0	0	0	0	0	127.02	0	0	0	0	0
49901	0	0	0	0	0	0	0	0	0	0	0	0	0
49914	0	0	0	0	0	0	0	0	0	0	0	0	0
49948	536.982	299.241	365.469	85.0275	320.932	0	199.992	0	315.401	0	0	0	319.26
49958	0	0	0	0	0	0	0	0	0	0	1473.28	1614.42	0
49959	0	0	222.612	133.018	0	0	0	0	199.216	0	0	210.727	175.591
50008	1384.48	2300.28	1565.84	995.821	2027.35	1364.09	1637.98	2513.14	2070.1	2302.46	0	0	988.585
50037	0	0	163	0	0	0	0	0	0	0	0	0	448.916
50056	0	0	0	0	0	0	0	0	0	0	0	0	0
50075	55.3904	0	0	116.219	159.451	483.603	0	94.0167	189.147	0	0	0	88.4573
50087	0	0	0	0	0	0	0	0	0	0	0	0	0
50103	0	0	0	0	0	0	0	0	0	0	0	0	0
50126	0	0	0	0	0	0	0	0	0	0	0	0	0
50172	0	0	133.683	0	74.6782	0	0	0	0	0	0	0	0
50174	0	0	0	0	0	0	192.889	0	0	0	1530.38	82.4696	0
50202	60.4775	0	188.369	0	0	0	0	0	0	0	0	0	0
50208	0	0	0	0	0	0	0	0	0	0	0	0	0
50212	0	0	0	0	41.0535	0	0	0	0	0	0	0	76.2906
50230	0	0	0	0	151.529	0	0	0	0	0	0	0	0
50247	0	0	0	0	0	0	0	0	0	0	0	0	0
50254	171.853	417.325	74.959	55.4289	72.094	0	112.833	0	1172.36	0	0	160.296	0
50285	0	0	0	0	0	0	0	0	0	0	0	0	0
50338	131.765	259.529	105.825	161.462	20.4111	0	95.1104	9013.83	102.497	31488.3	151.821	0	791.696
50357	0	0	0	0	0	0	0	0	0	0	0	0	0
50377	56.9562	0	0	0	355.769	0	878.527	0	186.081	0	0	522.596	0
50383	0	0	0	0	0	0	0	0	0	0	0	84.6203	0
50384	0	0	21.6907	47.9672	0	0	0	0	0	0	0	0	0
50418	0	0	0	0	0	0	0	0	0	0	0	2791.95	0
50425	0	0	0	0	0	0	0	0	0	0	1992.42	0	0
50431	330.114	532.835	363.1	380.558	517.949	726.102	289.805	503.858	471.251	0	0	571.458	323.182
50460	0	0	0	0	0	0	0	0	0	0	0	0	0
50505	0	0	0	0	0	0	0	0	0	0	0	0	0
50514	52.4777	17.3893	0	111.037	0	0	0	0	0	0	535.076	0	0
50557	0	112.003	0	20.4172	121.265	0	0	0	0	0	0	235.068	0
50574	0	0	0	58.9779	0	0	0	0	0	0	0	570.574	0
50578	0	0	0	0	0	0	0	0	0	0	0	0	0
50593	267.469	533.663	0	0	281.482	0	216.702	0	145.78	0	0	0	1396.76
50633	203.395	65.9415	370.935	856.934	62.7181	618.954	768.206	20.0383	80.691	93.8484	0	356.993	68.8352
50638	0	0	0	0	0	0	0	0	0	0	0	0	0
50683	31.2952	33.9387	0	0	0	0	0	0	0	0	567.973	104.861	55.685
50735	0	0	0	0	0	0	0	0	0	0	0	0	0
50750	0	725.402	781.007	0	701.896	0	0	344.734	0	0	0	0	0
50766	0	0	0	0	0	0	78.9657	0	0	0	476.385	0	0
50791	0	381.266	306.299	77.5312	235.373	0	0	375.679	60.1087	422.701	0	0	325.404
50793	468.491	1121.26	0	1826.85	1042.49	0	2061.55	0	1137.88	0	0	0	0
50825	0	0	0	0	0	0	0	0	0	0	0	0	0
50833	0	0	0	0	0	0	0	0	0	0	0	0	0
50837	0	0	0	0	0	0	0	0	0	0	0	0	0
50838	0	0	0	0	0	0	277.325	423.444	0	0	0	0	0
50840	1594.32	49.3753	1727.08	142.441	59.687	4631.78	0	1573.81	0	1021.71	0	3357.13	1658.92
50845	215.586	373.871	221.272	94.5955	251.376	268.317	166.023	0	44.459	245.651	0	139.654	214.799
50904	49.8726	110.462	42.1242	0	62.3277	0	57.4917	47.3821	90.7422	48.5114	0	0	0
50912	0	0	0	0	0	0	0	0	42.7008	0	0	0	0
50913	0	0	0	0	0	127.793	0	0	0	0	1908.15	0	0
50914	161.481	174.191	363.859	436.506	15.6384	0	129.668	44.1173	71.8641	53.6559	1567.54	2338.19	0
50919	458.364	173.825	0	99.8124	189.387	763.006	367.884	299.917	797.364	293.514	0	0	93.1078
50921	1918.45	1428.56	2706	3450.83	1243.16	6400.19	2388.97	1451.18	0	1357.13	4835.7	3454.74	2556.56
50970	0	0	0	0	0	0	0	0	0	0	0	0	0
50972	0	0	0	0	0	0	0	0	0	0	0	0	0
50974	531.081	528.065	542.165	0	1126.72	1086.44	702.811	473.093	643.818	595.007	0	0	0
50984	375.494	249.757	386.713	254.886	315.492	446.854	475.45	0	680.206	376.913	0	316.532	289.305
51007	0	0	0	605.528	0	0	0	0	0	0	3040.99	0	458.327
51008	0	0	0	0	0	0	0	0	0	0	0	0	0
51044	0	0	0	0	0	0	0	0	0	0	0	0	0
51059	0	0	0	0	0	0	0	0	0	0	0	0	0
51065	0	0	0	0	0	0	0	51.3377	0	0	0	0	0
51095	78.7062	0	0	24.5145	26.0932	0	0	0	0	0	161.043	0	0
51105	0	0	0	0	0	0	0	0	0	0	0	0	0
51117	0	0	0	0	0	0	0	0	0	0	0	0	0
51118	0	0	0	0	0	0	0	0	0	0	0	0	0
51120	0	0	0	0	0	0	0	0	0	0	0	0	0
51160	0	0	0	0	0	0	0	0	0	0	0	0	0
51175	228.427	467.104	638.736	980.857	568.363	990.247	403.054	669.534	523.091	0	0	600.623	608.297
51184	0	0	0	0	0	0	0	0	0	0	0	0	0
51264	0	0	0	0	0	0	0	0	0	0	0	140.397	0
51276	41.1274	17.0827	21.7115	0	0	0	0	0	0	0	0	0	0
51328	0	0	0	0	0	0	0	0	0	0	0	0	0
51333	78.5421	102.563	180.758	193.554	67.7785	0	132.714	196.366	217.746	0	0	32.1798	0
51340	0	36.2609	0	0	47.09	65.7741	82.4191	12.1602	0	0	0	0	0
51368	0	0	0	0	0	0	0	0	0	0	0	0	0
51374	0	0	0	0	0	0	0	0	0	0	0	0	53.2808
51678	213.227	412.937	174.923	176.905	267.79	0	180.583	410.787	304.33	0	0	0	169.253
51778	0	0	0	0	0	0	123.24	0	0	0	0	0	0
51779	0	0	0	0	0	0	0	0	0	0	0	0	225.29
51793	0	0	0	0	0	0	0	0	0	0	0	0	0
51804	243.681	402.347	1075.61	835.525	652.329	1769.6	1509.45	353.313	0	0	0	1319.29	509.191
51838	0	0	0	0	0	0	0	0	0	0	0	0	0
51862	0	0	0	0	43.6325	0	0	38.4063	0	0	0	0	0
51865	404.191	25.7291	187.07	55.7463	0	0	0	394.818	1235.54	1571.55	0	0	0
51875	2002.89	2203.08	1574.23	868.857	1932.43	1118.39	1709.31	1821.92	1930.47	1005.71	0	1446.48	3334.65
51885	0	0	0	0	0	0	0	0	0	0	0	0	0
51906	0	0	0	0	0	0	0	0	0	0	0	0	0
51916	0	0	0	0	546.498	0	256.801	200.6	446.204	0	0	0	280.258
51920	0	0	0	0	0	0	0	0	0	0	0	0	0
51929	805.565	1383.56	2349.49	3197.63	2422.87	8573.25	3419.5	0	0	1084.7	13620.5	7620.57	3225.33
51930	0	0	0	0	0	0	0	0	0	0	0	0	0
51932	0	0	0	0	0	0	0	0	0	0	255.494	0	0
51940	0	0	0	0	0	0	0	0	0	0	0	0	0
51945	0	0	0	0	0	0	0	0	0	0	0	0	0
51948	0	0	0	145.685	0	0	0	0	0	0	0	0	0
51949	0	0	0	0	0	0	0	0	0	0	0	0	0
52052	0	0	0	0	0	0	0	0	0	0	0	0	0
52096	0	0	0	0	0	0	0	0	0	0	0	0	0
52100	0	0	0	0	0	0	0	0	0	0	0	0	0
52157	114.911	0	0	0	0	0	0	0	0	0	0	0	0
52189	476.292	120.482	332.962	295.773	34.3542	428.664	0	125.647	295.551	0	0	459.502	112.038
52213	0	0	0	0	0	0	0	0	0	0	0	0	0
52216	303.153	567.652	0	262.7	0	262.143	35.6174	0	0	0	0	115.393	0
52219	0	33.5565	0	0	0	0	94.82	30.0551	0	155.737	0	0	22.1477
52252	415.035	285.833	0	554.029	302.797	763.602	571.659	373.46	429.21	263.197	0	818.144	412.938
52256	0	0	0	0	0	0	343.035	0	0	345.342	0	27.2956	0
52279	0	0	0	0	0	0	0	0	0	0	0	0	0
52320	1299.85	424.691	670.179	612.874	908.298	1387.34	876.251	1289.63	1722.99	1217.13	6380.83	910.362	652.107
52367	23.0218	48.7496	0	0	0	0	0	0	0	77.2847	0	0	0
52374	0	0	0	0	0	0	0	0	0	0	0	0	0
52403	0	0	0	0	0	0	0	0	0	0	0	0	0
52433	0	0	0	0	0	0	0	0	0	0	0	0	0
52446	0	0	0	0	0	0	0	0	0	0	0	0	0
52450	0	0	0	0	0	0	0	0	0	0	0	0	0
52487	0	0	0	0	0	0	0	0	0	0	0	0	0
52507	0	98.2466	148.474	167.048	66.9668	92.5343	0	0	259.103	88.9756	0	269.157	0
52541	0	0	0	0	179.503	0	0	0	0	268.885	0	267.549	0
52550	0	0	0	0	0	0	0	0	0	0	0	0	0
52609	290.942	143.704	0	0	0	0	0	0	0	0	0	0	0
52612	162.26	0	40.7526	0	0	625.581	0	0	0	0	0	0	51.2045
52730	153.563	192.777	53.7463	74.2418	159.097	0	123.154	245.797	57.9485	0	0	0	75.6835
52769	50.2486	0	248.397	0	0	0	0	0	0	0	0	0	0
52853	51.623	74.9195	33.0011	74.4957	36.6096	0	319.34	73.8554	63.9192	57.2873	0	261.68	102.943
52950	0	0	0	0	0	0	0	0	0	0	0	0	0
52962	420.115	541.037	0	135.216	410.165	0	85.9196	203.501	189.951	1184.25	627.16	144.116	196.549
52968	0	61.2089	0	0	0	0	0	40.1807	0	0	0	0	0
53002	0	0	0	0	0	0	0	0	0	0	0	0	0
53017	0	0	735.859	0	0	0	0	447.324	1006.64	0	0	92.821	0
53035	4487.52	5097.98	4302.32	3139.55	3752.99	3658.83	4458.89	3587.73	4263.76	4627.46	2437.67	4559.06	6170.2
53078	0	0	0	0	0	0	0	0	0	0	0	0	0
53094	0	0	0	0	0	0	0	0	0	0	0	0	0
53101	130.302	0	231.028	0	37.3648	0	0	0	0	1960.06	0	0	0
53103	0	0	0	0	0	0	0	0	0	0	0	0	0
53144	0	0	0	0	0	0	0	0	0	0	0	0	0
53181	0	0	0	0	0	0	0	0	0	0	0	0	0
53216	80.2857	305.444	73.894	67.4207	0	76.6928	63.5665	0	132.807	0	0	0	390.451
53217	0	0	0	0	0	0	0	0	0	0	0	0	0
53279	0	0	0	822.887	621.905	208.11	0	347.086	499.436	580.16	0	0	587.218
53280	0	0	0	0	0	0	0	0	0	0	0	0	0
53282	0	0	0	0	133.107	0	0	0	124.592	0	0	0	0
53287	236.351	0	0	95.3977	0	571.036	0	224.415	0	0	300.614	0	0
53322	0	0	0	0	0	0	0	0	0	0	0	0	0
53328	0	0	100.089	0	0	0	0	0	0	0	0	0	0
53329	386.454	330.598	344.262	559.771	284.59	0	440.202	0	288.296	244.317	0	684.098	319.758
53331	0	0	0	0	0	0	0	0	0	0	0	0	0
53333	0	0	46.1246	364.821	0	0	45.6872	0	0	0	2104.08	0	25.3655
53375	0	0	0	0	0	0	0	0	0	0	0	0	0
[truncated: 3,619 more rows]
