# Supplementary material for: Identification of Symptomatic Fetuses Infected with Cytomegalovirus Using Amniotic Fluid Peptide Biomarkers
Source: PLoS Pathog. 2016 Jan 25;12(1):e1005395. doi: 10.1371/journal.ppat.1005395 (PMC4726449; doi:10.1371/journal.ppat.1005395)
Supplement: S2 Dataset — (XLS) [file ppat.1005395.s004.xls]

## Sheet: S2 Dataset
S2 Dataset	Peptidome analysis of the symptomatic fetuses from the discovery cohort.
	PatientID
PeptideID	62332	62335	62338	62340	62341	62344	62347	62350	62351	62353	62355	62374	62376
54	0	0	0	0	0	0	0	0	0	0	0	0	0
94	0	0	0	0	0	0	0	0	0	0	0	0	0
97	0	55.4322	0	0	15.985	9.5519	0	0	0	0	18.1599	0	46.3528
191	0	0	0	0	0	0	0	0	0	0	0	0	0
219	0	0	0	0	0	0	0	0	0	0	0	0	0
286	0	0	0	0	0	0	0	0	0	0	0	0	0
366	0	0	0	0	0	0	0	0	0	0	0	0	0
388	0	0	0	0	0	0	0	0	0	0	0	0	0
420	0	0	0	0	0	0	0	0	0	0	0	0	0
463	0	0	0	0	0	0	0	0	0	0	0	0	0
499	0	0	0	0	0	0	0	0	0	0	0	27.7824	0
583	0	0	0	0	0	0	0	0	0	0	0	0	0
605	0	0	0	0	0	0	0	0	0	0	0	0	0
624	60.6435	292.66	21.4433	316.894	78.607	52.7656	0	57.5155	473.611	93.9366	0	0	86.9164
652	0	0	0	0	0	0	0	0	0	0	0	0	0
709	0	0	0	0	0	0	0	0	0	0	0	0	0
889	0	0	0	0	0	0	0	0	0	0	0	0	0
912	0	0	0	0	0	0	0	0	0	0	0	0	0
936	0	0	0	0	0	0	0	0	0	0	0	0	0
953	0	0	63.7115	0	61.0951	0	0	0	0	0	0	0	0
1019	0	0	0	0	0	0	0	0	0	0	0	0	0
1035	0	0	0	0	0	0	0	0	336.229	0	0	0	0
1074	0	0	0	0	0	0	0	0	0	0	0	0	0
1097	0	0	0	0	0	0	0	0	0	0	0	0	0
1104	0	0	0	0	0	0	0	0	0	0	0	0	0
1139	0	0	40.3562	0	12.2659	15.8742	0	0	0	0	0	0	0
1277	0	0	0	0	0	0	0	0	0	0	0	0	0
1393	0	0	0	0	0	0	0	0	0	0	0	0	0
1450	0	0	0	0	0	0	0	0	0	0	0	0	0
1457	0	0	0	0	0	9.0724	0	0	0	0	0	162.306	0
1482	0	0	0	0	0	0	0	0	0	0	0	0	0
1495	0	0	0	0	0	0	0	0	0	0	0	0	0
1576	0	0	0	0	9.9597	0	0	39.6158	0	0	0	0	0
1577	150.12	187.631	75.4935	101.076	80.5014	51.4884	0	125.086	0	71.6963	0	0	0
1619	0	0	0	0	0	0	0	0	0	0	0	0	0
1698	0	0	0	0	0	0	0	0	0	0	0	0	0
1736	0	0	0	0	11.0304	0	0	0	0	0	0	0	0
1850	0	0	0	0	0	0	0	0	0	0	0	0	0
1869	0	0	0	0	0	0	0	0	0	0	0	0	0
1882	0	0	0	0	0	0	0	0	0	0	78.6581	0	0
1949	0	0	0	0	0	0	0	0	0	0	0	0	0
1950	0	0	0	0	0	0	0	22.6597	0	0	0	0	0
2004	0	0	0	0	0	0	0	0	0	0	0	0	0
2010	0	0	0	0	0	0	0	0	0	0	0	0	0
2136	0	0	0	0	0	0	0	0	0	0	0	0	0
2178	0	0	0	0	0	0	0	0	0	0	0	0	0
2181	61.488	0	0	0	0	0	0	0	0	0	0	0	0
2210	0	0	0	0	0	0	0	0	0	0	0	0	0
2243	0	0	0	0	0	0	0	0	0	0	0	0	0
2263	0	0	0	0	0	0	0	0	0	0	0	0	0
2265	0	0	0	0	0	0	0	0	0	0	0	0	0
2330	0	0	0	0	0	0	0	0	0	0	0	0	0
2368	0	0	0	0	0	0	0	0	0	0	0	0	0
2370	0	0	0	0	10.8911	0	0	0	0	0	0	0	0
2404	0	0	0	0	0	0	0	0	0	0	0	0	0
2449	0	0	0	0	0	0	0	0	0	0	0	0	0
2450	0	0	0	0	0	0	0	0	0	0	0	0	0
2504	0	0	0	0	0	0	0	0	0	0	0	0	0
2505	0	0	0	0	77.5299	69.0068	0	25.3074	0	0	0	87.9589	126.371
2506	0	0	0	0	0	105.883	0	0	0	0	0	0	0
2510	0	0	0	0	0	0	0	0	0	0	0	0	0
2659	0	0	0	207.685	69.2492	0	0	14.1113	141.646	0	0	0	0
2725	138.652	0	0	0	33.7946	14.2104	0	0	0	0	0	0	0
2859	0	0	0	0	0	0	0	0	0	0	0	0	0
2898	0	0	0	0	37.6277	0	0	0	0	0	24.6233	144.083	0
3048	0	0	0	0	9.2184	26.3461	0	0	0	0	0	0	0
3049	0	0	0	0	0	0	0	0	0	0	0	0	0
3052	106.278	145.659	85.5574	825.625	83.2701	21.8931	0	192.981	0	0	0	0	0
3087	0	0	0	0	0	0	0	0	0	0	0	0	0
3126	0	0	0	0	0	0	0	0	0	0	0	0	0
3149	0	0	224.187	466.08	134.329	57.9771	0	311.674	0	470.552	0	232.07	396.172
3160	0	0	0	0	0	0	0	0	0	0	0	0	0
3235	136.503	62.2618	0	481.127	40.3837	29.8302	468.369	51.2766	525.163	0	39.9888	315.948	0
3332	0	0	0	0	0	0	0	0	0	0	0	0	30.687
3438	145.601	339.406	68.19	0	29.6574	0	0	0	0	0	0	0	0
3472	0	0	0	0	0	0	0	0	0	0	0	0	0
3508	0	0	0	0	0	0	0	0	0	0	0	0	0
3511	0	0	0	0	136.699	0	237.678	89.0898	909.401	0	0	334.395	30.1584
3608	0	0	0	0	0	0	0	0	0	0	0	0	0
3672	0	0	0	0	0	0	0	0	0	0	0	0	0
3696	0	0	0	0	0	0	0	0	0	0	0	0	0
3719	0	0	0	0	0	0	0	0	0	0	0	0	0
3736	0	0	0	0	0	0	0	0	0	0	0	0	0
3743	0	0	67.5286	0	52.1555	41.3003	0	0	0	0	0	0	0
3796	0	0	0	0	0	0	0	0	0	0	0	0	0
3806	0	0	41.9161	143.406	0	0	242.617	35.8134	0	53.365	0	398.568	0
3895	0	0	0	0	0	0	0	0	0	0	0	0	0
3926	0	0	0	108.963	0	0	0	0	0	0	0	0	0
3970	0	0	0	195.127	66.1447	34.2734	0	0	0	40.3051	0	0	0
4175	0	0	0	0	0	0	0	0	0	0	0	0	0
4240	0	0	0	0	0	0	0	0	0	0	0	0	0
4356	0	901.486	685.221	0	0	0	1242.87	71.4578	538.342	210.183	0	0	0
4384	48.257	0	0	0	78.5436	27.9903	0	59.8674	0	0	0	0	0
4458	0	0	0	0	0	0	0	0	98.7312	0	0	0	0
4493	0	0	0	0	0	0	0	0	0	0	0	0	0
4494	0	0	0	0	0	0	0	19.5615	0	0	0	0	0
4609	0	0	0	0	19.4886	0	0	0	0	0	0	0	0
4668	0	0	0	0	0	0	0	0	0	0	0	0	0
4703	0	0	0	0	0	205.719	0	0	0	0	0	0	0
4730	0	0	0	0	0	0	0	0	0	0	0	0	0
4756	128.947	0	0	0	60.3095	0	0	49.7838	0	0	0	0	0
4816	0	0	0	0	0	0	0	0	0	0	0	0	0
4845	0	0	0	0	0	0	0	0	0	0	0	0	0
4892	0	0	0	0	0	0	0	0	0	0	0	0	0
4901	0	0	0	0	0	0	0	0	0	0	0	0	0
4957	0	0	0	0	0	0	0	0	0	0	0	0	0
4976	0	0	51.6636	0	99.4261	121.029	0	36.095	0	61.6965	65.5682	0	35.9863
5041	0	0	0	0	0	0	0	0	0	0	0	0	0
5090	0	0	0	0	0	0	0	26.2932	0	0	24.5418	0	0
5184	0	0	0	133.326	0	0	0	0	0	0	0	0	0
5199	77.9935	127.109	0	335.872	54.0308	0	629.133	56.1494	199.511	182.385	172.178	122.142	169.655
5202	0	0	0	0	0	0	0	0	0	0	0	0	0
5210	0	0	0	0	0	11.7931	0	0	0	0	0	0	0
5271	0	0	0	0	0	0	0	0	0	0	0	0	0
5273	0	0	0	0	0	0	0	0	0	0	0	0	0
5410	0	0	0	0	0	0	0	0	0	0	0	0	0
5412	0	0	0	0	0	0	0	0	0	0	0	0	0
5441	0	0	0	0	0	0	0	0	0	0	0	0	0
5612	0	0	0	0	0	0	0	0	0	0	0	47.1518	0
5661	290.964	837.981	347.096	1005.1	206.341	188.068	743.979	126.297	252.559	0	26.884	403.935	68.7492
5670	0	0	0	0	0	0	0	0	0	0	0	0	0
5675	0	0	0	0	0	0	0	0	0	0	0	0	0
5843	0	0	0	0	25.9637	19.4415	0	0	104.213	0	0	0	0
5864	0	0	0	0	0	0	0	0	0	0	0	0	0
5897	0	0	0	0	0	0	0	0	0	0	0	0	22.7574
5913	0	0	0	0	0	0	0	0	0	0	0	0	34.4391
5962	0	0	0	192.922	0	0	0	0	0	0	0	0	0
5967	0	0	0	0	0	0	0	0	0	0	0	0	0
6015	0	0	0	0	0	36.2895	0	33.0531	0	0	0	0	0
6025	3227.74	2511.03	255.443	165.083	525.134	0	1579.69	1652.34	0	521.212	0	1491.44	753.314
6062	0	0	0	0	0	0	0	0	0	0	0	42.9872	0
6094	85.1942	0	0	229.657	25.8623	25.3576	0	32.0814	0	32.6152	26.4689	95.2819	0
6239	0	0	0	0	0	0	0	0	0	0	0	0	0
6294	0	0	0	0	12.2026	0	0	0	0	0	0	0	0
6399	0	0	0	0	0	0	0	0	0	0	0	0	0
6416	0	0	0	0	14.6355	0	0	0	0	0	0	0	78.3937
6452	0	0	0	0	0	0	0	0	0	0	0	0	0
6496	0	0	0	0	0	0	0	0	0	0	0	0	0
6498	289.349	341.23	171.575	630.609	133.747	107.381	893.237	183.982	950.876	182.266	154.359	773.128	316.089
6543	0	0	0	0	0	0	0	0	0	0	0	0	0
6630	0	0	0	0	0	0	0	0	0	0	0	0	0
6676	68.8073	0	0	0	22.2826	0	0	0	0	0	0	0	0
6706	0	0	0	0	0	0	0	0	0	0	0	0	0
6712	0	0	0	0	0	0	0	0	0	0	0	0	0
6732	0	0	0	0	0	0	0	0	0	0	0	0	0
6803	0	0	0	0	0	0	0	0	0	0	0	0	0
6814	52.7019	0	0	0	162.599	0	0	17.2096	0	0	0	0	0
6838	0	0	0	0	0	0	0	0	0	0	0	0	0
6929	0	204.008	0	523.371	28.1812	0	0	125.903	3449.06	0	0	0	0
6931	0	0	0	0	0	0	0	0	0	0	0	0	0
6978	0	0	0	0	0	0	0	0	369.563	0	0	0	0
7004	0	0	0	0	0	0	0	0	0	0	0	0	0
7025	0	0	0	0	0	11.3331	0	0	216.012	0	0	0	0
7067	0	0	0	0	0	0	0	0	0	0	0	0	0
7088	0	0	0	0	0	18.5803	0	0	0	0	0	0	0
7094	196.895	436.844	110.264	318.348	118.541	93.1411	115.004	190.39	449.246	228.79	202.753	421.683	274.584
7240	0	0	0	0	0	0	0	0	0	0	0	0	0
7357	0	0	0	0	0	0	0	0	0	0	0	0	0
7405	0	0	0	0	0	0	0	0	0	0	0	0	0
7408	0	0	0	0	0	0	0	0	0	0	0	0	0
7546	536.546	285.615	141.922	711.24	136.053	217.213	337.551	203.163	1216.89	337.544	350.945	0	0
7553	0	0	0	0	8.8066	0	0	0	0	0	0	0	0
7568	57.8876	277.028	128.875	1616.28	0	34.523	1077.17	0	641.337	61.9038	133.153	1096.96	224.866
7638	0	0	0	0	0	0	0	0	0	0	0	0	0
7680	0	0	0	0	0	0	0	0	0	0	0	0	0
7689	0	0	0	0	9.7126	0	0	0	0	0	0	0	0
7799	0	0	0	0	0	0	0	0	0	48.5477	0	0	0
7813	0	0	36.2731	0	0	0	0	0	0	0	0	0	0
7854	0	0	0	0	0	0	0	0	0	0	0	0	0
7902	174.063	0	0	0	23.9489	0	0	0	178.303	23.4644	15.4248	0	0
7953	0	0	0	0	0	0	0	46.2208	0	0	14.8689	0	0
7954	0	0	0	0	0	209.35	0	0	0	0	0	0	0
8045	0	0	0	0	0	225.111	0	0	0	0	0	0	0
8051	0	0	0	0	0	0	0	0	0	0	0	0	0
8090	0	0	0	0	0	0	0	0	0	0	0	0	0
8133	202.777	0	73.5095	0	0	0	0	0	105.819	0	0	0	0
8205	157.024	0	0	0	29.0999	0	0	0	0	0	0	0	0
8251	0	0	0	0	0	0	0	0	0	0	0	0	0
8305	0	0	0	0	0	0	0	0	0	0	0	0	0
8342	484.363	353.264	130.148	174.116	90.5815	101.68	901.906	88.5969	0	212.285	144.582	0	538.312
8343	0	0	0	0	0	0	0	0	0	0	0	0	0
8386	0	0	0	0	0	0	0	0	0	0	0	0	0
8390	0	0	0	0	0	0	0	0	0	0	0	0	0
8430	0	0	0	0	0	31.3667	0	0	0	0	0	0	0
8435	0	0	0	0	0	0	0	0	0	0	0	0	0
8448	0	0	0	0	0	0	0	0	0	0	0	0	0
8494	0	0	0	0	0	0	0	0	0	0	0	0	0
8503	0	0	0	0	10.2575	0	0	0	0	0	0	0	0
8662	0	0	0	0	0	0	0	0	0	0	0	0	0
8675	0	0	0	0	0	0	0	0	0	0	0	0	0
8695	0	86.7454	0	0	64.5291	0	0	0	0	0	0	0	0
8725	0	0	0	0	0	0	0	0	0	0	0	0	0
8792	0	0	18.5391	77.1563	0	30.7257	0	0	0	0	0	101.487	0
8797	0	0	0	0	0	0	0	0	0	0	0	0	0
8800	0	0	0	0	0	0	0	0	0	0	0	0	0
8860	0	0	0	0	0	0	0	0	0	0	0	0	0
8908	0	0	0	0	0	0	0	0	0	0	0	0	0
8940	0	295.462	132.225	421.618	136.629	95.8422	0	0	0	58.7054	0	0	0
9012	0	0	0	0	0	0	0	0	0	0	0	0	0
9080	0	0	0	0	0	0	0	0	0	0	0	0	0
9087	0	0	0	0	0	0	0	0	0	0	0	0	0
9119	0	0	0	0	84.6196	0	0	17.1251	0	0	0	0	0
9157	0	0	0	0	0	0	0	0	0	0	0	0	0
9191	0	0	0	0	10.853	0	0	0	0	0	0	0	44.9345
9230	0	0	0	0	0	301.331	0	0	0	0	0	0	0
9276	0	0	0	0	0	0	0	0	0	0	0	0	0
9278	0	0	0	0	0	31.2933	0	0	0	0	0	0	0
9288	0	0	0	0	0	17.9001	0	0	0	0	0	0	0
9527	0	0	0	0	0	0	0	0	0	0	0	0	0
9578	0	0	0	0	0	0	0	0	0	0	0	0	0
9623	0	0	0	0	0	0	0	0	0	0	0	0	0
9641	0	0	0	0	0	0	0	0	0	0	0	0	0
9678	0	0	0	0	0	0	0	0	0	0	0	0	0
9785	0	0	0	0	0	0	0	0	0	0	0	0	0
9811	0	0	0	0	0	0	0	0	0	0	0	0	0
9857	0	0	0	0	0	0	0	0	0	0	0	0	0
9860	0	0	0	0	0	0	0	0	0	0	0	0	0
9930	0	0	0	73.1512	35.784	0	0	0	0	25.9619	65.2124	0	0
10020	0	0	0	0	0	0	0	0	0	0	0	0	0
10057	0	0	0	0	0	0	0	0	0	0	0	0	0
10068	0	0	0	0	0	0	0	0	0	0	0	0	0
10086	256.501	694.892	0	0	0	0	385.045	0	277.034	0	0	86.4776	0
10088	0	0	22.4137	0	26.4452	23.4981	0	39.3201	0	0	0	0	0
10092	0	0	0	0	0	0	0	0	0	0	0	0	0
10187	0	0	0	0	0	0	0	51.502	141.923	90.0571	0	0	0
10240	0	0	0	0	0	0	0	0	0	0	0	0	0
10368	0	0	0	0	0	0	0	0	0	0	0	0	0
10428	0	0	0	0	0	0	0	0	0	0	0	0	0
10581	0	0	0	0	0	0	0	0	0	0	0	0	0
10688	0	0	0	0	0	0	0	0	0	0	0	0	0
10745	2050.9	2299.18	718.259	2288.3	456.056	497.106	8398.49	480.699	1666.3	603.026	902.708	3028.99	948.28
10866	0	0	0	0	34.7069	0	0	0	0	0	0	0	0
10884	0	0	0	0	0	0	0	0	0	0	0	0	0
10932	0	0	0	0	0	10.8683	0	0	0	55.9711	0	0	0
10973	0	0	0	0	0	0	0	0	0	0	0	0	0
10997	0	0	0	0	0	0	0	0	0	0	0	0	0
11029	0	0	0	0	0	0	0	0	0	0	0	0	0
11049	0	0	0	0	0	0	0	0	0	0	0	0	0
11091	194.91	364.553	0	807.497	145.392	14.3524	754.696	0	0	205.306	194.992	221.728	107.147
11150	0	0	0	0	31.7862	0	0	0	0	0	31.3832	0	0
11249	856.935	328.267	242.741	1287.11	248.987	283.754	903.955	192.925	468.405	241.297	202.404	741.823	458.758
11282	0	0	0	0	27.6046	0	0	0	0	0	22.7109	0	0
11354	0	0	66.781	115.913	32.1727	0	0	100.765	0	0	0	424.981	0
11413	0	0	0	0	0	0	0	0	0	0	0	0	0
11440	0	0	0	0	0	0	0	0	0	0	0	0	0
11483	0	0	0	0	0	0	0	0	0	0	0	0	0
11500	0	0	0	0	0	0	0	0	0	0	0	0	0
11516	0	0	0	0	0	0	0	0	0	0	0	0	0
11536	0	0	0	0	0	0	0	14.6324	0	0	0	0	19.8047
11705	0	0	0	86.522	53.4035	0	0	76.077	377.592	88.7146	0	172.899	92.8733
11760	0	0	0	0	0	0	0	0	0	54.4212	0	0	0
11835	0	0	31.6581	0	37.9382	25.294	293.63	0	0	0	0	0	68.5558
11889	770.037	0	0	0	68.0834	0	0	79.6541	0	39.9398	0	0	95.2199
11981	0	0	0	0	0	0	0	0	0	0	0	0	0
11982	0	0	0	0	0	0	0	0	0	0	0	0	57.9185
11989	138.622	438.501	94.1835	0	67.2217	72.0603	710.88	63.36	620.295	87.8558	113.214	629.268	186.984
11991	0	0	0	0	0	0	0	0	0	0	0	0	0
12264	0	0	0	0	0	0	0	0	0	0	0	0	0
12344	0	0	0	0	0	0	0	0	0	0	0	0	0
12380	0	0	0	0	57.281	0	0	0	0	0	17.8634	0	0
12434	64.8217	0	0	0	0	0	0	0	0	0	15.7287	179.579	0
12476	0	0	51.9799	0	60.2398	14.6753	0	49.3895	0	0	16.1363	213.399	38.7456
12501	0	0	0	0	0	0	0	0	0	0	0	0	0
12508	0	0	0	0	0	0	0	0	0	0	0	0	0
12567	0	0	0	0	0	0	0	0	0	0	0	0	0
12568	0	0	0	0	0	0	0	0	0	0	0	0	0
12574	0	0	0	0	0	0	0	0	0	0	0	0	0
12593	0	0	0	0	0	0	0	0	0	0	0	0	0
12600	0	229.056	0	0	0	0	0	0	0	0	0	0	0
12633	0	0	0	0	0	0	0	0	0	0	0	0	0
12652	0	0	0	0	15.8456	0	0	0	0	0	0	0	0
12657	0	0	0	0	0	0	0	0	0	0	0	0	0
12705	0	0	0	0	0	0	0	0	0	0	0	0	0
12815	0	0	0	0	0	0	0	0	0	0	0	0	0
12823	0	0	0	0	0	0	0	0	0	0	0	0	0
12827	0	0	0	0	0	0	0	0	0	0	0	0	0
12872	0	0	0	0	0	0	0	0	0	0	0	0	0
12879	0	0	0	0	0	0	0	0	0	0	0	0	0
12917	442.18	929.451	180.057	1057.57	123.825	147.678	548.961	165.505	574.833	233.894	114.214	434.792	345.487
12922	658.87	887.23	389.12	2216.37	397.565	397.437	1274.39	733.731	3847.52	914.243	778.495	806.165	322.059
12923	0	0	0	0	0	0	0	0	0	0	0	0	0
12957	0	0	0	0	35.632	0	0	65.5288	0	0	0	0	0
12964	0	136.89	0	0	16.8086	214.698	327.201	0	0	0	0	0	45.9145
12968	0	0	0	0	0	0	0	0	0	0	0	0	0
12993	50.1238	0	0	0	68.5522	53.5192	236.417	23.6456	1766.97	29.6341	18.8047	176.589	50.827
12998	71.0446	0	0	0	120.233	102.032	0	120.988	0	0	17.1518	0	0
13056	0	0	0	0	0	0	0	0	0	0	0	0	0
13057	262.561	71.8762	0	0	14.1223	0	0	0	0	0	0	0	105.651
13112	0	0	0	0	0	0	0	0	0	0	0	0	0
13145	0	0	0	0	0	0	0	0	0	0	0	0	0
13174	0	0	0	0	0	0	0	0	0	0	0	0	0
13187	0	0	0	0	0	0	0	0	0	0	0	0	0
13188	0	374.648	262.94	0	489.838	267.708	2150.45	385.666	0	348.778	598.371	2578.31	358.973
13205	0	0	0	0	0	0	0	0	0	0	0	0	0
13232	0	0	0	0	0	0	0	0	0	0	0	0	0
13248	0	0	0	0	0	0	0	0	0	0	0	0	0
13279	0	0	0	0	48.7785	12.899	0	0	0	0	18.4712	61.7977	0
13292	0	0	0	0	0	22.7397	0	0	0	0	0	0	0
13321	9307.82	13915.1	4406.81	11630.3	2335.11	2462.55	40369.6	2647.74	7748.76	3805.71	3906.78	12135.3	4166.97
13323	0	0	0	0	0	0	0	0	0	0	0	0	0
13332	2364.43	664.391	990.307	3844.63	1429.14	161.845	0	1538.89	0	688.276	387.591	1547.6	298.798
13340	0	0	0	0	0	0	0	0	0	0	0	83.9621	0
13342	0	0	0	0	0	52.0218	0	0	0	0	0	0	0
13344	0	0	0	0	0	19.0353	0	0	0	0	0	0	0
13429	0	0	25.8857	0	28.4219	0	0	0	0	0	0	0	0
13452	0	0	0	0	0	0	0	0	0	0	0	0	0
13462	0	0	0	0	0	0	0	0	0	0	0	0	0
13475	0	0	0	0	0	0	0	0	0	0	0	0	0
13590	43.9899	0	0	834.387	0	0	0	0	188.381	145.377	0	42.8754	0
13627	0	0	0	0	0	0	0	0	0	0	0	0	0
13628	338.806	442.58	356.175	1161.28	457.406	196.686	0	0	234.895	110.787	38.4915	254.178	59.4399
13640	0	0	0	0	0	0	0	0	0	0	0	0	0
13704	0	0	0	309.599	0	0	0	96.1455	113.018	0	0	0	30.1841
13711	0	0	0	0	0	0	0	0	0	0	0	0	49.3442
13746	0	0	0	0	0	0	0	0	0	0	0	0	0
13747	225.179	0	145.775	1238.2	62.8501	290.165	505.723	125.607	264.409	0	162.534	714.796	105.599
13793	0	0	0	0	0	0	0	0	0	0	0	0	0
13803	0	0	0	0	0	0	0	0	0	0	0	0	0
13844	180.656	447.884	0	107.09	70.5543	0	0	157.013	0	40.9763	0	0	0
13889	0	0	0	0	0	0	0	0	0	0	0	0	0
13913	1134.79	0	142.655	1429.55	134.779	12.1601	1565.13	292.182	2917.58	227.172	22.4589	508.636	0
13945	0	0	0	0	0	0	0	0	0	0	0	0	0
13992	0	0	0	0	0	0	0	0	0	0	0	0	0
14031	1804.73	255.081	794.421	4438.71	1347.6	109.793	0	1513.89	0	1215.35	840.498	2961.37	308.533
14040	0	0	0	0	0	0	0	0	0	0	0	0	0
14047	0	0	0	0	0	0	0	0	0	0	0	0	0
14055	0	0	0	0	30.7788	0	139.644	0	897.108	0	0	0	0
14064	0	0	0	0	0	0	0	0	0	0	0	0	0
14071	0	0	0	0	0	0	0	0	0	0	0	0	0
14132	0	0	0	0	0	0	0	0	0	0	0	0	0
14140	0	0	0	0	0	0	0	0	225.315	0	0	0	0
14211	0	0	0	0	0	0	0	0	0	0	0	0	0
14271	0	0	0	0	0	13.3981	0	0	0	0	0	0	0
14292	0	0	0	0	0	0	0	0	0	0	0	0	0
14406	0	0	0	0	0	0	0	0	0	0	0	0	0
14447	0	0	0	0	0	0	0	0	0	0	0	0	0
14478	345.622	370.172	89.8633	214.758	228.586	197.561	0	0	0	161.438	126.304	174.576	99.3846
14486	0	0	0	0	0	0	184.353	0	0	0	0	0	36.6052
14512	0	0	0	0	0	0	0	0	0	0	0	0	0
14513	0	0	0	0	0	0	0	0	0	0	0	0	0
14520	0	0	0	0	0	0	0	205.318	123.594	0	0	0	0
14548	89.0909	0	0	0	17.4612	44.9704	0	0	0	0	0	0	0
14556	0	0	0	0	0	0	0	0	0	0	0	0	0
14562	0	0	0	0	0	0	0	0	0	0	0	0	0
14584	0	0	0	0	0	0	0	0	0	0	0	0	0
14614	98.529	0	0	0	0	0	0	25.1243	0	0	0	0	0
14751	0	0	0	0	0	0	0	0	0	0	0	0	0
14756	0	0	0	0	0	0	0	0	0	0	0	0	0
14763	0	0	0	0	0	0	0	0	0	0	0	0	0
14782	0	0	0	0	0	0	0	0	0	0	0	0	0
14786	0	0	0	0	0	0	0	0	0	0	0	0	0
14897	0	0	0	0	0	0	0	0	0	0	0	0	0
14902	0	0	0	0	0	0	0	0	0	0	0	0	0
14906	0	0	0	0	0	0	0	21.4627	0	0	0	0	0
14914	0	0	0	0	0	0	0	0	0	0	0	0	0
14942	0	0	0	0	0	0	0	0	0	0	0	0	0
14983	338.747	0	112.629	69.8979	37.2159	0	526.948	274.635	0	0	28.0255	318.017	67.5243
15012	0	289.925	0	1946.84	166.895	0	0	0	0	193.263	0	0	0
15026	0	0	0	0	0	0	0	0	0	0	0	0	0
15036	0	0	0	0	0	0	0	0	0	0	0	0	0
15040	0	0	0	0	0	0	0	0	0	0	0	0	0
15065	0	0	0	0	0	0	0	0	0	0	0	0	0
15122	0	0	40.9959	135.359	129.597	0	0	27.7156	0	33.7504	25.6388	93.6887	0
15129	0	0	0	0	0	13.2513	0	0	0	0	33.1399	0	0
15132	0	0	0	368.245	30.0692	0	0	0	0	152.484	72.4616	138.157	0
15155	0	0	0	0	0	0	0	0	0	0	0	0	0
15158	0	0	0	0	0	0	0	0	0	0	0	0	0
15165	577.484	264.065	65.4296	0	132.936	60.2182	386.778	173.166	393.097	0	0	0	237.863
15176	0	0	0	0	0	0	0	0	0	0	0	0	0
15187	0	0	0	0	0	0	0	0	0	0	0	0	0
15192	540.131	0	93.2994	0	316.683	99.1893	0	363.683	0	76.5135	30.9978	232.321	0
15216	0	0	0	0	0	0	0	0	0	0	0	0	0
15220	0	0	0	0	0	0	0	0	0	0	0	0	0
15266	0	0	0	0	0	0	0	0	0	0	0	0	0
15279	0	0	0	0	0	0	0	0	0	0	0	0	0
15296	0	0	0	434.693	0	0	0	0	0	0	0	0	0
15300	0	0	0	0	0	0	0	0	0	0	0	0	0
15311	0	0	0	201.991	0	0	0	0	172.378	0	0	0	0
15332	0	0	0	0	0	0	0	0	0	0	0	0	0
15349	0	0	0	0	0	0	0	0	0	0	0	0	0
15469	0	0	0	0	0	0	0	0	0	0	0	0	0
15474	0	0	0	0	0	0	0	0	0	0	0	0	0
15486	0	0	0	0	0	0	0	0	0	0	0	0	0
15502	0	0	0	0	0	0	0	0	0	0	0	0	0
15512	0	0	0	0	0	0	0	0	0	0	0	0	0
15516	0	421.659	0	0	0	0	0	24.8004	0	188.09	0	0	0
15517	0	0	0	0	0	0	0	0	0	0	0	0	0
15522	0	0	0	0	0	0	0	0	0	0	0	0	0
15561	0	0	0	0	0	0	0	0	0	0	0	0	0
15562	0	0	0	0	0	0	0	0	0	0	0	0	0
15565	0	0	0	0	0	0	0	0	0	0	0	0	0
15593	0	0	0	0	0	15.5659	0	0	0	0	0	0	0
15652	0	0	0	0	0	0	0	55.5438	107.203	0	0	0	61.2966
15716	0	0	0	0	0	0	0	0	0	0	0	0	0
15731	0	0	0	0	0	0	0	0	0	0	0	0	0
15776	3793.63	4493.82	1548.31	12793.1	2214.45	1377.65	12023.6	2992.18	10339.6	3948.98	1853.41	6631.41	3098.23
15787	0	0	0	0	0	0	0	0	0	0	0	0	0
15790	0	0	39.8745	0	0	0	0	0	0	0	0	73.8162	0
15791	0	0	0	0	0	0	0	0	0	0	0	0	0
15800	424.178	397.574	218.616	924.286	193.08	153.531	1370.96	285.268	638.126	323.181	276.623	834.506	481.36
15845	0	0	0	0	0	0	0	0	0	0	0	0	0
15872	0	0	0	0	0	0	0	0	0	0	0	0	0
15887	0	0	0	365.83	81.7685	71.3948	0	80.5695	0	58.1428	0	0	0
15889	0	2015.22	1012.54	0	0	0	0	0	0	0	767.695	0	0
15954	0	0	0	0	0	80.9222	0	0	0	0	0	0	0
15960	0	0	0	0	0	40.8061	0	104.511	0	0	0	0	0
15971	0	0	0	0	0	0	340.914	0	137.991	0	0	0	59.4786
16038	0	0	0	0	74.134	0	0	0	0	0	0	0	0
16059	0	0	0	134.004	27.4146	20.5083	0	138.282	345.199	0	0	0	0
16113	0	0	0	0	0	0	0	0	111.689	0	0	0	0
16133	187.338	0	0	0	0	0	148.417	0	0	0	0	183.464	0
16161	0	0	0	0	0	0	0	0	0	0	0	0	0
16168	12250.7	8578.63	3454.6	11682.8	2262.05	2438.66	14042.1	1675.51	6657.57	1915.45	1471.7	5149.02	1968.98
16172	0	0	0	0	0	0	0	0	0	0	0	0	0
16196	0	0	0	0	0	0	0	0	0	0	0	0	0
16197	161.128	0	0	0	0	0	0	0	0	0	0	0	0
16208	0	0	0	0	0	0	0	0	0	0	0	0	0
16234	0	0	0	0	0	12.2824	0	0	0	0	0	0	0
16248	0	0	0	0	0	0	0	0	0	0	0	0	0
16318	149.794	0	0	0	0	0	0	0	0	0	0	891.943	80.9337
16320	0	0	23.7004	0	0	0	0	0	0	0	0	0	0
16344	0	0	0	0	0	0	0	0	0	0	0	0	0
16346	0	0	0	0	0	0	0	0	0	0	0	0	0
16349	0	0	0	0	0	0	0	0	0	0	0	0	0
16389	995.795	0	0	83.6137	19.2669	0	0	0	0	0	0	0	0
16453	0	0	0	0	0	0	0	0	0	0	0	0	0
16497	221.283	553.377	0	0	0	29.2528	630.656	0	601.967	0	0	0	0
16554	0	0	0	0	25.932	68.126	0	0	0	0	0	0	41.6724
16773	0	0	0	0	0	0	0	0	0	0	0	0	50.9301
16779	0	0	52.7419	0	0	0	254.753	28.0536	0	32.6547	0	0	0
16832	0	0	0	0	0	0	0	0	0	0	0	0	0
16854	483.311	174.8	153.56	0	181.518	280.338	0	454.392	0	423.988	428.039	0	0
16859	155.439	341.511	75.817	705.387	59.1691	44.1189	820.42	106.736	490.499	175.87	90.0433	151.042	0
16862	0	0	67.5861	0	0	531.854	0	0	0	42.3682	0	0	0
16875	515.847	767.961	205.598	92.0552	286.45	0	0	265.073	0	368.955	347.394	664.402	0
16908	0	1341.99	294.39	0	678.832	0	0	1758.14	3812.03	552.958	221.172	1334.23	0
16910	0	0	0	574.291	0	0	0	0	300.346	0	0	0	0
16915	0	0	0	0	0	187.936	464.481	0	0	0	0	0	647.173
16975	0	0	0	0	0	0	0	0	0	0	0	0	0
16976	0	1406.49	584.05	0	522.011	464.497	0	477.587	969.038	510.65	673.724	2366.53	823.997
16977	5023.1	0	55.1357	5813.94	100.934	66.7852	6399.55	0	0	0	0	57.4654	623.707
16979	0	0	0	0	0	0	0	0	0	0	0	0	0
16980	0	0	0	0	0	18.913	0	0	0	0	0	138.101	37.9719
16989	0	0	0	0	0	0	0	0	0	0	0	0	0
16993	0	0	0	0	0	0	0	0	0	0	0	0	0
16999	0	133.375	0	0	120.6	56.6069	0	63.712	0	256.184	77.7094	0	0
17045	0	0	0	0	0	0	0	0	0	0	0	0	0
17055	1242	2065.4	757.149	3016.56	714.622	442.232	4427.52	956.328	4179.93	999.908	763.285	3069.73	1167.58
17070	0	0	0	0	0	0	0	0	0	0	0	0	0
17111	0	0	29.6094	0	0	91.9911	0	0	0	0	0	125.831	0
17126	0	0	0	0	0	0	0	0	0	0	0	0	0
17157	0	0	0	0	0	0	0	0	0	0	0	0	0
17201	0	0	0	0	0	0	0	0	0	0	0	0	0
17241	0	96.3267	0	65.3875	0	0	0	32.7996	0	0	0	0	0
17281	226.898	0	0	0	58.5545	0	0	274.508	0	150.322	0	0	177.275
17338	0	0	0	0	0	0	0	0	0	0	0	0	0
17382	0	0	0	0	0	0	0	0	0	0	0	0	0
17383	0	0	0	0	0	0	0	0	0	0	0	0	0
17403	0	0	0	0	0	99.615	0	0	0	0	0	0	0
17407	0	0	0	0	0	0	0	0	0	0	0	0	0
17421	0	0	0	0	0	0	0	0	0	0	0	0	0
17439	0	0	0	0	0	0	0	0	0	0	0	0	0
17456	0	0	0	0	0	0	0	0	0	0	0	0	0
17468	0	0	0	0	0	0	0	0	0	0	0	0	0
17501	110.352	548.968	0	0	0	53.8715	135.598	48.0657	0	0	163.706	447.397	346.002
17515	0	0	0	0	0	0	0	0	0	0	0	0	0
17557	0	0	0	0	0	0	0	0	0	0	0	0	0
17575	0	0	0	0	0	0	0	0	0	0	0	0	0
17601	39.7968	0	0	0	0	0	0	0	0	0	0	0	0
17622	0	0	0	0	0	0	0	0	0	0	0	0	0
17649	243.122	0	139.054	1531.44	196.445	155.973	1451.02	182.855	1148.84	216.135	97.9002	1166.21	111.311
17667	0	0	0	0	0	0	0	0	0	0	0	0	0
17675	0	0	0	0	0	0	0	0	0	0	0	0	0
17684	0	0	0	0	0	0	0	0	0	0	0	0	0
17686	0	0	0	0	0	0	0	0	0	0	0	0	0
17694	251.774	1460.3	845.617	0	1382.23	739.134	1944.98	908.178	0	1026.62	589.002	2038.51	1057.97
17799	0	0	0	0	0	0	0	0	0	0	0	0	0
17829	0	445.745	0	85.1048	208.039	68.2336	0	0	0	0	0	0	0
17830	0	0	0	0	0	0	0	0	126.252	0	0	0	0
17870	0	0	0	0	0	0	0	0	0	0	0	0	0
17887	0	397.441	201.5	1126.02	47.4797	284.791	0	0	0	0	156.153	164.626	0
17899	0	127.756	0	488.398	0	18.7858	0	0	0	35.9024	47.2082	0	0
17901	1621.16	2770.25	881.941	2439.25	800.978	343.561	6593.52	1139.18	5567.2	1426.74	827.793	4149.19	1173.02
17968	372.854	453.636	65.9903	2263.41	135.742	0	404.431	598.73	1259.97	307.1	0	105.875	65.0874
17973	0	0	0	3271.53	78.0685	0	0	36.1091	3177.89	0	29.7006	0	0
18014	0	0	0	0	0	0	0	0	0	0	0	0	0
18021	0	0	0	0	0	0	0	0	0	0	28.2479	0	103.601
18027	379.581	0	66.8745	95.6166	80.0135	84.7636	0	99.5114	142.089	56.1685	42.1605	216.641	0
18029	0	0	0	0	38.54	0	0	0	0	0	0	0	0
18043	97.6252	0	0	0	0	0	0	19.2657	0	0	0	0	0
18077	353.534	401.37	166.945	740.693	188.988	126.22	1420.08	161.885	727.056	181.457	167.197	724.83	175.212
18085	0	0	0	0	0	40.9089	0	0	0	0	0	0	0
18139	0	0	0	0	206.943	0	0	0	0	0	0	0	0
18153	0	0	0	0	0	0	0	0	0	0	0	0	0
18164	267.362	340.119	112.083	344.609	61.1015	64.1868	555.213	72.0352	0	124.193	69.9044	425.345	148.561
18201	0	0	0	0	0	0	0	0	0	0	0	0	0
18208	0	0	0	0	0	0	0	66.9512	0	0	0	0	0
18216	269.406	0	0	0	49.089	0	0	95.0047	0	0	0	0	0
18283	0	0	33.3977	225.849	44.3626	0	0	0	0	0	0	0	0
18288	0	0	0	0	0	0	0	0	0	0	0	0	0
18300	84.0386	0	0	0	0	0	0	30.673	0	0	0	0	0
18358	0	0	0	689.145	0	0	0	0	337.004	120.017	0	0	0
18384	0	0	0	0	0	0	0	0	0	0	0	0	0
18393	0	0	0	0	22.289	32.4384	0	0	0	0	0	0	0
18395	0	0	69.2467	0	74.8436	84.4651	0	0	0	0	37.6762	0	0
18421	0	0	0	0	0	0	0	0	0	0	0	0	0
18448	0	0	0	0	0	0	0	0	0	0	0	0	0
18477	0	0	0	0	0	0	0	0	0	0	0	0	0
18515	0	0	0	0	0	0	0	0	0	0	0	0	0
18522	0	0	0	0	0	0	0	0	0	0	0	0	0
18587	46.4197	0	0	0	0	137.637	0	0	0	0	0	0	0
18590	0	0	0	0	0	0	0	0	0	0	0	0	0
18604	0	0	0	0	0	0	0	0	0	39.5845	0	0	0
18650	826.503	719.458	0	531.924	188.918	0	0	31.5321	0	0	27.388	0	0
18652	0	0	0	0	0	0	0	0	0	0	0	0	0
18710	0	0	0	0	0	0	0	0	0	0	0	0	0
18772	0	160.976	0	0	23.8982	0	0	0	0	0	0	0	0
18779	0	0	0	0	0	0	0	0	0	0	0	0	0
18833	0	0	0	0	0	0	0	0	0	0	26.8766	0	0
18848	0	0	0	0	0	0	0	0	0	0	0	0	0
18865	0	0	0	121.138	34.6373	0	0	147.084	0	0	0	0	0
18927	212.408	0	0	911.987	55.7795	0	0	50.6852	0	129.257	0	75.4373	0
18936	0	0	0	0	0	0	0	0	0	0	0	0	0
18939	0	0	72.0574	0	0	0	0	86.1324	0	0	0	0	0
18943	93.9952	1078.13	739.329	1181.65	853.203	517.15	2282.53	600.561	683.643	879.298	715.906	1037.28	997.379
18947	51.5907	0	0	0	39.2877	0	155.72	35.3627	248.96	0	42.0271	125.999	91.816
18949	0	0	308.321	1335.28	111.774	0	343.803	0	609.276	210.873	154.544	0	0
18972	0	0	0	0	0	22.676	0	0	0	0	0	0	0
18980	0	0	24.6134	0	0	0	0	130.945	174.538	0	0	0	0
18988	0	231.559	63.7044	0	0	92.456	0	161.787	1243.8	0	0	0	0
19002	0	0	0	0	0	0	0	0	0	0	0	0	0
19024	0	0	0	0	13.9892	0	0	0	0	0	0	39.0183	0
19032	0	0	0	0	0	65.0235	0	0	0	0	0	0	0
19046	0	0	0	0	0	0	0	0	0	404.571	0	0	0
19085	0	0	0	0	0	19.2898	0	0	0	0	0	0	0
19128	0	0	0	0	0	0	0	0	0	0	0	0	66.1576
19137	0	0	0	0	0	0	0	0	0	0	0	0	0
19142	0	0	0	0	0	0	0	0	1199.67	0	0	0	0
19212	0	0	0	0	34.0797	60.7565	0	13.1536	0	0	0	168.679	0
19214	0	0	0	0	0	0	0	0	0	0	0	0	0
19284	0	0	0	0	0	0	0	0	0	0	0	0	0
19320	0	0	0	119.709	0	0	0	0	0	0	0	0	0
19322	0	0	0	0	0	0	0	0	0	0	0	0	0
19328	104.456	0	40.694	429.381	94.7377	0	0	98.5678	0	0	0	0	0
19387	0	0	0	0	0	0	0	0	0	0	0	0	0
19397	0	0	0	0	157.772	0	0	0	0	0	0	0	0
19448	0	0	0	0	0	0	0	0	0	0	0	0	0
19464	0	137.006	0	89.4673	0	18.6243	0	46.8545	0	0	0	235.424	138.556
19473	0	0	0	0	0	0	0	0	0	0	0	0	104.439
19501	0	0	0	0	0	29.8596	0	145.929	0	0	0	0	0
19530	0	0	0	0	0	0	0	0	0	0	0	0	0
19562	0	0	0	0	0	0	0	0	0	0	0	0	0
19582	0	0	0	0	57.186	33.6813	0	0	0	0	0	0	0
19590	0	0	0	0	0	357.346	0	0	0	0	0	0	0
19597	454.241	678.895	201.529	777.195	282.103	210.72	580.483	279.127	899.434	346.122	332.111	586.253	432.996
19648	877.234	1476.71	275.348	2265.5	331.521	288.109	2983.38	434.915	1976.78	678.346	494.927	1070.13	525.637
19655	705.823	0	96.5414	865.085	208.007	609.894	0	506.218	0	556.769	115.949	0	265.172
19703	0	0	0	0	0	0	0	0	0	0	0	0	0
19708	0	0	0	0	0	319.393	0	0	0	0	0	0	0
19709	0	0	0	0	0	0	0	26.4904	0	0	0	0	0
19714	0	0	0	0	0	0	0	0	0	0	29.0113	0	0
19765	0	0	0	309.105	14.7242	0	0	0	0	0	0	0	0
19771	0	0	0	0	0	0	0	0	0	0	0	0	0
19773	0	491.662	25.2316	271.138	0	0	0	0	0	0	0	58.807	0
19787	0	0	0	0	0	0	0	0	0	0	0	0	0
19791	81.5198	3732.08	171.747	1887.99	256.703	0	9753.16	765.403	3088.24	360.9	183.889	59.0585	156.452
19794	0	0	0	0	90.5054	0	0	0	118.389	0	0	0	76.7949
19828	0	0	0	0	87.6164	0	0	0	0	0	0	0	0
19829	0	0	0	0	0	0	0	0	0	0	0	0	0
19838	50.2572	0	0	0	0	17.6016	0	157.421	0	0	0	0	0
19871	421.348	0	0	0	0	57.5611	355.676	74.2181	0	190.045	49.9582	536.922	120.956
19883	897.636	367.785	144.05	1204.51	0	0	631.497	834.862	0	337.939	51.4109	291.547	80.663
19902	0	0	0	0	0	0	0	0	0	0	0	0	0
19930	0	0	0	0	0	0	0	0	0	0	0	0	0
19955	0	0	0	0	0	0	0	0	0	0	0	0	0
19961	0	0	0	0	0	0	0	0	0	0	0	0	0
19965	153.053	0	55.9049	0	0	0	0	0	0	0	0	161.188	219.863
19969	0	0	0	0	33.8073	0	0	0	0	0	18.4489	0	0
19989	132.118	0	30.6733	549.977	758.586	539.253	0	144.901	0	0	16.4254	215.719	0
20036	0	0	0	0	0	0	0	0	0	0	0	0	0
20046	0	0	0	0	0	0	0	0	0	0	0	0	0
20072	0	0	0	0	0	0	0	0	0	0	0	0	0
20100	741.338	0	0	65.8928	15.4148	52.3447	2022.79	0	1281.95	726.873	75.4264	1245.82	71.6116
20118	0	0	0	0	68.4762	0	0	0	0	61.9137	0	0	58.7308
20170	0	0	0	132.71	0	0	0	66.6836	145.356	0	0	0	0
20185	0	0	0	0	0	0	0	73.1196	0	108.536	59.9498	0	82.2102
20199	0	0	0	0	0	0	0	0	0	0	0	0	0
20204	0	0	0	0	0	0	0	0	0	0	0	0	50.2596
20216	0	0	0	0	0	0	0	0	0	0	0	0	0
20226	0	0	0	0	0	0	0	0	0	0	0	0	0
20245	0	0	0	0	0	0	0	0	0	0	0	0	0
20270	0	0	0	0	0	0	0	0	0	0	0	0	0
20274	0	0	0	0	0	0	0	0	0	0	0	0	0
20289	0	0	0	0	0	0	0	0	0	0	0	0	0
20334	0	0	0	0	0	0	0	0	0	0	0	0	0
20346	67.4146	0	0	0	0	0	0	0	0	0	0	0	0
20457	0	696.334	246.119	84.2668	369.72	112.142	0	330.644	156.098	200.716	173.49	0	54.8627
20659	4730.84	7282.24	223.907	12320.1	626.74	1392.97	15806.2	2399.54	10888.2	3271.77	2393.47	7480.93	256.417
20667	0	0	0	0	0	0	0	0	0	0	0	0	0
20690	0	0	1237.79	0	1371.29	0	0	0	0	0	0	0	1862.86
20695	294.298	357.011	0	263.263	0	0	0	361.317	0	0	0	155.04	70.6317
20698	0	0	0	0	0	0	0	0	0	0	0	0	0
20700	0	0	0	0	0	0	0	0	0	0	163.594	0	96.4577
20704	0	0	0	0	0	0	0	0	0	0	0	0	0
20705	0	0	0	0	0	0	0	0	0	0	0	0	0
20706	0	0	23.7651	0	0	37.459	0	0	114.9	0	25.0903	0	128.731
20722	0	0	0	0	0	0	0	0	0	0	0	0	0
20749	1143.59	751.782	0	1547.27	0	0	833.239	1060.88	2155.97	482.98	40.8856	0	0
20750	0	100.67	116.461	208.461	125.333	101.67	0	0	116.395	42.003	61.3136	246.548	0
20756	0	0	0	0	0	0	0	0	0	0	0	0	0
20781	134.177	361.586	0	0	27.4399	0	280.916	0	1387.66	50.7787	0	155.766	182.188
20784	0	0	0	0	194.195	0	0	0	0	0	0	0	0
20788	0	0	251.295	962.217	341.849	0	0	0	288.607	610.558	223.982	1593.21	223.293
20794	77.3564	0	28.1932	146.709	79.5257	75.5933	0	0	0	0	0	0	0
20795	87.0611	416.836	0	92.7453	37.4186	43.0179	466.11	0	0	104.953	0	0	171.435
20862	146.016	0	730.537	0	0	6156.78	0	0	0	26.6331	0	0	0
20863	0	0	0	0	0	0	0	0	0	0	0	0	0
20896	0	0	0	0	0	0	0	0	0	0	0	0	0
20919	0	0	0	0	0	66.0903	0	0	0	0	0	0	0
20954	0	0	0	0	0	0	0	0	0	0	0	0	0
20959	0	0	0	0	0	0	0	0	0	0	0	0	0
20992	0	0	0	0	0	0	0	0	0	0	0	0	0
21013	0	0	109.057	0	364.119	153.266	0	0	0	0	108.752	399.575	0
21049	0	0	0	0	0	0	0	0	0	0	0	0	0
21052	0	0	0	0	0	77.443	0	0	0	0	0	0	0
21147	137.437	156.666	88.634	176.581	0	127.038	0	600.138	0	0	80.7632	420.956	100.893
21152	0	0	0	0	0	0	0	0	0	0	0	0	0
21212	0	0	0	0	0	0	0	0	0	0	0	0	0
21223	155.172	547.592	95.2618	0	71.5744	0	0	54.7552	1105.81	0	0	69.9591	0
21225	0	0	0	0	0	0	0	73.4434	0	0	0	0	0
21229	0	0	0	0	141.077	0	0	0	0	0	0	0	0
21276	2825.59	4104.88	1425.66	3778.33	1055.76	1366.65	11646	643.063	2015.65	1018.43	1089.2	3632.56	1143.06
21294	0	0	0	0	0	0	0	0	0	0	0	0	0
21301	383.581	0	0	0	0	21.4086	0	0	0	67.4022	0	105.148	56.1005
21302	0	0	0	0	0	0	0	0	0	0	0	0	0
21330	0	0	0	0	35.4039	12.7767	0	0	0	0	0	0	0
21338	0	0	150.685	358.005	227.388	166.332	0	81.2174	0	0	31.4277	353.401	0
21356	0	0	0	0	0	0	0	0	0	0	0	0	0
21365	0	0	0	0	0	587.61	0	0	0	0	278.461	0	0
21460	0	123.86	113.815	0	256.995	113.733	0	177.602	0	85.1609	111.746	94.639	65.6934
21531	0	0	0	0	0	0	0	0	0	0	0	0	0
21544	0	0	0	0	0	0	0	0	0	0	0	0	0
21637	0	0	0	0	0	0	0	0	0	0	0	0	0
21641	1122.36	1376.36	439.274	2390.51	357.131	278.988	2947.97	0	1788.35	562.751	441.047	1604.48	505.484
21651	0	0	0	0	54.8608	62.3469	0	0	0	0	24.0748	0	0
21684	0	0	0	0	15.1993	0	0	0	0	0	0	0	0
21686	0	0	0	0	0	0	0	0	0	0	0	0	0
21689	365.298	178.812	0	282.685	0	91.5262	385.045	0	0	0	0	0	0
21693	0	0	0	0	0	0	0	0	0	0	0	0	0
21709	0	0	0	0	0	0	0	0	0	0	0	0	0
21728	0	0	0	0	0	0	0	0	0	0	0	0	0
21747	0	0	0	0	0	2310.01	0	0	0	0	0	0	0
21818	0	260.734	289.538	897.532	234.199	64.2259	228.537	280.888	0	451.875	380.72	280.87	237.012
21821	339.221	0	0	254.119	0	0	0	0	0	0	0	0	0
21851	0	0	0	0	0	0	0	0	0	0	0	0	0
21879	0	0	0	0	23.271	0	0	0	0	0	0	87.1204	0
21893	0	0	0	0	33.8516	56.5727	0	0	0	0	53.0713	134.105	0
21919	0	0	0	0	0	0	0	0	0	0	0	0	0
21972	5203.96	5647.6	1667.13	8835.98	1690.09	1632.95	5985.66	1358.91	3667.28	1795.34	1127.65	3978.28	1966.44
21988	0	446.458	0	0	0	0	0	0	0	0	0	0	0
21990	0	0	0	0	0	0	0	0	0	0	0	0	107.263
22007	164.595	0	0	295.735	120.765	143.548	0	83.2594	0	57.6097	0	0	97.0637
22008	0	0	0	0	0	0	0	0	0	0	0	0	0
22009	0	86.4305	0	0	0	0	0	0	0	0	0	0	0
22019	0	0	0	0	0	0	0	0	0	0	0	0	0
22023	0	0	0	0	0	0	0	0	0	0	0	0	0
22043	6174.92	2989.29	2558.04	18541.8	3967.05	1520.54	6360.46	3259.24	8462.92	4189.29	1489.85	4785.22	1135.39
22046	0	0	0	0	0	0	0	0	0	0	0	0	0
22077	0	0	0	378.72	0	0	0	0	0	48.4786	91.1329	76.164	0
22080	0	0	0	0	0	0	0	0	0	0	0	0	0
22089	245.256	164.092	247.111	326.987	257.781	209.125	0	171.701	397.416	250.429	160.237	313.935	146.356
22109	0	0	0	0	0	0	0	0	0	0	0	0	0
22166	0	0	0	0	0	0	0	0	0	0	0	0	0
22226	0	0	0	0	0	0	0	0	0	0	0	0	0
22267	0	0	0	0	0	0	0	0	0	0	0	0	0
22274	0	0	0	0	139.05	0	0	75.6968	0	132.06	0	0	0
22275	52.2574	0	0	0	0	267.038	0	31.4194	0	0	0	0	0
22347	0	0	0	0	0	0	0	0	0	0	0	0	0
22352	180.108	0	0	0	0	0	0	0	0	0	0	0	111.041
22370	0	0	0	0	0	0	0	0	0	0	0	0	0
22452	316.76	0	33.067	0	0	0	1605.69	179.25	0	47.6593	0	354.798	0
22453	0	0	0	0	0	0	0	0	0	0	0	0	0
22546	0	0	0	0	0	0	0	0	0	0	0	0	0
22567	337.917	0	0	234.513	91.2277	134.045	154.985	240.68	0	34.4513	0	0	33.2399
22572	0	0	0	0	0	0	0	0	0	0	0	0	0
22617	0	0	0	0	0	0	0	0	0	0	0	0	0
22625	0	0	226.696	0	0	0	0	309.251	0	0	85.7813	431.13	285.634
22636	0	0	0	0	0	0	0	0	0	0	0	0	0
22660	254.042	500.448	0	401.321	25.6596	0	259.061	112.806	0	38.5282	0	153.781	0
22662	0	0	0	0	0	0	0	0	0	0	27.7142	89.5242	148.948
22663	393.938	114.395	75.7882	1029.26	98.4377	25.6806	218.239	180.658	3828.81	112.041	0	464.419	121.162
22668	0	0	0	0	0	0	0	0	0	0	0	0	0
22669	330.005	504.642	0	750.552	69.3886	93.4151	0	0	0	232.946	0	85.667	342.895
22693	636.838	0	0	0	0	0	0	0	0	0	0	0	0
22715	0	0	20.9329	0	23.8539	60.8446	0	0	0	0	0	0	0
22725	343.177	105.858	47.2715	2022.6	68.1721	0	201.9	334.221	674.34	256.411	0	0	0
22740	0	0	235.114	0	150.441	0	842.118	151.872	0	0	174.72	920.369	0
22753	0	0	0	0	0	0	0	0	0	0	0	0	0
22787	0	0	0	0	0	0	0	0	0	0	0	0	0
22789	0	0	0	0	0	0	0	0	0	0	0	0	100.571
22799	0	0	0	0	62.9388	0	0	0	0	0	0	0	0
22806	0	0	116.77	0	206.126	0	0	73.9786	0	0	0	195.176	161.739
22835	41.6637	0	100.308	0	132.511	386.432	0	53.8257	0	0	0	0	0
22880	0	0	167.901	0	71.6187	37.366	0	0	1106.75	0	0	0	0
22884	0	0	0	0	0	0	0	0	0	0	0	0	0
22885	0	0	0	0	0	0	0	0	0	0	0	0	0
22910	0	0	0	0	0	0	0	0	0	0	0	0	0
22912	0	0	0	0	0	0	0	0	0	0	0	0	0
22939	51.724	0	49.083	346.544	74.1783	0	0	109.834	2140.47	286.42	60.7725	0	0
22942	154.965	0	0	0	0	0	0	0	0	0	0	0	0
22947	0	0	0	0	0	0	0	0	0	0	0	0	0
23002	0	0	0	0	0	0	0	0	0	0	0	0	0
23007	0	0	0	0	0	0	0	0	113.627	0	0	0	0
23033	0	0	0	0	0	0	0	0	0	0	0	0	0
23224	0	0	0	104.477	0	0	0	37.8273	345.697	0	0	0	0
23244	0	0	0	0	162.511	0	0	0	0	0	0	0	0
23270	0	0	0	0	0	0	0	0	0	0	0	0	0
23356	0	0	254.99	0	31.5835	167.398	0	0	0	42.5558	98.1448	381.295	22.1643
23360	406.532	171.601	208.646	1467.36	532.541	457.538	513.761	528.061	127.082	318.048	364.235	0	275.899
23372	0	0	0	0	0	0	0	0	0	0	0	0	0
23409	1356.01	776.498	1515.06	3280.21	2434.2	1610.26	482.869	1885.94	2163.56	2545.76	1168.34	2554.02	588.649
23423	0	322.68	97.2386	0	111.964	0	390.561	22.8992	0	66.3854	0	0	0
23441	94.4989	110.798	0	0	0	43.1256	0	284.718	0	80.1857	0	0	0
23467	0	0	81.4527	0	0	0	0	0	0	0	0	0	0
23487	0	0	0	0	0	0	0	0	0	0	0	0	0
23509	0	0	0	0	0	0	0	65.1626	0	0	0	0	0
23510	0	0	0	0	0	1207.44	0	0	0	0	0	0	0
23514	0	0	0	259.64	0	0	0	187.869	0	0	0	0	0
23515	0	0	0	0	0	0	0	0	0	0	142.277	0	0
23518	0	0	0	0	65.0423	32.7222	0	99.4691	754.355	63.0686	0	133.937	0
23535	0	0	0	0	0	0	0	0	0	0	0	0	0
23557	78.838	0	0	76.306	64.7825	28.2056	0	0	0	0	0	173.542	50.337
23576	85.2387	0	0	0	0	0	0	0	0	0	0	0	0
23578	0	0	0	0	207.893	0	0	0	0	0	0	0	0
23588	0	0	0	0	0	0	0	0	0	0	0	0	0
23628	86.2906	0	0	0	0	0	0	33.9826	0	0	0	0	0
23638	0	0	0	0	0	0	0	0	0	0	0	0	0
23651	0	0	0	0	0	0	0	0	0	0	0	0	0
23659	0	0	69.031	0	0	0	0	164.561	0	0	0	0	0
23685	0	0	0	0	0	0	0	0	0	0	0	0	0
23696	0	0	0	0	0	0	0	0	0	0	0	0	0
23697	168.981	0	108.208	795.199	173.858	72.4371	0	213.12	3930.81	249.708	82.9053	328.414	91.9063
23704	0	0	0	0	111.926	0	0	455.392	880.164	179.295	24.5492	0	0
23705	0	0	0	0	0	0	0	0	0	0	0	0	0
23720	0	0	0	0	0	0	0	0	0	0	0	0	0
23724	3829.35	8265.12	1983.61	7695.96	1026.16	1005.35	5413.53	694.383	2528.42	1327.12	902.026	2858.29	1878.34
23779	353.801	0	58.9815	0	0	49.2228	0	40.7143	0	0	37.0535	0	0
23798	0	0	0	73.9645	168.213	102.419	0	148.014	0	154.162	0	191.011	0
23855	0	0	0	0	17.4295	0	0	0	0	0	0	63.4467	0
23868	0	0	0	0	0	0	0	0	0	0	0	0	0
23870	0	0	0	0	0	0	0	0	0	0	43.9617	78.1205	0
23915	0	0	0	0	0	12.7082	0	0	0	0	0	0	0
23922	0	0	0	0	0	0	222.705	0	0	0	43.7542	0	0
23931	0	0	0	0	0	0	0	0	0	0	0	0	0
23944	0	0	0	0	0	0	0	0	0	0	0	0	0
23968	0	0	114.088	145.649	301.763	178.139	0	155.675	0	419.803	63.604	784.84	215.957
24016	0	0	0	0	0	0	0	0	0	0	0	0	0
24056	0	0	0	0	0	0	0	0	0	0	0	0	0
24065	0	0	0	0	0	0	0	0	0	0	0	0	0
24075	0	132.48	0	0	0	0	0	0	0	0	0	0	0
24107	0	0	0	0	0	0	0	0	0	0	0	0	0
24113	0	0	0	0	0	0	0	0	0	0	0	0	0
24117	1117.36	1404.75	937.285	1593.77	1550.51	2107.62	1022.53	1498.74	1117.33	1561.87	1052.43	958.744	965.351
24130	0	0	0	0	0	0	0	0	0	0	0	0	0
24168	0	0	0	0	0	0	0	0	0	0	0	0	0
24175	951.227	1090.26	172.488	766.116	567.856	0	217.556	2004.77	0	817.424	0	507.322	178.359
24278	0	0	0	0	0	0	0	0	0	0	0	0	0
24281	0	0	0	0	0	0	0	0	0	0	0	0	0
24291	53325.6	91847.1	30147.1	73179.6	14752.4	14420.3	226033	15377.4	45043.8	22444.2	19665.3	55931.8	21342.3
24308	0	0	0	9274.37	0	1393.62	10035.2	0	0	0	0	0	0
24330	0	0	0	0	0	0	0	0	0	0	0	0	0
24364	3190.28	3519.4	1224.34	0	1322.39	0	0	1676.51	9070.97	2329.24	1118.4	4542.2	916.832
24386	0	0	0	0	0	0	0	0	0	0	0	0	0
24390	0	0	0	0	0	107.381	0	91.3431	0	0	0	0	217.916
24393	1542.62	495.342	214.095	1048.63	288.705	241.147	372.121	1000.51	936.977	523.127	0	0	249.454
24442	81.4605	0	848.522	0	0	4436.14	0	28.0395	0	134.054	0	61.4343	0
24449	271.97	144.565	0	0	0	244.969	0	0	0	0	81.7935	0	0
24491	0	0	0	0	0	0	0	0	451.904	0	0	0	0
24494	0	0	0	0	0	0	0	0	0	0	0	0	0
24497	0	0	0	0	0	0	0	54.2482	0	0	0	0	0
24502	14183.4	11249.7	7763.92	24318	14236	8481.44	15460.1	11058	24325.6	13730.7	7319.24	27071.8	5379.28
24510	0	0	0	0	0	0	0	0	0	0	0	0	0
24518	120.546	338.859	50.2331	252.85	32.0206	0	534.461	94.1598	640.451	0	56.3326	483.844	145.776
24577	0	0	0	0	0	0	0	0	0	0	0	0	0
24583	0	0	0	0	0	0	0	0	0	0	0	0	0
24616	0	0	0	0	0	0	0	0	0	0	0	0	0
24660	0	0	0	0	0	0	0	0	1027.62	0	0	0	45.4761
24723	79.4603	210.44	279.819	2314.47	355.255	192.35	309.286	296.534	2383.61	158.298	62.6775	759.097	46.7139
24788	0	0	0	0	47.8979	73.1809	0	111.031	0	0	94.5128	86.9807	180.048
24841	0	0	80.856	66.7677	277.345	359.817	0	216.049	0	642.867	180.665	642.741	182.007
24862	0	0	0	0	0	0	0	0	0	0	0	0	0
24887	0	0	0	0	39.8008	0	0	0	0	0	0	0	0
24897	0	0	0	0	0	0	0	0	0	0	0	0	0
24899	0	0	0	0	0	0	0	0	0	0	0	0	0
24900	0	0	0	0	0	0	0	0	0	0	0	0	0
24903	0	0	0	0	0	0	0	0	0	0	0	0	0
24920	0	0	0	0	0	0	0	0	0	0	0	0	0
24940	0	0	0	0	0	0	0	0	0	0	0	0	0
24943	0	0	0	0	15.8139	49.8785	0	0	0	0	0	0	0
24944	0	0	0	0	0	0	0	0	0	0	0	0	0
24952	0	0	0	0	0	0	0	0	0	0	0	0	0
24958	0	0	0	0	106.769	1062.76	0	264.537	580.814	212.542	0	541.841	88.2574
24990	76.1711	204.986	78.2395	1027.21	132.663	173.838	277.291	236.878	0	149.849	131.826	355.553	116.34
24994	0	0	0	0	0	0	0	0	0	0	0	0	0
25002	249.671	169.164	310.169	916.522	1118.83	242.869	539.084	315.786	401.182	141.606	229.518	47.1798	318.41
25003	0	0	0	0	0	86.5937	0	0	0	0	0	0	67.3825
25020	0	0	0	0	0	0	0	0	0	0	0	0	0
25044	0	0	0	0	0	0	0	0	0	0	0	0	0
25053	0	0	493.425	0	0	1082.76	0	392.722	0	130.757	0	0	0
25087	0	0	22.4065	0	0	0	0	0	0	0	0	0	0
25099	0	0	105.06	735.295	0	148.98	0	109.75	0	225.335	85.6108	576.722	216.382
25101	0	189.587	57.0981	0	0	0	0	0	0	0	0	103.863	0
25127	0	0	0	0	0	0	0	0	0	0	0	0	0
25140	0	0	0	0	0	0	0	0	0	0	0	0	0
25209	0	0	0	0	0	1574.14	0	0	0	0	0	0	0
25210	956.25	674.668	214.095	500.721	871.925	0	0	0	0	293.192	276.719	422.745	239.887
25213	1157.74	388.208	0	0	46.9539	0	520.696	327.235	1461.59	0	0	0	0
25219	0	0	0	0	0	0	0	288.746	0	0	0	0	0
25225	0	0	0	0	0	0	0	0	0	0	0	0	0
25242	0	0	0	0	0	0	0	0	0	29.9499	0	0	0
25264	0	0	0	0	0	0	0	0	0	0	0	0	0
25294	0	0	0	0	0	0	0	0	0	0	0	0	0
25295	0	0	0	0	0	0	0	0	2458.48	0	0	0	0
25301	0	0	0	0	0	0	0	0	0	0	0	0	0
25348	0	0	0	0	0	0	0	0	370.228	0	0	0	0
25353	0	0	0	0	0	0	0	0	0	0	0	0	0
25356	0	0	0	0	0	0	0	0	0	0	0	0	0
25363	0	0	0	0	5048.09	0	0	0	0	0	3614.76	0	0
25411	0	0	0	0	0	0	0	0	0	0	0	0	0
25421	0	2345.49	0	0	0	0	0	305.069	0	0	59.2827	0	0
25425	0	0	0	0	0	0	0	0	0	0	0	0	0
25429	6247.35	4306.63	5069	9637.67	7729.35	5359.45	0	4777.83	5813.45	5854.37	2557.69	8311.46	1324.54
25444	170.092	546.929	0	0	0	0	0	0	0	0	0	176.03	0
25511	0	0	0	0	0	0	0	0	0	0	0	0	0
25550	0	0	0	422.295	0	0	0	0	428.426	0	0	0	52.7352
25590	295.809	0	0	821.361	56.4447	0	531.781	151.577	1758.44	149.049	0	294.985	91.5324
25605	56.7468	212.214	47.5375	975.982	84.2141	84.7195	264.84	253.313	2090.69	149.779	0	0	106.425
25639	0	0	0	0	0	0	0	76.2742	0	0	0	138.744	0
25731	132.71	0	0	0	31.2603	36.4363	0	0	0	0	0	0	92.9635
25777	0	0	0	0	0	0	0	0	0	0	0	0	0
25866	0	0	0	0	0	0	0	0	0	0	0	0	0
25893	0	0	0	0	0	0	0	0	0	0	0	0	0
25932	0	0	0	0	0	0	0	0	0	0	0	0	0
26006	0	0	0	0	0	0	0	0	0	0	0	0	0
26034	0	0	0	0	0	0	0	0	0	43.3652	0	0	0
26071	0	0	0	0	49.6212	216.494	0	305.801	0	0	0	0	0
26092	0	0	0	0	0	0	0	0	0	0	0	0	0
26098	0	0	0	0	0	0	0	0	0	0	0	0	0
26113	0	903.376	791.675	1641	735.22	1322.89	0	0	0	1154.1	650.775	866.649	0
26163	123.406	588.105	192.5	327.036	172.857	316.638	518.805	0	284.122	312.332	265.838	182.095	0
26178	212.66	564.782	0	366.212	179.072	89.3095	0	0	193.586	172.592	181.732	456.872	215.763
26179	252.219	209.86	0	729.54	0	0	0	127.832	0	138.664	37.8022	71.4404	0
26220	0	0	0	0	0	0	0	0	0	0	0	0	0
26256	0	0	0	0	0	0	0	0	0	0	0	0	255.953
26257	0	0	0	0	0	0	0	0	0	0	0	0	109.094
26261	0	0	0	0	0	0	0	0	0	0	0	0	0
26286	0	0	0	0	0	0	0	0	0	0	0	0	0
26289	627.874	352.618	0	0	32.5465	0	393.451	733.857	0	312.737	0	821.649	325.63
26292	0	0	0	0	0	147.277	0	0	0	305.896	174.149	0	0
26296	85.8165	0	0	0	32.3564	22.3384	0	0	0	0	0	258.147	0
26301	0	0	0	0	0	0	0	0	0	0	0	0	0
26304	0	0	0	0	0	0	0	0	0	0	0	0	0
26326	0	0	77.3194	0	0	282.907	0	0	0	0	0	0	0
26331	0	357.243	238.133	714.74	515.986	159.236	0	0	0	0	326.292	0	0
26346	0	0	0	0	0	18.5558	0	0	0	0	0	0	0
26368	309.337	185.078	103.025	0	0	66.6824	0	100.765	0	0	0	0	0
26369	535.435	0	79.7347	293.357	0	100.692	0	40.4326	561.821	0	0	0	0
26387	69.5333	0	0	0	0	15.9965	259.534	57.5436	0	0	0	0	0
26408	82.0828	0	102.249	0	51.1544	83.2857	0	0	0	33.0594	0	0	0
26412	0	0	0	0	0	0	1872.42	0	17770.9	0	0	400.189	0
26431	0	0	0	0	0	0	0	0	0	0	0	0	0
26442	0	0	0	0	0	0	0	0	0	0	0	0	0
26460	101.892	0	0	0	0	0	0	0	0	0	0	0	0
26488	6584.06	3564.92	3705.07	10641.7	4250.02	2817.18	2798.18	3978.64	3299.05	4483.56	2059.86	2417.07	1605.16
26493	0	0	0	164.96	0	0	0	0	1794.22	29.7723	0	0	0
26494	0	0	0	0	0	0	0	0	0	0	0	0	0
26496	0	0	0	1300.2	518.399	0	0	0	0	0	457.465	0	0
26504	0	0	0	0	16.042	0	0	0	0	0	0	0	0
26607	0	0	0	0	0	0	0	0	0	0	0	0	0
26611	0	0	0	0	0	283.626	0	173.265	435.624	0	217.918	133.965	119.602
26613	0	0	0	0	0	0	0	0	0	0	0	0	0
26630	152.564	0	160.828	141.065	345.802	195.105	0	575.69	0	243.44	104.668	161.971	355.879
26654	0	0	0	0	65.6695	99.6248	0	0	394.648	106.612	149.222	490.552	99.9519
26670	655.833	0	0	0	181.099	375.28	0	0	560.602	248.247	221.639	443.288	385.122
26682	0	0	0	0	14.8255	0	0	20.6459	0	0	0	0	0
26707	0	0	0	0	0	0	0	0	0	0	0	0	0
26823	0	0	0	316.968	0	0	0	0	676.444	0	0	0	0
26866	0	0	0	0	51.883	0	0	0	0	0	19.2643	0	0
26872	0	0	0	0	0	0	0	0	0	0	0	0	0
26874	0	0	0	0	0	0	0	0	0	0	0	0	0
26876	0	0	0	0	19.4823	0	0	0	107.979	0	0	0	0
26878	150.357	107.914	61.4328	612.555	19.2415	0	0	127.283	0	0	55.8064	60.7076	0
26879	192.82	547.211	142.62	1154.97	168.124	143.602	1038.5	119.847	4855.71	276.647	113.125	573.284	0
26888	0	0	0	0	21.4907	0	0	0	0	0	0	0	0
26896	259.687	909.244	0	576.448	105.85	79.4836	902.431	168.392	0	241.554	153.306	517.496	253.245
26919	0	0	0	0	0	0	0	0	0	0	0	0	0
26928	0	0	0	0	0	0	0	0	0	0	0	0	0
26929	0	0	0	0	0	0	0	71.2465	0	0	0	0	0
26933	0	0	0	0	0	0	0	0	0	0	0	0	0
26934	0	0	0	0	0	0	0	0	1054.7	0	0	0	0
26941	0	0	0	0	0	42.3377	0	0	0	0	0	0	0
26984	0	0	0	0	0	0	0	0	0	0	0	0	0
26986	3006.14	286.494	762.828	308.058	1230.32	0	722.281	0	0	103.857	93.4306	927.328	0
26992	0	0	0	0	0	0	0	0	0	0	0	0	0
27032	0	335.345	0	0	0	656.024	0	1191.25	158.369	433.188	407.641	649.924	1352.88
27041	288.683	0	0	159.365	0	37.9484	419.194	230.653	0	0	0	438.928	156.401
27046	7427.68	0	0	1290.3	641.888	0	0	0	1458.54	0	0	0	829.851
27081	251.404	0	0	1547.32	0	0	0	0	1818.3	64.9541	0	0	0
27147	0	0	0	0	0	0	0	0	6899.72	502.999	0	0	578.863
27169	0	0	0	0	0	0	0	0	0	45.9614	0	0	0
27173	0	0	0	0	0	31.2493	0	0	0	0	0	0	0
27203	0	169.96	0	0	0	110.478	1197.85	94.3006	515.03	168.199	161.756	388.506	279.213
27207	0	0	0	0	0	0	0	0	0	0	0	0	0
27229	583.692	177.685	0	0	109.094	228.659	638.957	179.841	0	0	173.238	428.782	743.025
27253	0	0	0	0	0	0	0	0	0	0	0	0	0
27263	0	0	0	0	0	0	0	0	0	0	0	0	0
27268	0	0	0	0	0	0	0	0	0	0	0	0	0
27288	0	0	0	0	0	0	0	0	0	0	0	0	0
27299	0	0	0	0	44.2295	47.6275	0	0	0	0	0	133.573	0
27315	0	0	0	0	0	0	0	0	0	0	0	0	0
27340	0	0	0	0	0	0	0	0	0	0	0	0	0
27349	0	0	0	0	0	0	0	0	0	0	0	0	0
27350	1802.13	3143.69	992.644	3698.29	827.759	566.49	5097.1	1357.58	5721.09	1023.48	938.383	4242.6	1676.54
27356	201.044	103.952	0	0	85.3228	0	386.201	372.4	0	170.095	45.6887	266.085	100.751
27364	0	0	0	77.9943	0	0	0	0	0	0	0	0	0
27365	0	0	0	0	0	385.424	0	35.5458	0	0	70.6159	0	0
27398	0	0	0	0	0	64.2308	0	0	0	0	0	0	0
27433	0	0	0	0	0	0	0	0	0	0	0	0	0
27496	0	0	0	0	0	13.4569	0	0	0	0	0	0	0
27513	0	0	0	0	0	0	0	0	0	0	0	0	0
27517	568.268	5935.26	4828.43	4518.18	6044.58	4803.51	6431.07	7159.13	1631.03	6102.68	3875.62	4658.3	5085.6
27524	0	0	0	0	0	0	0	0	0	0	0	0	0
27592	0	0	119.997	0	68.0581	174.009	0	0	0	63.4042	110.931	137.179	0
27670	0	0	0	105.488	25.3871	0	0	60.9095	0	143.343	97.8112	0	98.8302
27737	0	0	0	0	0	0	0	0	0	0	0	0	0
27742	0	113.633	261.337	0	208.869	90.8412	292.002	0	308.929	0	233.121	458.074	463.877
27775	0	0	0	71.389	105.369	0	0	117.186	0	60.5218	0	279.193	0
27796	979.852	906.376	142.059	1387.25	236.759	0	0	802.78	0	446.337	43.9246	633.377	399.408
27797	92.0542	0	0	0	0	0	0	0	0	0	0	0	0
27825	0	0	0	0	0	0	0	0	0	0	0	0	0
27837	0	0	0	0	0	0	0	0	0	0	113.57	252.837	49.0734
27838	0	0	0	105.709	0	0	0	0	0	0	0	0	0
27948	0	0	118.783	0	25.064	0	0	251.116	0	85.0721	0	0	0
27951	0	0	0	1007.1	0	114.256	0	0	1201.11	0	83.0091	0	0
28005	0	0	0	0	96.556	0	0	0	0	0	0	0	0
28006	0	0	0	0	0	0	0	0	0	0	0	0	0
28018	1732.33	4064.17	1125.46	2096.11	852.664	950.421	2214.97	1730.67	0	1301.31	1183.34	2710.57	2048.43
28022	0	0	0	0	0	0	0	0	0	0	0	0	0
28024	0	0	0	0	0	0	0	0	0	0	0	0	0
28049	0	0	0	0	0	0	0	0	0	0	0	0	0
28061	6156.89	0	0	0	0	0	0	2140.79	0	0	0	0	0
28065	118.827	0	0	0	32.4578	37.2388	0	0	0	33.4938	0	0	150.843
28090	0	0	0	81.0505	0	18.0077	0	0	0	0	0	0	0
28095	0	0	0	0	0	0	0	0	0	0	0	0	0
28103	0	0	0	0	0	0	164.651	0	0	279.174	279.988	296.634	112.549
28119	0	0	0	0	0	0	0	0	0	0	0	0	0
28127	52.2278	0	0	0	0	0	0	0	477.431	0	0	0	0
28132	0	0	0	0	0	0	0	0	0	0	0	0	0
28154	281.008	0	0	0	0	21.8588	21426.4	934.556	1794.27	1835.44	1064.84	6482.58	943.019
28161	0	0	42.7284	129.53	0	0	0	0	0	0	0	0	0
28222	0	0	0	0	0	20.7431	0	0	0	0	0	0	0
28281	722.239	1622.4	71.1948	776.357	161.06	0	5840.71	746.687	3343.57	0	0	5353.79	353.932
28306	372.38	118.556	154.567	267.478	0	121.43	261.74	0	0	112.238	84.6175	421.068	358.819
28342	2598.53	1899.03	1511.73	1865.08	1490.54	492.316	1156.19	1633.98	0	1453.43	880.961	860.024	858.437
28343	0	0	0	0	0	0	0	0	0	0	0	0	0
28366	0	119.401	0	185.01	0	0	0	0	151.17	0	0	0	0
28385	0	0	0	0	855.44	921.663	0	729.478	0	27.5314	34.3926	774.385	0
28391	0	111.428	0	0	0	0	0	0	0	0	0	0	0
28437	0	0	0	0	0	0	0	0	0	0	0	0	0
28464	0	0	0	0	0	0	0	0	0	0	0	0	0
28466	651.061	1072.33	319.916	1169.16	424.504	243.432	2953.07	1525.15	1486.84	713.034	455.071	1681.17	670.021
28484	2730.81	0	564.727	2905.88	0	0	992.007	2577.55	1727.44	2209.37	136.666	0	811.594
28557	0	0	0	0	0	0	0	0	0	0	0	0	0
28560	0	0	0	0	0	0	0	0	0	0	0	0	0
28561	0	0	0	0	0	0	0	0	0	0	30.7309	0	0
28562	0	0	0	0	0	0	0	0	0	0	0	0	0
28565	0	0	0	0	0	0	0	0	0	0	0	0	0
28571	0	0	0	0	0	0	0	0	0	0	0	0	0
28596	0	0	0	0	15.5035	0	0	0	0	0	0	0	0
28608	0	0	0	0	0	27.496	0	0	0	0	0	0	0
28609	0	0	0	0	0	0	0	60.8954	0	0	0	0	0
28610	0	0	0	0	0	39.9889	0	20.2938	0	0	0	0	30.4807
28638	0	0	0	0	0	0	1653.71	72.7112	0	37.4424	0	0	231.158
28667	0	0	0	0	0	0	0	48.7699	0	0	0	0	0
28669	0	0	53.7339	108.852	0	0	0	0	0	0	0	0	0
28677	0	0	0	0	0	0	0	0	0	0	0	0	0
28719	0	0	0	0	0	0	0	82.4708	0	0	0	0	0
28723	1232.77	1036.29	444.752	3437.13	571.055	357.473	1914.09	630.079	2765.41	972.445	528.926	1462.24	211.134
28725	0	0	0	0	0	0	0	0	0	0	0	0	0
28734	714.565	556.892	0	1003.94	44.8757	396.405	403.801	0	1923.18	0	0	478.897	0
28747	1863.68	2491	1511.83	3037.61	1260.68	711.393	3556.98	3195.19	0	2741.12	1631.03	882.72	2436.79
28805	0	0	0	0	0	0	0	0	0	0	0	0	0
28813	0	0	0	0	0	0	0	0	0	0	0	0	0
28839	0	0	199.732	0	0	0	0	0	0	0	0	89.608	0
28850	453.782	114.776	207.409	809.691	0	0	292.422	0	409.543	0	0	593.772	0
28857	0	0	0	0	0	0	0	0	0	0	0	0	0
28945	0	0	0	0	0	0	0	0	0	0	0	0	0
28957	0	0	0	0	0	0	0	0	0	0	0	0	0
28963	0	0	0	0	0	0	0	0	0	0	0	0	0
28968	0	0	0	0	0	0	0	0	0	0	0	0	0
29001	0	0	0	0	0	0	0	0	644.272	0	0	0	0
29045	0	0	0	0	0	0	0	0	0	0	0	0	0
29067	0	0	0	0	0	0	0	0	0	0	0	0	0
29068	0	0	0	0	0	0	0	0	0	0	0	0	0
29069	0	0	0	0	0	0	0	0	0	0	0	0	0
29107	1369.86	448.928	946.249	1926.97	1126.12	881.723	0	152.281	0	284.248	51.4035	344.653	0
29111	0	0	0	0	0	59.0536	0	89.1884	0	0	0	0	0
29114	0	0	0	0	0	0	0	0	152.444	0	0	45.1394	0
29116	0	0	0	0	0	0	0	0	0	0	0	0	0
29118	0	0	0	0	0	0	0	0	0	0	0	0	0
29143	0	0	0	0	0	0	0	0	0	0	0	0	0
29279	5203.9	6741.43	2627.81	18523.9	3353.45	2998.64	15848.9	2930.63	13749.5	3126.07	1518.91	9530.23	2241.3
29287	0	0	0	0	0	0	0	0	0	0	0	0	0
29289	0	0	0	0	0	0	0	0	0	0	0	0	0
29308	173.13	206.296	81.9703	0	0	80.7069	0	0	0	106.513	253.489	0	111.492
29349	0	0	0	0	0	31.3423	0	0	0	0	0	0	0
29376	0	0	0	0	0	0	0	195.333	0	0	28.6555	0	0
29383	0	0	134.159	891.838	449.727	22.079	712.929	305.829	945.449	365.283	50.5437	0	303.363
29400	0	0	0	0	16.2257	84.1176	0	390.525	0	853.574	201.1	1376.82	166.264
29411	0	0	0	0	0	0	0	0	0	0	0	0	0
29412	0	0	0	0	0	0	0	0	0	0	0	0	0
29474	0	0	0	104.452	0	28.8026	0	0	0	53.9178	0	0	0
29475	0	0	0	0	15.2817	0	0	0	0	0	0	0	0
29538	0	0	174.033	0	0	571.114	0	0	0	131.922	45.0142	432.863	262.013
29580	0	0	0	0	0	0	0	0	0	0	0	0	0
29595	0	0	0	0	0	0	0	0	0	0	0	0	0
29617	48.8793	0	0	0	0	0	0	0	0	0	0	0	0
29628	0	0	0	0	0	0	0	0	360.538	0	0	0	0
29633	0	778.488	0	0	468.024	0	0	267.593	0	0	0	0	0
29667	0	0	0	0	0	0	0	0	0	0	0	0	0
29677	3575.67	3385.23	917.74	4174.95	717.005	977.849	7342.07	898.912	2621.94	1170.61	984.316	4452.73	1339.77
29685	0	0	0	721.124	0	227.719	0	0	459.49	247.793	167.604	0	161.261
29707	0	0	0	0	0	0	0	0	0	0	0	0	0
29716	0	0	0	0	101.365	29.0424	0	86.752	0	0	42.0938	282.1	355.789
29728	183.145	0	191.451	722.528	0	142.031	0	221.95	337.779	378.816	0	0	0
29731	0	0	71.7626	0	0	0	467.686	206.966	0	0	0	0	49.1895
29737	0	0	0	238.345	0	0	0	0	0	0	0	0	0
29779	2631.82	338.528	0	989.501	0	0	0	0	694.053	187.37	0	0	0
29793	0	0	0	0	0	0	0	0	0	0	0	0	0
29796	0	0	0	0	0	0	0	0	0	0	0	0	0
29823	0	0	0	0	0	0	0	0	0	0	0	0	0
29827	0	0	0	0	0	0	0	69.5143	110.526	0	0	0	0
29840	409.51	331.831	111.019	444.847	199.676	152.014	370.807	341.347	0	120.402	273.399	644.194	335.417
29848	0	0	0	0	0	0	0	119.876	0	0	0	0	0
29896	0	0	0	500.413	76.871	62.2147	210.727	0	1723.28	52.7036	0	0	0
29906	0	0	0	0	0	0	0	0	0	0	286.274	0	0
29946	0	0	0	0	0	0	0	0	0	0	0	0	0
29953	0	0	0	0	0	0	0	0	0	235.839	0	0	0
30042	0	0	0	0	0	0	0	0	0	0	0	0	0
30106	0	0	0	0	0	0	0	0	0	0	0	0	0
30136	0	0	88.7059	72.5597	46.9729	0	175.422	28.4902	0	70.0773	70.6233	397.898	38.0622
30145	0	0	0	0	0	0	0	0	0	0	0	0	0
30174	0	132.613	0	160.302	19.1021	287.625	382.26	40.4326	0	0	0	44.9438	38.7971
30177	0	1373.01	0	0	0	0	8466.89	0	0	1564.42	0	0	0
30211	0	0	0	0	0	0	0	0	0	0	0	0	0
30227	2617.33	606.422	677.896	5705.81	1236.84	235.833	0	1662.79	0	0	766.695	2227.23	0
30263	0	83.1649	0	355.268	25.2287	0	128.874	1316.34	0	1573.96	622.194	0	767.446
30271	0	0	0	0	0	29.5317	0	0	0	0	0	0	0
30295	0	0	0	0	0	0	0	0	0	74.5096	0	287.914	202.16
30306	944.96	118.208	0	0	604.14	41.4618	0	168.772	0	82.2883	35.1041	0	0
30402	372.395	1190.62	33.0239	712.62	180.358	168.548	331.562	194.389	0	261.396	338.329	420.984	533.915
30410	0	0	0	0	0	0	0	0	0	0	0	0	0
30443	0	0	0	0	0	0	0	0	0	0	0	0	0
30467	0	0	0	0	0	0	0	0	0	0	0	0	0
30477	1310.87	434.108	0	0	1951.71	0	1775.91	586.365	1074.91	0	0	0	931.892
30500	0	0	0	0	0	0	0	0	0	0	0	0	0
30509	0	0	0	0	0	0	0	0	0	0	0	0	0
30524	0	0	0	480.191	32.16	91.8541	0	0	0	184.349	0	0	0
30540	0	0	0	96.8859	0	0	992.112	0	2477.42	118.783	0	0	0
30575	0	1790.76	763.92	436.048	0	910.658	0	0	0	1463.35	853.336	1318.52	0
30593	10507.1	8627	4359.23	17857.9	4096.37	2797.97	10566.8	4757.15	15304.8	6713.28	3177.09	10629.4	3850.11
30608	0	0	0	0	0	0	0	0	0	0	0	0	0
30619	0	0	0	0	0	0	0	0	0	0	0	0	0
30661	0	0	0	0	0	0	0	0	0	0	0	0	0
30662	0	0	0	0	0	0	0	0	0	0	0	0	0
30693	0	0	0	0	37.8178	0	0	0	0	0	0	0	0
30699	0	0	63.9272	0	86.9638	0	0	0	0	0	0	289.256	0
30707	0	0	0	0	0	0	0	0	0	0	0	0	0
30716	0	0	0	0	0	0	0	0	0	0	0	0	0
30729	0	135.829	0	0	0	44.1777	0	76.2038	0	149.839	119.04	0	131.761
30730	67.5183	122.766	272.889	2008.72	333.993	0	0	0	2047.55	788.649	317.026	0	264.463
30733	574.891	334.052	32.3841	199.909	938.906	198.579	402.75	1123.68	316.128	0	23.4003	64.4529	189.318
30735	0	0	0	0	24.7472	0	0	314.899	0	0	0	0	0
30783	0	0	0	0	0	0	0	41.4466	0	0	0	0	0
30800	0	0	0	72.4981	0	0	0	0	556.505	0	0	0	0
30825	121.361	0	0	386.718	74.4318	0	0	0	642.389	0	0	533.679	0
30878	0	0	130.766	0	0	0	0	0	1802.91	0	0	0	0
30882	0	0	0	0	0	0	0	0	0	0	0	0	0
30891	0	0	0	0	0	0	0	0	0	0	0	0	0
30895	0	0	0	0	18.0441	0	186.717	0	369.287	0	107.076	246.911	583.646
30928	0	0	0	0	0	0	0	0	1112.57	0	0	0	0
30942	122.265	0	0	99.8312	0	0	0	0	0	0	0	0	0
30950	0	0	0	0	0	0	0	23.7723	0	0	0	0	0
30952	0	0	0	0	0	42.4405	0	0	0	0	0	0	0
30988	0	0	0	0	0	0	0	0	0	0	0	0	0
31002	0	0	0	0	0	0	0	0	0	0	0	0	0
31029	0	0	0	1553.03	882.373	387.621	0	283.296	0	0	246.04	280.675	0
31052	533.597	0	0	0	0	1065.09	0	743.476	0	0	0	129.465	0
31070	0	0	0	0	0	0	0	0	0	0	0	0	0
31135	0	0	0	0	0	0	0	0	0	79.4651	0	0	0
31145	0	0	0	0	0	0	0	0	0	0	0	0	0
31171	0	0	0	0	0	0	0	0	0	0	0	0	0
31173	492.867	0	49.3274	0	103.297	53.3039	0	99.3283	0	0	0	0	38.694
31181	324.049	773.995	322.511	0	210.839	183.914	0	0	0	41.8352	301.928	0	419.355
31227	0	0	0	0	0	0	0	0	0	0	0	0	0
31229	0	0	0	0	0	0	0	0	0	0	0	0	0
31247	109.775	794.434	0	452.697	78.6387	20.2293	919.033	28.6451	0	85.6841	43.1686	289.311	146.653
31270	0	196.582	30.3354	0	0	0	0	0	0	0	34.8892	0	106.283
31271	0	0	0	0	0	0	0	136.057	0	0	0	0	0
31275	0	0	0	0	0	0	0	0	0	0	0	0	0
31280	3122.08	1803.73	405.236	3099.03	1256.44	211.865	0	2124.33	394.758	1311.1	0	0	265.455
31336	0	0	0	125.957	0	0	0	0	0	0	0	0	0
31346	0	0	0	0	0	0	0	0	0	0	0	0	0
31422	0	0	0	0	0	0	0	0	0	0	0	0	0
31464	0	0	0	0	0	0	0	0	0	0	0	0	0
31471	0	0	0	0	0	0	0	316.251	0	0	0	0	412.882
31480	502.631	695.074	211.924	825.169	417.548	295.606	1274.39	406.763	0	346.863	249.131	693.47	647.973
31517	0	0	0	0	0	0	0	0	0	0	0	0	0
31524	0	0	0	0	0	0	0	0	0	0	0	0	0
31525	2267.59	2188.03	1603.86	0	340.208	0	0	0	0	0	927.91	4911.67	0
31595	0	0	0	0	0	0	0	0	0	0	0	0	0
31621	0	0	0	0	86.1972	0	0	0	0	0	103.311	0	0
31626	0	0	0	196.236	131.662	0	0	0	0	0	0	0	0
31647	0	0	0	0	0	0	0	0	0	0	0	0	0
31657	1204.88	0	0	0	304.196	0	0	0	0	0	0	0	0
31726	0	0	0	0	206.24	0	0	0	0	0	514.91	0	0
31765	0	0	0	0	0	0	0	0	0	0	0	0	0
31833	996.639	0	0	0	0	347.182	0	395.834	0	0	88.079	0	822.128
31850	0	0	0	0	0	0	0	0	0	0	0	0	0
31992	0	0	0	0	0	0	0	0	0	0	0	0	0
32018	0	0	0	0	0	0	0	0	0	0	0	0	0
32022	0	0	0	0	0	0	0	0	0	0	0	0	0
32100	152.49	0	0	0	0	0	0	0	0	0	0	0	0
32109	0	0	0	0	0	0	0	0	0	0	0	0	0
32111	0	0	0	0	0	0	0	0	0	0	0	0	0
32163	0	0	0	0	0	0	0	0	0	0	0	0	0
32170	0	0	0	0	0	0	0	0	0	0	0	0	0
32171	1090.56	2445.14	870.425	3040.45	1082.38	903.636	2194.06	928.176	0	1077.83	705.047	0	483.462
32178	0	0	0	0	0	98.9397	0	0	0	0	0	0	0
32185	0	0	0	0	0	0	0	0	0	0	0	0	0
32220	360.128	452.575	378.395	1169.61	164.773	231.791	1627.6	84.3579	598.644	400.257	274.073	1249.51	236.806
32238	0	0	0	210.014	0	0	0	0	775.618	0	0	0	0
32243	0	0	0	0	0	0	0	0	0	0	0	0	0
32284	0	0	0	0	0	0	0	0	0	0	72.343	63.3908	142.192
32336	0	0	0	0	0	241.641	0	0	0	0	0	0	0
32340	0	0	0	0	0	94.8391	0	0	0	274.594	158.31	175.555	0
32343	0	985.546	183.508	1019.3	182.398	830.807	735.573	0	3956.17	920.038	534.982	1031.08	1601.28
32405	0	302.175	0	647.787	591.868	0	714.243	0	0	675.749	325.966	0	156.658
32432	0	0	0	0	0	0	0	0	0	0	0	0	233.079
32463	0	0	34.2172	0	35.2518	0	0	0	0	0	0	0	0
32470	3748.4	203.229	258.297	0	0	0	0	0	0	0	0	430.264	0
32471	0	3091.99	629.201	5560.97	0	297.534	3059.97	0	3731.74	1947.58	288.097	1043.01	748.814
32481	113.879	905	269.417	4107.32	132.296	89.5885	2392.75	124.678	2478.02	279.48	0	455.167	0
32552	79.4899	0	0	0	0	0	0	0	0	448.084	0	0	0
32558	0	0	0	0	0	0	0	0	0	0	0	0	0
32611	0	0	0	0	0	0	0	0	0	0	0	0	0
32637	0	0	0	0	0	0	0	0	0	0	0	0	0
32676	170.151	0	0	0	68.2228	0	0	105.426	0	0	0	0	0
32677	0	0	0	0	0	0	0	0	0	0	0	0	0
32679	833.97	0	0	0	368.408	0	0	125.452	0	0	0	83.2074	56.6033
32696	0	0	0	0	0	0	0	0	0	0	0	0	0
32705	0	0	0	0	27.8517	0	0	0	2166.11	0	0	0	0
32724	110.664	0	0	140.202	0	0	0	0	0	46.0897	95.2096	174.297	97.0509
32726	87.3871	234.128	152.317	0	0	0	0	77.8233	0	162.8	83.5947	316.507	230.565
32774	93.5507	0	0	0	0	0	0	0	0	0	0	0	54.9014
32783	0	0	0	0	0	0	0	0	0	0	0	0	0
32807	0	0	0	0	0	0	0	0	409.931	0	0	0	0
32823	0	0	0	0	0	0	0	0	0	0	0	0	0
32834	0	0	0	0	0	0	0	0	0	0	0	0	0
32852	0	0	0	0	82.5034	0	0	0	0	0	24.7567	0	0
32874	0	0	0	0	132.612	0	0	71.4437	0	47.916	80.9337	313.488	202.238
32883	0	0	0	0	0	0	0	0	0	0	0	0	0
32944	0	0	413.359	0	0	0	0	1522.62	251.285	98.6946	24.9124	857.09	0
32973	1785.66	0	0	990.671	0	1155.46	0	0	0	0	20.0722	0	555.796
32982	0	0	0	0	0	42.9249	0	0	0	0	0	0	0
32987	0	0	0	0	0	0	0	0	0	0	0	0	0
32995	0	0	0	0	0	0	0	0	0	0	0	0	0
33041	0	0	0	0	0	24.1636	0	0	276.923	226.036	135.035	288.724	0
33042	3493.05	3943.11	1040.58	6953.47	1411.52	876.766	12016.8	1795.23	3944.82	1996.97	1483.81	4194.3	2770.46
33047	0	0	0	0	0	0	0	0	0	0	0	0	75.6989
33082	0	0	0	173.327	24.9373	520.223	0	0	0	141.556	0	427.916	0
33088	276.459	830.505	0	0	0	0	0	0	0	0	0	0	0
33095	227.713	589.663	0	0	0	0	0	0	0	0	0	0	0
33115	0	0	0	0	0	0	1493	178.574	370.283	580.816	113.74	2044.66	289.747
33133	0	0	0	0	0	0	0	0	0	0	0	0	0
33135	0	0	351.646	504.985	248.461	215.55	0	165.322	0	252.442	233.076	364.05	376.406
33136	0	0	0	0	0	0	0	0	0	0	77.8502	169.21	0
33209	0	0	0	0	0	0	0	0	0	0	0	0	0
33235	0	0	0	0	0	0	0	0	0	0	0	0	0
33238	302.61	0	201.328	209.891	372.653	652.208	0	1208.43	0	368.432	172.815	530.828	635.337
33284	1109.66	317.194	384.692	198.923	1733.52	1453.37	0	1301.17	0	502.891	725.868	396.137	361.81
33288	1660.15	1914.55	0	0	0	0	0	0	0	0	0	0	0
33322	0	0	0	0	0	0	0	0	0	0	0	0	0
33326	0	0	117.64	0	127.563	0	180.938	97.8354	0	0	0	0	0
33339	0	0	0	0	0	0	0	0	0	0	0	0	0
33384	0	0	0	87.6065	0	177.518	0	0	0	0	0	0	0
33385	0	0	0	0	0	0	0	0	0	0	0	0	0
33430	0	0	0	0	0	0	0	0	0	0	0	0	0
33500	0	0	0	0	0	0	0	0	0	0	0	0	0
33556	0	0	0	0	0	0	0	0	0	0	0	0	0
33561	0	0	0	0	0	0	0	0	0	0	0	0	0
33569	0	0	0	0	0	0	0	0	0	0	0	0	0
33602	363.179	270.282	238.816	938.84	59.4669	50.9795	633.913	92.0614	519.404	339.459	200.529	589.859	223.564
33617	607.413	0	0	0	0	0	0	0	0	0	0	280.703	0
33633	0	0	0	0	0	45.5772	0	0	0	0	0	0	0
33701	0	0	0	0	0	26.7082	0	55.8678	0	164.527	0	156.94	0
33716	0	0	0	0	0	0	0	0	0	0	0	0	0
33726	70.7631	1145.75	0	252.603	0	0	823.31	0	442.048	0	0	133.741	386.695
33727	0	0	354.083	0	698.276	74.9767	0	1078.39	576.716	610.479	555.633	0	801.743
33776	0	0	267.268	0	373.16	243.623	0	0	1774.89	149.404	0	0	119.189
33812	0	0	0	0	0	0	0	0	0	0	0	0	0
33819	0	0	0	0	0	0	0	0	0	0	0	0	0
33840	0	0	0	0	0	0	0	0	0	0	0	0	0
33845	0	0	0	0	0	0	0	0	0	0	0	0	0
33901	67.9776	0	0	0	0	0	0	0	903.697	0	0	0	0
33938	2599	2171.65	1137.14	5702.48	844.789	439.893	8245.76	1504.34	3594.08	1381.57	505.949	3571.69	0
33971	0	0	0	0	0	0	0	0	0	0	0	0	0
33973	0	0	0	0	75.7813	108.541	0	0	0	0	0	0	0
34009	0	0	0	0	0	0	0	0	0	0	0	0	0
34011	345.429	118.722	0	126.622	67.5449	0	0	61.163	437.839	0	0	161.384	235.271
34017	0	0	0	0	0	0	0	58.5295	0	0	95.6914	0	0
34018	0	0	0	0	0	0	0	0	0	0	0	0	0
34019	0	0	0	0	0	0	0	0	0	0	0	0	0
34035	0	0	0	0	0	0	0	0	0	0	0	0	0
34068	84.5571	0	0	0	0	0	0	0	0	0	0	0	0
34137	0	0	0	0	0	0	0	0	0	0	0	0	0
34154	1404.24	436.214	355.363	353.088	1140.4	1229.8	0	1196.12	0	517.708	752.515	459.304	448.03
34160	0	0	0	0	0	0	0	0	0	0	0	0	0
34186	4421.02	5408.45	3284.52	6683.7	1095.15	809.814	32878.2	1641.67	7030.18	3922.76	3342.62	6769.9	1779.6
34211	0	0	0	0	0	0	0	0	0	0	0	0	0
34212	444.343	0	247.248	2067.64	252.769	110.317	1579.11	477.08	1747.7	650.982	198.069	931.129	0
34213	120.531	0	0	0	0	0	0	0	186.498	0	0	0	38.1524
34219	0	0	0	0	0	0	0	0	0	0	0	0	0
34236	0	0	0	0	0	0	0	0	0	0	0	0	0
34256	134.177	0	0	0	0	0	0	0	0	0	0	123.288	0
34262	0	0	0	0	0	0	0	0	0	0	0	0	0
34267	0	0	0	0	0	0	0	0	0	0	0	0	0
34272	1462.97	0	0	0	0	0	0	0	0	0	0	0	0
34295	795.299	0	61.5119	82.5785	368.503	944.823	0	1009.56	0	0	0	0	0
34301	0	0	0	0	0	0	0	125.199	0	0	0	0	0
34313	0	0	0	0	0	0	0	0	0	0	0	0	0
34333	0	280.907	244.746	1343.88	0	0	703.63	0	11719.9	634.052	278.906	0	612.528
34339	556.266	175.878	248.549	0	447.902	445.3	0	0	0	0	0	0	614.823
34379	0	0	0	0	0	0	0	0	0	0	0	0	0
34396	0	0	0	0	0	24.1636	0	0	0	0	0	0	0
34399	0	0	0	0	0	0	0	0	0	0	0	0	0
34401	169.248	0	0	0	0	0	155.825	0	0	0	0	0	0
34403	0	0	48.3929	0	0	0	181.989	0	433.077	0	0	0	0
34404	0	0	0	0	0	0	0	0	0	0	0	0	0
34416	0	0	0	0	0	0	0	0	0	0	0	0	0
34432	3233.77	2739.95	1360.23	6941.42	1630.8	1935.18	5482.52	1182.07	3520.05	1897.34	1137.82	3260.77	1360.18
34461	0	0	0	0	0	0	0	0	0	0	0	0	0
34474	0	0	0	0	0	246.667	0	0	0	0	0	0	0
34492	0	0	0	0	0	0	0	0	0	0	0	0	0
34510	0	0	0	0	0	525.728	0	148.957	0	210.439	41.7454	0	0
34569	0	0	0	0	0	0	0	0	0	0	0	0	0
34676	0	0	0	0	0	0	0	0	0	0	0	0	0
34716	0	0	0	0	24.3988	0	0	0	0	0	0	0	0
34724	1907.24	1111.69	657.818	0	918.923	0	1328.98	1250.74	1707.17	877.443	563.808	528.117	1670.6
34754	0	0	0	0	0	0	0	0	0	0	0	0	42.5105
34766	0	0	120.946	0	571.252	215.691	0	0	0	36.4355	110.308	0	0
34795	2734.05	3160.38	1409.47	7491.36	1163.15	781.956	6362.3	1249.86	2617.95	2027.22	1437.55	4605.81	1119.26
34803	0	0	0	0	0	66.4035	381.105	0	0	215.987	0	0	346.531
34814	0	0	0	0	0	0	0	0	0	0	0	0	0
34837	0	0	0	104.748	0	0	0	0	0	0	62.1734	0	0
34841	0	0	0	0	0	0	0	0	0	0	0	0	0
34856	0	0	0	0	0	0	0	0	0	0	60.0091	0	0
35007	1036.78	904.835	391.039	1737.01	189.532	0	319.741	303.773	1549.74	746.33	326.996	1089.86	341.438
35027	0	0	0	0	0	0	0	0	0	0	0	0	0
35073	0	0	0	0	0	0	0	0	0	0	0	0	0
35087	0	0	0	0	0	0	0	0	0	0	0	0	0
35092	0	0	0	0	0	0	0	0	0	0	0	0	0
35097	0	0	0	0	0	0	0	0	0	0	0	0	0
35135	0	0	0	0	0	0	0	0	0	0	0	0	0
35140	0	0	0	0	0	0	0	0	0	0	0	0	0
35199	0	0	0	0	0	172.081	0	88.4983	0	0	0	0	0
35201	0	0	0	0	0	0	0	0	0	0	0	0	0
35204	0	0	41.5782	0	100.262	0	0	73.6406	274.487	143.471	73.1064	0	0
35239	0	0	0	0	0	0	0	0	0	0	0	0	0
35246	0	0	0	0	149.567	0	0	0	0	0	0	0	94.8202
35313	0	0	0	0	0	0	0	0	286.171	0	0	0	0
35326	0	0	0	0	0	0	0	0	0	0	0	0	0
35327	172.981	0	110.703	401.075	384.976	98.1617	0	304.9	201.062	385.42	181.45	1009.89	52.7352
35334	0	0	0	0	0	0	0	23.6315	0	0	0	0	0
35339	1160.29	831.068	594.667	1668.47	641.489	357.346	3391.43	404.101	12396.4	182.246	33.9404	808.988	671.555
35362	0	0	0	0	0	0	0	0	0	0	0	0	0
35414	0	181.431	0	0	0	0	0	0	0	0	0	0	0
35424	0	0	0	0	132.948	395.671	0	0	0	54.8655	811.783	213.315	486.002
35426	0	0	0	0	0	0	0	0	0	0	0	0	0
35468	0	0	0	5396.58	0	0	2387.76	0	5747.73	732.53	0	850.493	0
35472	0	0	0	0	77.4729	0	0	0	312.529	0	0	0	0
35506	3139.1	1880.4	789.31	0	455.309	93.4738	649.675	1611.93	0	745.698	309.718	0	860.126
35512	0	0	0	252.64	0	0	0	0	1230.12	0	50.7661	0	0
35535	0	0	0	0	0	376.009	0	0	0	0	0	0	0
35550	933.64	0	0	1530.7	186.403	48.3762	0	205.881	1011.9	51.4894	0	383.112	0
35556	0	0	0	0	0	0	0	0	0	0	0	0	0
35583	0	0	0	0	0	0	0	0	0	0	0	0	0
35589	0	0	0	0	93.9711	0	0	213.88	0	0	0	0	110.177
35612	0	0	0	0	0	0	0	20.8853	0	0	0	0	0
35617	0	0	0	0	0	0	0	0	0	0	0	0	0
35646	0	0	0	0	0	0	0	119.692	0	0	0	0	0
35647	0	0	0	0	0	0	0	0	0	0	0	0	0
35648	463.471	401.353	0	229.041	1126.11	0	0	1307.35	0	0	0	0	0
35690	0	0	0	0	0	0	0	0	0	0	0	0	0
35712	260.413	1559.6	221.312	0	23.6765	290.433	1411.25	0	0	250.468	33.3993	884.732	2787.36
35730	0	0	0	0	0	0	0	0	0	0	0	0	0
35735	0	0	0	0	0	0	0	0	0	0	0	0	0
35752	0	0	0	0	0	0	0	0	0	0	0	0	0
35877	0	0	0	0	0	38.33	0	0	1170.71	359.923	0	209.29	0
35894	0	0	0	0	0	0	0	0	0	0	0	0	0
35912	0	0	0	0	0	0	0	0	0	0	0	0	0
35965	0	0	0	0	0	0	0	0	0	0	0	0	0
35979	4177.42	12423.9	2775.56	11170.2	1992.02	3086.61	11253.4	1389.77	6106.49	3071.82	3245.28	5014.36	3788.48
36156	5903.83	5883.99	2473.68	13199.7	2602.59	2479.17	15752.3	3239.03	11090.2	5248.18	2869.23	6810.88	3382.75
36174	0	0	0	1732.14	0	376.386	1111.27	451.336	3696.91	544.558	240.007	0	77.3364
36177	0	0	0	0	0	1088.7	0	0	0	0	0	0	0
36235	0	0	0	0	0	0	0	0	0	0	0	0	0
36249	0	0	0	0	0	66.1099	0	0	0	0	0	0	0
36260	68.1258	0	0	0	0	0	0	0	0	0	0	0	0
36296	0	0	96.5845	0	0	0	0	0	0	0	0	0	0
36303	0	0	0	0	0	0	0	0	0	0	0	0	0
36331	0	0	0	0	0	0	0	0	0	0	0	0	0
36344	129.421	0	0	0	0	0	0	178.306	0	0	136.577	0	0
36345	911.104	835.196	144.366	0	556.344	0	323.156	616.559	0	378.708	0	1180.22	790.255
36350	0	0	0	0	0	0	0	0	0	0	0	0	0
36406	0	0	0	0	172.28	293.12	0	0	0	0	0	0	0
36415	0	0	0	0	0	0	0	0	0	0	0	0	0
36444	0	0	0	0	0	0	0	0	0	611.141	0	0	201.142
36449	2771.76	3223.24	1156.89	3243.9	868.934	0	0	2303.28	3293.12	1616.45	1049.37	2430.23	1085.64
36489	81.9494	0	0	365.657	70.0665	44.0113	196.752	44.9815	0	75.092	73.9811	187.322	84.9179
36500	401.598	275.835	121.78	1318.02	126.676	163.19	213.984	195.586	2805.12	0	43.7986	363.659	0
36522	0	0	0	0	0	0	0	0	0	0	0	0	0
36532	322.093	0	139.823	0	0	0	0	0	777.169	0	0	0	0
36541	0	0	0	0	0	0	0	0	0	0	0	0	0
36566	0	0	0	0	0	0	0	0	0	0	0	0	0
36575	0	738.72	54.92	0	0	0	0	0	0	0	36.5643	0	0
36581	0	0	171.266	0	60.0814	0	0	634.262	0	139.029	0	0	141.25
36586	0	0	0	0	0	0	0	0	0	0	0	0	0
36599	0	0	0	0	0	0	0	0	0	0	0	0	0
36614	0	0	0	0	0	0	0	0	0	0	0	0	0
36637	0	0	0	0	0	0	0	0	0	0	0	0	0
36653	0	0	0	0	0	0	0	0	0	0	0	0	0
36672	0	0	0	0	0	0	0	0	0	0	0	0	0
36716	0	0	0	0	0	0	0	0	0	0	0	0	0
36738	0	0	0	0	0	0	0	0	0	0	0	0	0
36744	0	0	0	0	0	0	0	0	0	0	0	0	0
36759	0	0	0	0	0	0	0	0	0	0	0	0	0
36761	0	0	0	3169.94	0	0	804.397	0	0	181.565	0	0	0
36769	556.548	0	131.204	1237.85	222.668	177.386	330.196	74.4575	1673.72	258.809	113.214	453.462	0
36784	0	0	0	0	0	0	0	112.975	0	0	0	0	0
36816	0	0	0	0	0	0	0	0	0	0	0	0	0
36819	200.969	426.334	0	811.022	841.273	115.254	0	1385.86	0	0	139.527	887.611	93.634
36827	0	0	0	0	0	0	0	0	0	0	0	0	0
36858	3545.12	4906.99	1415.63	5823.06	2126.1	2443.95	9193.53	1834.09	4878.3	2730.45	1846.7	4206.6	4598.05
36868	0	0	310.809	0	548.481	654.914	0	230.006	0	621.456	0	360.361	0
36880	626.555	0	649.501	0	0	1185.88	0	0	532.971	665.947	104.556	0	0
36891	0	0	0	0	0	0	0	0	0	0	0	0	0
36940	0	0	0	107.595	103.462	124.087	0	158.675	0	117.964	118.462	0	0
36965	5279.94	4392.6	1832.79	5471.69	1612.49	960.047	3740.12	2985.13	5556.19	3919.86	1256.4	6586.69	2306.39
36988	414.918	545.039	143.705	393.89	693.797	5865.97	268.728	215.373	0	0	0	0	0
37056	22301.9	27145.6	11656.5	49111.3	9747.98	7486.81	71946	10701	44315.8	19348.3	11951.5	32605.5	13058.9
37058	0	0	0	0	0	0	0	0	0	0	0	0	0
37061	0	0	0	0	0	0	0	0	0	0	0	0	0
37062	0	0	0	0	0	0	0	0	0	0	0	0	0
37070	0	0	0	0	39.1736	0	300.775	0	0	0	0	0	0
37120	0	241.356	106.253	0	57.9146	245.39	0	213.261	0	0	61.0764	0	0
37124	0	0	74.293	117.675	0	0	323.997	0	0	0	35.1264	0	278.233
37126	0	0	0	0	116.615	24.3104	0	154.197	0	0	0	0	0
37127	1205.85	1420.9	72.3162	2294.47	0	0	2266.45	921.966	2651.51	569.177	65.9537	0	160.165
37206	0	0	0	0	0	0	0	0	0	0	0	0	0
37220	0	0	0	0	0	0	0	0	0	0	0	0	0
37230	0	0	0	0	0	0	0	0	0	0	0	0	0
37235	579.691	1233.37	86.9447	0	277.066	0	1613.52	419.311	0	183.303	76.8496	603.862	0
37262	0	0	0	0	0	0	0	0	0	0	0	0	0
37301	0	0	0	0	0	0	0	0	0	0	0	0	0
37332	0	0	0	0	58.2758	70.005	0	0	0	0	0	0	0
37340	1264.03	0	0	0	249.861	0	0	0	0	0	0	0	0
37344	0	0	0	0	0	0	0	0	0	0	0	0	0
37371	105.789	0	70.5119	0	0	0	0	0	0	0	0	0	0
37375	0	0	0	0	0	0	0	0	0	0	0	0	112.42
37377	0	0	0	0	0	0	0	0	0	0	0	0	0
37417	6416.03	0	723.981	0	0	246.52	1515.8	7283.45	0	4056.83	125.17	0	936.675
37420	1060.57	2129.32	473.419	1274.11	516.879	450.335	1166.33	952.568	2733.41	853.534	736.586	8174.03	0
37441	0	0	0	0	0	0	0	0	0	0	0	0	0
37461	0	0	0	1163.74	171.659	0	685.085	0	0	0	0	1816.25	0
37465	0	0	0	0	0	0	0	0	0	0	0	0	0
37475	0	0	0	0	0	0	0	0	0	0	0	0	0
37501	0	0	0	0	0	0	0	0	2080.61	0	0	97.993	0
37513	0	0	0	0	0	44.6083	0	0	0	0	0	0	0
37516	0	0	0	0	0	0	0	0	0	0	0	0	0
37603	0	0	0	0	0	0	0	0	0	0	0	0	0
37610	0	0	0	0	0	0	0	0	0	0	0	0	0
37623	0	0	0	0	0	0	0	0	0	0	0	0	0
37650	0	0	0	0	0	1070.84	0	0	0	0	167.99	0	100.79
37662	21388.2	28413.3	11681.8	74158.3	10192.5	6001.27	83512.6	13172.6	92475	23030.5	10666.2	43161.7	10827.1
37672	0	0	0	0	114.138	0	0	0	0	0	0	0	75.9954
37682	0	0	0	0	0	0	0	0	0	0	0	0	0
37698	6171.97	0	0	0	0	0	0	0	0	0	73.8476	506.064	0
37715	0	0	0	0	0	0	0	0	0	0	0	0	0
37717	0	0	0	0	0	0	0	0	0	0	0	0	0
37751	0	0	0	0	0	0	0	0	0	0	0	0	0
37775	1691.17	331.698	231.944	0	117.572	539.738	0	258.763	489.669	0	49.7506	100.62	0
37785	0	0	30.3714	0	0	0	0	0	0	0	0	0	0
37794	0	0	75.285	0	153.305	176.774	0	0	0	159.651	29.0113	85.0242	0
37796	0	0	0	0	0	0	0	0	0	0	0	0	0
37805	0	0	1006.36	722.676	0	0	2514.74	0	4563.06	1546.29	0	0	0
37903	0	0	0	0	0	167.932	0	0	183.231	0	0	0	0
37904	0	0	0	0	0	0	0	0	0	0	0	0	0
37949	5909.96	7738.08	3472.38	14244.3	3435.27	3002.13	25749.5	2421.37	12869.4	4559.39	3291.07	8394.22	4475.53
37963	0	0	252.237	0	279.696	0	499.208	794.358	1776.22	926.05	0	0	0
37978	0	0	0	0	0	0	0	0	0	0	0	0	0
38007	0	0	0	0	0	0	0	0	0	0	0	0	0
38009	215.03	245.367	0	0	357.549	57.5954	731.58	533.99	0	0	142.892	451.729	404.682
38010	0	222.707	112.744	117.54	87.1222	180.562	0	0	0	0	0	0	0
38011	98.8846	0	0	1230.35	145.094	0	307.71	330.967	812.442	209.452	0	298.367	0
38021	75117.7	55091.2	37287.3	87190.7	24641.8	28718	62789.3	23153.5	333900	51296.5	35903.3	26228.5	56897.6
38037	0	0	0	0	0	0	0	0	0	0	0	0	0
38063	0	0	0	0	0	0	0	0	0	0	0	0	0
38087	0	0	0	0	0	0	0	0	0	0	0	0	0
38099	0	0	0	0	0	0	0	0	428.758	0	0	0	0
38105	0	0	0	0	0	0	0	0	0	0	0	0	0
38169	0	0	0	0	0	0	0	0	0	0	0	0	0
38171	0	0	0	0	0	0	0	0	0	0	0	0	0
38174	0	0	0	0	0	0	0	0	0	44.2438	0	101.654	30.9836
38191	1083.69	848.706	100.1	208.56	29.9932	35.7904	566.824	1158.48	0	448.647	0	445.832	0
38217	0	0	0	0	0	0	0	0	0	0	0	0	0
38256	0	0	745.777	3282.65	0	0	0	0	0	0	128.55	0	0
38263	0	0	0	0	0	0	0	0	0	0	0	0	0
38266	0	121.639	0	0	0	0	0	0	0	0	0	0	0
38308	0	0	0	0	0	0	234.789	0	2877.6	0	0	0	0
38397	0	0	0	0	0	0	0	0	0	152.346	0	0	0
38459	0	0	0	0	0	39.3577	0	19.0826	214.85	157.005	0	214.433	0
38460	0	0	0	0	0	0	0	0	0	0	0	0	0
38510	15786.2	12810.1	4140.52	15090.3	2382.79	724.728	8397.91	17641.9	12185	13007.5	759.312	8740.58	5142.65
38555	0	0	0	0	0	0	1461.85	0	0	286.973	0	0	68.0142
38566	680.25	0	0	0	0	0	0	0	0	0	0	0	424.602
38586	0	0	0	0	0	0	0	0	1279.52	0	0	0	0
38605	0	900.939	1870.88	1313.52	1375.33	2775.89	0	1067.15	0	790.574	2192.36	722.454	835.099
38617	0	159.6	53.6908	0	134.969	164.022	0	163.561	0	0	0	0	0
38651	0	0	0	0	0	0	0	0	0	0	0	0	0
38659	0	0	0	0	0	0	0	0	0	0	0	0	0
38666	0	0	0	0	0	0	0	0	0	0	0	0	0
38676	134.399	0	0	0	0	86.8775	0	0	0	0	0	0	0
38701	0	0	0	0	0	0	0	0	0	0	0	0	0
38708	0	0	0	0	110.266	0	0	0	0	0	0	0	160.604
38719	0	0	0	0	0	0	0	0	0	0	0	0	0
38743	0	0	0	0	0	0	0	0	0	0	0	0	0
38752	4293.36	5830.43	2084.91	9961.21	2132.54	1887.1	13950	1879.9	9613.52	3168.73	2160.19	4539.21	1881.59
38755	0	0	0	0	0	0	0	0	0	0	0	0	0
38780	0	0	0	0	75.9143	51.689	0	0	0	0	0	0	0
38790	0	0	0	6230.38	0	0	4556.34	0	5887.6	108.398	0	177.902	301.442
38798	4174.35	5855.41	1941.29	7732.09	1979.44	2685.53	4377.71	3274.17	7868.26	6207.27	3793.14	3681.53	4969.94
38879	1635.14	1187.73	585.754	2293.74	688.798	1152.38	836.497	1871.87	2965.15	2484.25	1360.46	869.527	2221.17
38910	0	0	0	0	0	0	0	0	0	55.2801	0	0	0
38933	0	0	0	0	0	0	0	0	0	0	0	0	0
38951	4096.57	1744.72	3017.08	4426.87	2828.55	4200.16	170.746	4386.96	0	3198.75	1617.93	4087.92	940.479
38963	0	0	0	0	0	44.5985	0	0	0	0	0	0	0
38991	0	0	0	0	0	0	0	0	0	0	0	0	0
39000	0	0	0	0	0	0	0	0	0	0	0	0	0
39002	0	0	0	0	0	0	0	0	0	0	0	0	87.8834
39005	0	0	0	0	0	0	0	0	0	0	0	0	0
39033	0	0	0	0	0	0	0	0	0	0	0	0	0
39047	529.345	726.271	304.166	322.526	187.429	50.9306	624.562	782.078	0	495.536	277.972	470.987	418.207
39064	0	0	46.5742	0	91.4178	75.0501	0	79.4006	0	0	76.8718	0	0
39129	0	0	0	0	0	0	0	0	346.417	0	0	0	0
39145	0	0	0	0	45.8705	0	0	0	0	0	0	0	0
39163	0	82.7173	331.224	337.684	336.305	160.577	0	156.182	0	405.44	371.373	579.154	441.583
39168	0	0	382.643	122.679	118.522	180.038	0	392.877	0	295.156	84.0098	179.44	436.606
39275	0	0	0	0	0	0	0	0	0	0	0	0	0
39276	222.601	119.667	227.02	713.693	175.581	40.3021	978.662	402.735	0	190.716	119.396	0	150.212
39310	0	0	0	0	0	0	0	0	0	0	0	0	0
39322	0	0	0	0	0	0	0	0	0	0	0	0	0
39607	0	344.562	537.39	236.349	526.953	320.533	0	117.439	0	613.283	203.398	0	159.972
40075	0	0	0	0	0	169.63	0	0	0	0	0	0	0
40091	5468.79	6449.07	2638.68	9710.24	3128.8	2728.04	9583.78	3565.42	9706.22	7941.86	4236.67	5940.37	3658.14
40103	0	0	0	237.828	0	0	0	238.371	0	0	0	0	0
40133	0	0	0	0	0	593.687	0	0	0	0	72.5283	0	0
40159	0	0	0	0	0	0	0	0	0	0	0	0	0
40169	0	0	0	0	0	0	0	0	0	0	0	0	0
40221	0	0	0	1631.59	30.7091	35.208	1034.3	0	1343.03	34.0367	0	294.175	0
40225	0	0	0	0	0	0	0	0	0	0	0	0	0
40243	7108.44	9282.97	5169.69	5493.43	6087.12	8654.43	8592.4	10886.4	5124.27	10377.3	5615.67	5688.46	6447.2
40259	0	0	0	0	0	0	0	0	0	0	0	0	0
40260	0	193.018	242.583	0	259.092	1036.26	0	146.169	0	0	200.618	0	0
40277	0	0	0	0	0	0	339.705	152.9	563.593	255.157	268.151	811.531	320.318
40283	0	0	0	0	0	0	0	0	0	0	0	0	0
40291	170.7	0	0	0	0	0	0	663.146	0	0	0	0	0
40294	0	145.195	396.904	405.326	214.045	141.576	0	191.671	0	137.055	226.146	0	356.214
40336	478.199	0	0	0	0	0	0	109.032	0	0	0	0	0
40344	0	0	0	0	0	0	0	0	0	0	0	0	0
40360	0	0	114.462	476.629	45.0722	230.063	1494.89	0	0	0	0	0	0
40363	0	0	0	0	0	0	0	0	0	0	0	0	0
40366	531.997	253.672	0	570.2	117.692	0	0	0	635.578	0	0	429.538	0
40409	0	0	0	0	0	602.466	0	0	1447.96	0	915.376	0	0
40452	792.084	196.814	58.9384	847.068	96.5053	0	998.206	235.231	0	387.326	0	339.174	0
40453	1340.81	0	1150.64	1967.52	1221.02	1023.63	0	1784.19	0	1440.16	584.295	1176.06	223.577
40461	0	161.97	0	0	0	44.4076	0	98.1594	0	0	0	0	0
40481	0	251.368	41.6213	0	0	0	0	98.9339	0	94.7461	0	184.778	317.417
40484	0	0	0	0	0	0	0	0	0	0	0	0	0
40487	536.294	0	148.061	1702.59	331.085	68.4049	0	305.857	2775.27	765.402	381.824	1041.62	517.05
40493	0	0	0	0	0	0	0	0	0	0	0	0	113.426
40495	0	0	0	0	31.2477	0	0	0	135.776	0	0	0	0
40536	506.587	0	164.58	0	33.7122	79.4983	0	206.29	0	0	0	0	121.033
40541	0	0	0	0	0	0	0	0	0	0	0	0	0
40565	0	0	0	0	0	0	0	0	1128.96	0	0	0	0
40569	0	0	0	0	0	0	0	0	0	0	0	0	0
40572	0	0	0	0	589.049	0	278.394	0	0	0	0	0	0
40606	0	0	0	0	0	0	0	0	0	0	0	0	0
40619	0	0	0	0	0	0	0	0	0	0	0	0	0
40627	0	0	0	290.855	0	47.9554	0	0	0	0	0	0	0
40645	0	0	0	0	0	0	0	0	0	0	0	0	0
40677	275.926	703.047	365.427	1734.95	71.1119	0	0	0	0	122.84	0	0	0
40680	0	0	0	0	0	0	0	0	0	0	0	0	0
40737	0	0	0	0	0	13.9609	0	48.4741	0	0	0	0	0
40745	0	194.444	0	0	0	0	0	100.23	0	352.341	0	0	0
40748	0	0	0	0	0	0	0	0	0	0	0	0	0
40759	0	0	0	0	0	0	0	0	0	0	0	0	0
40864	0	0	0	0	0	137.118	438.895	0	433.852	220.706	171.006	435.211	307.283
40997	0	0	128.271	0	273.525	89.1529	0	0	0	0	0	0	0
41166	0	0	0	0	0	0	0	391.131	220.442	390.869	254.468	162.027	206.918
41336	0	0	0	0	0	0	0	0	0	0	0	0	336.345
41342	731.07	1198.94	613.997	0	76.6556	0	0	718.253	0	106.454	0	601.849	47.7969
41345	0	0	0	0	0	0	0	65.3598	0	0	0	0	0
41425	0	0	0	0	0	0	0	0	1549.41	0	0	0	0
41431	1025.31	229.951	617.218	862.608	453.699	811.165	3473.6	591.9	4275.23	2824.47	771.112	2624.77	0
41434	384.811	498.89	0	0	0	61.3095	0	0	0	302.579	0	0	0
41471	0	0	164.501	475.717	159.989	137.764	0	0	0	0	143.611	424.925	137.769
41476	0	0	317.796	0	0	434.451	0	0	0	106.306	0	0	0
41485	0	0	481.593	244.655	395.823	476.505	0	2530.44	0	426.732	609.749	321.594	466.997
41513	0	0	0	0	0	0	0	0	0	0	0	0	0
41514	0	0	0	0	0	0	0	0	0	0	0	0	0
41539	142.949	397.905	177.663	1312.83	209.192	254.486	0	0	0	0	0	0	0
41597	437.143	542.155	0	0	0	0	1288.58	567.155	0	0	0	0	77.7619
41601	2673.91	2663.78	3032.39	4518.18	2117.16	0	5802.2	3166.62	1261.74	2907.84	2396.8	4521.37	3884.48
41652	0	0	0	3760.98	0	0	0	109.496	7072.15	0	0	0	0
41654	0	0	0	0	99.4514	145.941	0	46.2349	0	0	0	0	0
41655	0	0	171.143	131.391	482.958	447.223	0	1354.09	0	404.759	308.369	0	318.152
41665	132.118	0	182.07	343.315	329.513	256.816	0	263.65	203.332	527.51	188.21	150.372	113.091
41735	558.8	0	114.455	1308.4	785.69	996.287	0	823.651	379.697	749.923	18.7825	568.114	72.7333
41737	0	0	0	0	0	0	0	0	0	0	0	0	0
41770	1116.95	904.652	220.119	1797.61	417.225	461.619	2871.79	268.467	0	520.077	678.23	1293.19	0
41815	258.961	0	0	0	0	0	0	0	0	0	0	138.493	217.955
41830	0	0	0	1769.02	1358.5	0	1253.75	0	1049.88	0	0	767.538	777.877
41832	0	0	0	0	0	49.8785	0	0	0	0	31.5982	0	177.894
41833	596.612	1647.77	430.339	1370.75	548.678	380.311	1695.79	173.603	2817.19	358.086	252.593	2548.04	675.888
41858	0	0	0	0	0	0	0	0	4358.12	0	0	0	0
41863	556.311	0	123.656	809.494	0	0	2413.19	0	0	0	39.1512	611.939	843.106
41869	0	0	0	0	0	0	0	0	0	0	0	0	0
41892	0	0	0	0	0	0	0	0	0	0	0	0	0
41907	0	0	0	679.619	0	0	0	70.1339	518.076	0	0	767.398	0
41908	0	0	0	0	0	0	0	0	0	0	0	0	0
41917	154.505	0	0	152.982	0	0	0	0	1069.76	0	0	0	75.9697
41922	0	0	50.3553	0	79.0695	0	0	323.01	3665.9	264.456	0	0	0
41972	0	0	0	0	0	0	0	0	0	0	0	0	0
42033	0	0	0	0	30.6774	0	0	0	0	0	27.6401	0	0
42064	425.393	5207.46	94.3632	178.799	1861.71	474.21	0	0	0	63.3944	232.527	2559.75	2261.27
42065	0	0	577.789	0	0	0	907.422	935.176	1720.68	0	0	0	0
42102	0	0	0	0	0	0	0	0	0	0	0	0	0
42114	0	0	0	0	0	0	0	0	0	0	0	0	0
42146	0	0	0	0	0	0	0	0	311.92	0	0	0	0
42150	0	0	195.304	0	0	0	0	0	380.251	0	0	0	0
42166	0	0	0	0	0	0	0	0	0	0	0	0	0
42179	0	0	0	0	0	0	0	0	0	0	0	0	0
42185	0	0	0	0	0	712.494	1600.6	0	0	0	434.762	0	0
42188	0	0	0	0	0	0	814.274	0	0	0	0	0	0
42216	0	0	0	0	0	98.1862	0	0	0	0	0	0	0
42269	0	958.593	0	0	0	0	4992.82	2347.84	0	0	0	0	89.9722
42273	894.732	676.21	0	1752.56	213.158	0	878.369	0	0	1191.37	0	1194.22	255.385
42304	757.592	0	2264.73	256.436	734.865	0	0	0	0	738.117	1364.83	2930.51	2126.82
42313	0	0	0	0	0	0	0	0	802.862	0	0	0	0
42367	0	0	0	0	0	0	0	0	0	0	0	0	0
42374	619.399	0	0	0	0	0	630.026	108.215	4421.47	0	0	0	0
42378	177.915	0	150.8	0	315.499	292.582	0	197.474	1057.41	405.884	179.464	0	0
42379	0	0	0	0	0	0	0	0	0	0	0	0	0
42382	0	0	0	0	0	0	0	0	0	0	0	0	0
42404	316.182	316.216	0	201.683	0	62.983	0	69.5284	22170	195.691	0	0	0
42458	0	0	0	0	0	0	0	0	4342.79	0	0	0	0
42473	0	0	0	0	0	0	0	0	0	0	0	0	0
42523	3904.21	3284.54	831.269	3272.51	399.738	0	1156.76	936.204	0	775.52	0	0	0
42583	0	0	0	0	0	0	0	0	0	0	0	0	0
42594	0	0	0	0	0	708.565	0	0	0	0	0	0	0
42662	0	0	0	0	0	0	0	0	0	0	0	0	0
42679	0	0	0	0	29.7461	0	0	0	0	0	0	0	0
42680	0	0	0	0	0	0	0	128.579	0	0	0	0	0
42683	2038.88	2402.66	1271.89	2061.07	802.403	1295.29	2039.49	435.014	0	1981.82	1127.03	1869.33	1701.41
42688	0	0	0	0	121.728	0	0	0	0	0	0	0	0
42721	637.401	0	582.533	745.598	766.017	885.32	0	843.804	0	1275.53	434.473	544.999	229.469
42722	0	575.258	0	0	0	0	0	0	0	0	0	0	0
42750	0	0	0	0	0	0	0	0	0	0	0	0	0
42766	0	0	0	0	0	0	0	0	1567.85	0	0	0	0
42769	1631.79	0	411.807	1473.78	612.694	484.339	2001.77	854.169	3080.6	640.242	273.866	603.946	0
42776	0	0	162.74	0	92.4442	110.738	0	0	0	0	0	0	85.7818
42779	0	0	171.381	0	336.799	634.949	0	20.0966	840.405	0	327.841	0	224.337
42785	151.853	128.966	54.0574	351.929	79.3546	52.7313	187.453	0	0	41.8352	43.9988	319.525	174.413
42806	0	0	419.333	0	0	15.4632	1354.51	330.939	3092.28	717.377	411.806	944.35	524.219
42828	3757.94	1385.82	0	1537.33	950.291	173.432	1984.12	0	1548.08	0	0	0	402.309
42832	0	0	0	0	46.1809	0	0	0	0	0	0	0	0
42833	417.585	0	259.591	0	152.931	0	0	1065.92	0	0	0	753.59	0
42866	834.281	774.741	68.0534	0	122.285	191.283	408.687	284.169	0	350.999	150.319	0	565.144
42867	0	0	0	585	0	0	937.211	0	1386.94	0	0	454.608	0
42870	696.504	359.464	416.839	919.467	274.792	0	1644.05	0	840.405	0	595.087	0	68.5816
42937	0	0	0	0	0	0	0	0	0	0	0	0	0
42965	344.007	3691.48	469.07	1157.1	378.539	223.824	1146.2	527.385	0	943.137	313.313	748.084	1436.4
42975	0	0	0	0	0	0	0	0	0	0	0	0	0
43009	2235.7	1752.03	970.862	1362.77	1161.59	686.408	1387.82	780.656	1072.59	1001.86	703.543	1004.08	1278.99
43029	0	0	0	0	0	0	0	0	0	0	0	0	0
43107	0	0	303.038	0	0	111.433	0	248.764	0	0	0	675.302	353.145
43114	0	0	0	0	0	115.073	0	0	605.289	0	0	0	0
43226	0	0	0	0	0	0	0	0	0	0	0	0	0
43235	0	0	0	0	126.391	0	0	111.355	0	0	0	0	0
43275	0	0	0	0	0	0	0	0	0	0	0	0	0
43295	593.263	368.78	335.206	1783.11	429.072	225.493	802.873	425.972	974.078	574.725	377.644	1361.17	147.194
43319	0	0	0	0	0	0	0	0	0	0	0	0	0
43339	0	0	0	0	67.8046	0	0	0	0	0	0	0	0
43341	0	0	0	0	0	384.206	0	0	0	0	0	0	0
43345	0	0	0	0	0	0	0	0	0	0	0	0	0
43366	0	0	0	0	0	0	0	0	0	0	0	0	0
43368	0	0	0	0	0	0	0	0	0	0	0	0	0
43395	0	0	0	0	136.256	0	1307.44	399.045	876.343	0	61.6472	0	93.6985
43400	0	0	0	0	0	0	0	0	0	0	0	0	0
43442	1056.26	573.336	538.813	1729.61	1168.32	4735.34	203.529	621.742	2080.05	2243.73	1417.15	335.597	2716.65
43497	0	0	0	0	0	0	0	0	0	0	0	0	0
43538	0	283.991	207.309	0	0	37.0626	0	0	0	136.206	61.3359	0	0
43543	0	1831.83	0	0	70.1742	2241.82	0	710.846	0	2783.84	1179.15	371.373	2093.32
43563	0	0	0	0	0	0	0	0	0	0	0	0	0
43578	60.7472	690.615	134.324	299.161	83.948	170.335	307.08	135.973	0	842.231	232.461	366.677	270.548
43592	0	0	40.7443	559.836	0	0	0	0	811.833	0	0	102.074	0
43605	0	0	0	0	0	0	0	0	0	0	0	0	0
43642	0	0	0	454.423	0	0	0	227.302	0	213.746	144.923	0	0
43658	145.778	191.493	0	0	80.324	30.2021	0	135.437	0	166.067	102.822	0	0
43659	0	0	0	0	0	0	0	0	0	0	0	0	0
43660	0	118.622	0	0	0	0	0	386.342	381.912	0	115.348	116.021	0
43670	0	0	0	0	0	0	0	0	0	0	0	0	0
43678	0	0	0	0	0	0	0	0	0	0	0	0	0
43691	0	0	0	0	0	0	0	0	0	0	0	0	0
43715	0	0	0	0	0	0	0	0	0	91.7155	0	212.533	0
43794	0	0	0	0	0	0	0	0	0	0	0	0	0
43815	0	0	0	0	0	0	0	0	0	0	0	0	0
43822	412.443	0	225.783	0	93.4199	0	0	0	0	0	0	0	0
43828	0	0	0	0	0	0	0	0	0	0	0	0	0
43830	0	0	0	0	0	0	0	0	0	0	0	0	0
43851	0	0	0	0	0	0	0	0	0	0	55.3839	0	0
43855	0	0	0	0	0	0	0	0	0	0	0	0	0
43863	0	0	0	0	0	245.546	988.855	842.255	3112.06	1147.44	757.956	718.988	1027.58
43995	0	0	0	0	0	0	0	0	0	0	0	0	0
44022	0	0	0	0	0	0	0	0	0	0	0	0	0
44030	0	0	0	0	0	0	0	0	0	0	0	0	0
44034	273.125	0	175.054	0	217.828	166.513	0	245.384	0	237.704	186.943	423.388	78.9739
44146	0	0	0	0	0	0	0	0	0	0	0	0	0
44345	0	247.025	0	0	0	0	0	0	0	0	0	0	0
44390	0	0	0	0	0	0	0	0	0	58.9818	0	0	0
44398	0	0	0	0	0	0	0	0	0	0	0	0	0
44418	0	0	0	0	0	0	0	0	0	0	0	0	0
44458	0	0	0	0	0	0	0	0	0	0	0	0	0
44464	0	0	0	0	429.104	108.34	0	82.4848	0	0	0	0	0
44524	0	921.494	284.29	0	145.417	734.153	0	643.528	0	477.817	314.284	0	0
44535	169.085	0	179.611	0	0	413.493	0	0	0	0	276.467	0	0
44592	0	0	0	0	0	0	0	0	0	0	0	0	0
44599	394.842	0	0	442.629	173.288	0	248.711	171.941	660.995	58.2217	0	323.69	0
44618	7143.9	5050.22	2866.19	7747.76	5143.65	12236.2	3145.03	3594.45	5600.82	8674.52	5749.21	1848.17	8834.88
44633	0	0	0	0	0	0	0	0	0	0	0	0	0
44636	0	0	0	0	0	0	0	0	0	0	0	0	0
44676	0	0	0	0	0	0	0	0	0	0	0	0	0
44679	677.909	1247.39	485.553	1487.9	209.236	119.849	3995.92	133.494	1475.6	457.512	470.622	1704.2	521.15
44718	7091.03	7169.25	3472.87	18572.6	3653.71	3106.98	15370.2	3091.48	14532.7	4039.41	2197.14	7044.12	3597.24
44744	178.552	0	0	0	0	96.772	937.946	0	9429.41	0	0	373.441	0
44750	694.963	621.176	348.584	894.106	408.716	403.153	0	542.876	2098.66	523.502	287.712	552.126	224.531
44754	0	0	0	0	0	0	0	0	0	0	0	0	0
44797	0	0	0	0	650.486	0	0	0	0	0	0	630.386	0
44800	0	0	0	0	0	0	0	0	0	0	0	0	0
44802	695.644	841.147	337.054	1440.97	461.733	492.59	766.938	895.236	566.804	963.265	0	384.817	0
44831	0	0	0	0	0	0	0	531.976	0	50.3345	111.183	0	0
44921	0	0	0	145.144	0	0	0	0	0	109.346	0	0	0
44932	0	0	0	0	0	0	0	0	0	0	0	0	0
44967	0	236.15	0	0	46.3583	38.7264	0	30.997	0	0	0	0	0
44969	8625.7	5048.97	0	6069.65	1058.92	3054.52	7679.2	86.9633	0	4792.9	2180.12	2080.13	3537.93
45021	0	0	0	0	0	0	0	0	0	0	0	0	0
45024	0	868.267	3137.26	0	2847.85	0	0	5050.56	2924.39	0	0	1768.71	317.791
45063	0	0	0	0	0	0	0	0	0	0	0	0	0
45130	0	0	0	0	0	0	0	0	0	0	0	0	0
45196	0	0	0	0	0	0	0	0	0	0	0	0	0
45205	0	0	0	0	88.0408	38.3496	0	0	0	0	0	0	0
45243	0	0	0	0	0	0	0	0	0	0	0	0	0
45245	0	0	0	0	0	0	0	0	0	0	0	0	0
45246	0	0	0	0	63.0275	0	0	0	1057.75	0	34.5334	0	0
45250	0	0	0	0	0	0	0	0	0	0	0	0	0
45290	0	0	0	506.119	53.8154	203.928	0	70.0072	1791.61	453.188	0	0	0
45295	2659.28	1309.39	145.998	1059.09	783.225	184.329	650.725	2600.03	241.097	815.203	0	1252.25	593.742
45297	0	0	0	0	47.2073	42.5922	633.125	0	0	271.761	163.683	0	164.098
45347	710.194	2077.22	0	0	0	0	0	0	0	0	0	0	91.8676
45379	293.868	0	0	0	250.482	131.422	0	120.171	0	0	187.173	0	0
45384	90.6318	133.276	537.124	0	790.099	130.028	0	1187.5	0	502.624	397.96	0	673.386
45441	0	0	0	0	0	0	0	0	0	0	0	0	0
45445	5818.66	7501.68	2296.27	8787.56	3144.96	4880.31	2487.42	1985	13704	5412.31	3732.25	2092.85	5254.4
45463	0	0	0	0	0	0	0	0	0	0	0	0	0
45496	0	0	0	0	0	0	0	0	0	0	0	0	0
45498	0	0	0	0	0	0	0	0	0	0	0	0	0
45503	0	0	0	0	0	0	0	0	0	0	0	0	0
45554	0	0	0	0	0	0	0	0	0	0	0	0	0
45564	0	0	0	0	0	57.155	0	79.0345	0	28.331	0	0	0
45594	0	610.202	273.551	953.96	375.238	105.13	377.48	0	0	807.424	0	0	312.917
45597	994.357	803.369	467.532	2416.6	572.836	576.135	610.482	1013.18	1193.25	1333.82	341.761	992.117	164.266
45654	0	0	0	0	0	0	0	0	0	0	0	0	0
45664	0	0	0	0	166.711	0	0	0	924.462	0	0	0	0
45695	161.736	0	137.192	0	205.948	0	0	216.148	0	242.304	0	91.8161	0
45775	548.843	0	0	0	78.7337	0	0	0	0	67.0271	0	0	0
45820	0	0	0	0	34.5929	0	0	0	0	0	0	0	0
45828	0	0	0	0	0	0	0	0	0	0	0	0	0
45857	0	0	0	0	0	0	0	0	0	0	0	0	0
45863	20715.2	14619.9	8857.51	50924.4	11194.9	6126.15	24124.5	0	30149.2	23187.8	4374.6	13734.6	9882.23
45889	0	0	0	0	0	0	0	0	0	0	0	0	0
45893	0	0	0	0	56.8882	0	0	0	0	0	0	0	0
45895	0	0	0	0	0	0	0	0	0	0	0	0	0
45896	0	0	0	0	0	0	0	0	0	0	0	0	0
45943	0	0	0	344.042	0	79.6451	0	0	0	0	82.0529	0	0
45944	3651.78	6323.95	2186.31	14545.6	2079.34	938.849	11413.8	2051.64	16370.9	5841.32	2014.51	6794.81	1734.83
45949	0	0	0	0	0	0	0	0	0	0	0	0	0
45950	4042.04	1450.04	0	0	789.143	0	0	31.4899	0	0	0	899.965	0
45954	0	0	0	0	0	0	0	0	0	0	0	0	0
45980	2384.42	10294.9	1604.61	6041.53	922.687	898.742	10676.3	1040.86	6383.08	4129.7	3215.59	2250.46	5484.11
45983	0	0	0	0	0	0	0	0	0	0	0	347.224	0
46001	0	0	0	0	0	0	0	0	0	0	0	0	0
46002	0	0	317.975	1413.36	80.9956	109.24	1439.94	2894	0	972.001	161.504	0	702.075
46056	0	0	0	0	0	0	0	0	0	0	0	0	0
46064	0	0	0	0	0	0	0	0	0	0	0	0	0
46091	0	0	226.114	0	129.02	248.012	0	0	0	0	0	0	58.6019
46119	0	0	0	0	0	0	0	0	0	0	0	0	0
46139	1096.8	137.404	558.668	1592.81	879.794	1331.03	110.118	543.89	0	1187.97	1022.01	508.468	903.126
46170	0	0	0	0	0	0	0	0	0	0	0	0	0
46179	627.874	0	0	229.509	0	0	832.977	0	0	308.236	0	0	0
46184	72.9855	0	0	0	0	0	0	47.0517	0	0	0	0	0
46258	0	0	0	0	0	0	0	0	0	0	0	0	0
46338	0	0	0	0	0	0	0	0	0	0	0	0	0
46369	0	0	86.9879	0	0	261.44	0	0	0	0	166.582	466.319	0
46370	0	0	0	0	0	0	0	0	0	0	0	0	0
46384	0	0	0	0	0	0	0	0	0	0	0	0	0
46417	0	0	0	0	0	0	0	0	0	0	0	0	0
46542	0	0	0	451.157	87.5593	16.755	0	37.1935	273.103	215.78	140.342	220.219	35.29
46551	0	0	0	0	0	0	0	0	0	0	0	0	0
46554	0	0	0	0	0	32.365	0	0	0	0	20.2279	0	0
46567	920.601	1369.69	0	1219.48	61.3486	0	983.864	0	734.752	428.568	0	0	0
46587	0	0	0	0	0	0	0	0	0	0	0	0	0
46606	3024.68	2741.18	1203.86	5015.86	0	993.038	8915.35	1318.38	4078.38	2574.22	1662.3	4452.67	2315.21
46642	0	0	65.1852	93.0657	0	0	0	0	0	0	0	0	0
46649	732.374	869.261	477.754	1015.72	566.354	911.294	0	134.663	609.996	669.53	309.518	0	0
46654	0	0	0	0	0	229.775	0	0	0	0	0	0	0
46679	0	0	0	0	0	0	0	0	0	0	0	0	0
46717	0	0	0	0	157.93	178.673	0	37.8977	0	108.793	0	169.573	0
46719	0	0	58.2052	351.03	130.376	0	0	0	0	0	0	90.3068	0
46725	0	0	0	0	0	0	0	0	0	0	0	0	0
46756	0	0	0	0	0	0	0	0	0	0	0	0	0
46765	0	0	0	0	0	0	0	0	0	0	0	0	0
46783	0	0	0	0	0	0	0	0	0	0	0	0	0
46801	0	0	0	0	0	0	0	0	0	0	0	0	0
46812	1174.63	356.149	126.805	522.767	99.8569	115.768	0	948.315	0	687.96	245.595	536.641	136.57
46826	0	0	0	0	0	0	0	0	0	0	0	0	0
46875	0	0	0	0	0	0	0	0	0	0	0	0	0
46880	0	0	0	0	0	0	0	0	0	0	0	0	0
46883	628.896	1984.07	0	0	379.629	503.385	3453.79	682.06	0	532.534	435.251	923.667	342.611
46923	0	0	1128.1	4713.83	94.9214	220.526	0	0	0	2619.66	26.2021	387.081	0
46926	0	0	0	0	0	0	0	38.7427	0	0	0	0	66.3639
46928	960.724	0	1005.12	0	1229.39	1663.26	846.584	1565.85	0	641.11	1431.91	2690.45	2602.15
46961	490.689	0	0	0	38.0712	0	364.293	82.0201	15225.5	0	0	0	0
46972	562.845	0	0	98.9809	0	0	0	0	0	0	0	0	0
47005	0	0	0	0	0	0	0	0	0	0	0	0	0
47039	444.299	517.754	0	0	0	0	1228.79	1365.41	0	0	0	0	0
47125	100.263	529.523	108.618	0	233.033	0	253.387	1456.32	0	374.394	293.063	429.146	82.0168
47200	0	0	0	282.142	289.567	165.285	0	0	0	0	0	296.55	0
47215	0	0	0	0	0	0	0	0	174.095	0	0	0	0
47273	0	452.044	322.152	432.068	341.678	47.9211	0	53.8679	0	0	0	0	281.186
47285	0	0	0	0	0	91.1005	0	0	0	0	0	0	0
47367	0	0	0	0	0	0	0	0	0	0	0	0	0
47371	0	0	0	0	0	0	0	0	0	0	0	0	0
47402	0	313.231	0	0	722.105	530.719	0	0	0	293.122	58.0374	10423.7	0
47855	0	0	332.245	409.134	350.56	0	0	1067.26	2206.42	1356.15	306.946	0	295.072
48008	0	0	0	0	0	0	0	0	0	0	0	0	0
48023	0	0	0	0	0	0	0	0	0	0	0	0	0
48061	0	0	0	0	0	0	0	0	2154.2	383.338	0	0	0
48063	0	0	0	0	0	134.05	0	0	0	0	0	0	0
48089	6848.13	8412.37	3614.44	0	279.708	0	11201.9	2292.61	6954.76	7503.82	6174.41	8148.23	5323.24
48093	0	0	0	0	0	224.573	0	0	0	0	0	0	0
48106	505.639	1058.02	1169.65	2555.92	1148.63	1890.74	1446.14	555.495	1183.44	773.338	487.959	954.859	248.616
48115	0	0	0	0	0	0	0	0	0	0	0	0	0
48131	0	0	0	0	0	0	0	0	0	0	0	0	0
48162	0	0	0	0	0	0	0	0	0	0	0	0	0
48176	0	0	0	0	0	0	0	0	0	0	0	0	0
48189	0	0	0	0	0	0	0	0	0	0	0	0	0
48195	0	0	0	0	0	0	0	0	0	0	0	0	0
48224	683.258	277.062	198.093	250.262	186.352	773.662	1516.9	0	0	541.379	347.135	339.594	429.592
48281	0	0	0	0	0	0	0	0	0	0	0	0	0
48354	4040.38	0	0	316.635	0	0	0	3169.29	0	0	0	0	0
48394	453.648	329.742	159.067	435.186	314.536	0	0	736.195	0	868.341	597.926	0	764.738
48417	0	828.532	37.7108	0	0	19.1136	1318.84	247.553	0	0	0	1028.56	175.148
48421	0	0	0	0	0	0	0	0	0	0	0	0	0
48424	0	0	0	0	0	0	0	0	0	0	68.4071	0	0
48425	0	4096.21	3215.91	582.991	2788.11	2055.88	5410.28	0	0	2444.82	4560.96	12066.5	5268.43
48428	0	0	0	0	0	0	0	0	0	0	0	0	0
48446	0	0	0	0	0	0	0	0	0	0	0	0	0
48478	0	0	0	0	0	0	0	0	0	0	0	0	0
48480	2745.09	98.8132	147.184	542.337	37.9572	876.688	0	1394.31	4806.6	2556.44	1350.52	609.983	3072.41
48486	0	0	0	0	0	0	0	0	0	0	0	0	0
48505	0	0	0	0	0	0	0	0	0	0	0	0	0
48520	0	0	0	0	92.9573	87.8611	0	0	0	0	0	0	0
48521	807.508	0	0	0	0	0	0	0	0	0	0	0	0
48540	1634.59	0	0	0	1109.63	681.788	0	107.905	0	417.226	0	256.386	140.864
48580	0	0	0	0	56.1279	0	0	104.131	9186.43	0	0	81.5584	0
48616	0	0	0	0	0	0	0	0	465.747	0	0	0	0
48625	470.672	142.559	0	354.912	0	0	0	0	0	0	0	0	0
48651	0	0	0	0	0	0	241.618	0	646.875	0	51.1367	0	0
48663	0	0	0	0	0	0	0	0	0	132.258	0	0	0
48664	0	0	0	0	0	0	0	0	0	0	0	0	0
48667	162.447	0	0	0	103.867	0	0	0	0	0	0	370.534	0
48686	0	0	0	0	0	0	0	0	0	0	0	0	0
48699	0	0	0	0	0	0	0	0	0	0	0	0	0
48751	199.043	0	0	0	0	189.683	0	0	0	0	113.369	0	0
48898	322.138	310.513	0	452.426	0	0	0	73.6547	0	0	0	177.791	181.556
48979	0	0	0	0	0	0	0	0	0	0	0	0	0
49122	0	0	269.475	0	0	0	0	627.558	763.381	767.1	414.838	0	387.533
49243	0	0	0	0	0	0	0	0	0	0	0	0	0
49244	0	0	0	0	0	0	0	181.179	0	294.169	209.194	211.471	435.755
49248	0	0	0	0	0	0	0	0	0	0	0	0	0
49273	0	0	0	0	0	0	0	0	0	0	0	0	0
49284	0	0	170.231	0	349.845	0	0	222.471	0	0	240.703	0	0
49295	10115.1	9146.46	1977.62	21540	3843.39	612.796	12795.1	7727.41	9458.81	5880.52	841.535	5106.43	1987.36
49296	0	0	0	0	0	0	0	0	0	0	0	0	0
49303	0	0	44.0582	0	0	1803.77	0	0	0	1014.72	687.236	87.2602	782.634
49332	1707.58	716.591	503.151	1227.05	585.501	1649.87	0	1171.46	662.933	0	0	1206.8	350.67
49334	0	0	216.359	413.225	0	181.413	0	0	0	144.587	167.182	0	118.48
49349	0	0	0	0	0	0	0	0	0	0	0	0	0
49381	0	0	0	0	0	0	0	0	0	0	0	0	0
49390	0	0	0	0	0	0	0	0	0	0	0	0	0
49451	0	0	0	0	0	0	0	0	0	0	0	0	0
49464	0	0	0	0	0	0	0	0	0	0	0	0	0
49509	0	0	125.59	326.099	118.883	149.596	515.126	82.9073	0	158.417	107.017	351.137	222.429
49524	0	0	0	0	0	0	0	0	0	0	0	0	0
49527	9170.34	7932.34	3536.66	4684.56	0	1802.49	12219.3	6539.26	0	4458.73	5318.35	16781.3	7767.85
49530	72.0669	0	282.652	0	0	0	0	0	0	0	0	0	0
49608	0	0	83.1852	0	203.743	242.718	0	67.7961	0	114.558	90.1545	0	0
49696	0	0	0	0	0	0	0	0	0	0	44.2804	0	54.6306
49697	0	0	0	0	0	0	0	0	0	0	0	0	0
49713	94.9582	0	0	338.337	101.257	0	0	0	450.077	0	0	0	0
49719	421.6	0	0	0	0	184.212	280.076	0	0	0	0	0	0
49776	0	0	0	144.725	0	0	0	310.941	0	98.517	91.1403	0	0
49778	0	0	68.3409	0	0	412.353	0	41.5452	0	0	0	0	0
49780	0	0	0	0	0	0	0	0	0	0	280.611	394.739	0
49839	0	0	0	0	33.6806	0	0	0	0	0	0	0	0
49901	0	0	0	0	0	0	0	0	0	0	0	0	0
49914	0	0	0	0	0	0	0	0	0	0	0	0	0
49948	595.678	0	79.3465	0	502.953	482.886	349.162	180.348	505.727	551.103	436.356	0	903.642
49958	0	0	0	0	0	0	567.664	0	0	0	0	0	0
49959	228.321	0	199.696	923.435	279.892	113.15	0	0	0	0	0	814.829	0
50008	1688.61	1255.89	463.305	191.702	616.134	1944.42	0	1820.37	0	1585.44	1263.07	2151.88	2802.44
50037	0	0	0	0	0	0	0	0	0	0	0	0	0
50056	0	0	0	0	0	0	0	0	0	0	0	0	0
50075	1073.42	0	0	203.865	327.207	298.977	0	0	0	223.203	0	371.317	88.4637
50087	0	0	0	0	0	0	0	0	0	0	0	0	0
50103	0	0	0	0	0	0	0	0	0	0	0	0	0
50126	0	0	0	0	0	0	0	0	0	102.288	0	0	0
50172	0	0	0	926.676	0	0	0	366.908	631.758	510.867	0	0	0
50174	0	588.105	0	0	103.24	0	0	0	2112.17	0	0	0	0
50202	202.792	0	0	0	192.041	0	241.881	0	0	0	144.174	118.984	0
50208	0	0	0	0	0	0	0	0	0	0	0	0	0
50212	0	0	0	0	0	0	0	0	0	0	0	0	0
50230	0	0	0	0	0	0	0	0	0	0	96.3659	0	0
50247	0	0	0	0	0	0	0	0	0	0	0	0	0
50254	0	0	0	0	0	716.659	0	0	0	0	0	0	0
50285	0	0	0	0	0	0	0	0	0	0	0	0	0
50338	0	0	0	0	37.482	278.278	0	0	245.028	0	0	0	0
50357	0	0	0	0	0	0	0	0	0	0	0	0	0
50377	0	125.833	0	1470.99	0	496.769	0	0	0	0	0	0	0
50383	0	0	0	0	0	0	526.948	0	0	0	0	0	0
50384	0	0	0	0	0	0	0	0	264.298	0	0	0	0
50418	0	0	0	0	0	0	0	0	0	0	0	0	0
50425	968.562	0	0	0	77.6566	0	0	0	9269.27	0	0	194.421	0
50431	431.913	0	51.9368	403.49	0	303.827	0	0	0	906.257	33.429	0	314.825
50460	0	0	0	0	0	0	0	0	0	0	0	0	0
50505	0	0	0	0	0	0	0	0	0	0	0	0	0
50514	0	0	0	0	0	257.55	0	0	0	0	0	0	0
50557	0	0	0	0	40.4408	412.886	0	61.8671	0	59.4162	0	0	0
50574	0	0	45.4384	0	0	0	0	0	0	0	0	0	0
50578	0	0	0	0	0	0	0	0	0	0	0	0	0
50593	0	0	0	0	0	0	0	0	0	0	0	0	0
50633	2254.68	0	161.885	5524.87	208.831	777.796	2587.82	0	8245.8	716.755	0	0	0
50638	0	0	0	0	0	0	0	0	0	0	99.4493	0	104.078
50683	0	0	0	248.463	0	0	0	0	0	0	0	0	93.0151
50735	0	0	0	0	0	0	0	0	0	0	0	0	0
50750	0	0	0	0	1109.48	412.49	0	969.44	0	0	824.369	0	0
50766	0	0	0	0	0	0	0	0	1275.81	0	0	0	0
50791	0	0	341.036	0	0	281.601	0	132.945	0	0	435.155	0	0
50793	0	171.601	0	0	2749.94	232.192	0	0	0	3148.89	0	0	0
50825	0	0	0	0	0	0	0	0	933.212	0	0	0	0
50833	0	0	0	0	0	0	0	0	0	0	0	0	0
50837	0	0	0	0	0	0	0	0	0	0	0	0	0
50838	1654.8	0	0	0	275.894	0	0	351.12	0	0	0	0	651.531
50840	1052.13	2817.84	2263.86	5665.05	183.57	2067.97	3874.67	1557.06	0	178.87	1558.21	3247.94	1631.54
50845	0	0	128.099	112.623	148.756	66.7363	0	350.402	0	409.882	344.229	0	75.8149
50904	0	0	0	0	21.0662	559.008	0	0	0	36.2973	46.5856	0	72.8752
50912	0	0	0	278.236	0	0	0	0	0	0	40.9598	0	0
50913	0	0	0	0	0	0	0	143.239	0	0	0	0	334.166
50914	0	145.526	0	0	151.677	896.178	350.475	133.043	0	97.5989	0	305.606	365.356
50919	0	163.213	186.721	697.66	382.195	0	0	707.452	0	295.166	289.387	0	167.347
50921	1441.29	1672.4	1818.27	4047.1	2529.77	1324.48	3332.06	4776.91	891.349	3373.65	2302.98	4033.9	1709.2
50970	0	0	0	0	0	0	442.205	0	0	0	0	0	96.5222
50972	0	0	0	0	0	0	0	0	0	0	0	0	0
50974	6489.83	1751.8	672.756	1477.18	1334.58	583.852	0	0	0	1737.74	672.686	0	151.32
50984	326.568	469.765	340.885	380.569	468.442	84.881	0	307.251	0	426.614	467.279	0	401.729
51007	0	0	0	0	0	0	2866.53	1096.26	341.101	0	0	1373.78	914.124
51008	0	0	0	0	0	0	0	0	0	0	0	0	0
51044	0	0	0	0	0	0	0	0	0	0	0	0	0
51059	0	0	0	0	0	0	0	0	0	0	0	0	0
51065	0	0	0	0	0	0	0	0	0	0	0	0	0
51095	0	0	0	167.08	54.1322	92.6615	0	70.5564	0	193.49	56.4957	0	0
51105	0	0	0	0	0	0	0	0	0	0	0	0	0
51117	0	0	0	0	0	0	0	0	0	0	0	0	0
51118	0	0	0	0	0	0	0	0	0	0	0	0	0
51120	0	0	0	0	0	0	0	0	0	0	0	0	0
51160	0	0	0	0	0	0	0	0	0	0	0	0	0
51175	380.84	530.021	461.911	656.981	318.629	448.388	0	571.268	534.189	1102.84	664.429	423.22	769.625
51184	0	0	0	0	0	0	0	0	0	0	0	273.408	123.612
51264	548.014	0	0	0	0	0	0	0	0	0	0	0	0
51276	0	0	0	0	0	0	0	0	0	0	0	0	0
51328	0	0	0	0	0	0	0	0	0	0	0	0	0
51333	0	0	0	0	19.8941	104.523	0	33.6164	0	0	0	212.365	0
51340	0	0	63.0574	178.294	29.4103	104.097	0	0	1314.79	0	0	0	0
51368	0	0	0	0	0	0	0	0	0	0	0	0	0
51374	0	0	0	0	0	0	0	0	0	0	0	0	0
51678	0	0	66.9248	0	0	0	0	0	0	346.596	210.58	0	377.218
51778	0	0	0	0	0	108.59	0	0	556.283	0	0	0	0
51779	0	0	0	0	92.6406	0	0	0	0	0	0	0	0
51793	0	0	0	0	0	0	0	0	0	0	0	0	0
51804	5294.61	5962.05	861.756	4387.45	1399.89	0	8117.83	4362.66	1566.91	2643.13	177.618	3906.81	1980.7
51838	0	0	0	0	0	0	0	0	0	0	0	0	0
51862	0	0	0	0	0	0	0	0	0	64.7566	0	0	0
51865	0	0	0	0	0	2074.33	0	0	395.257	0	172.289	0	110.796
51875	119.791	0	670.563	0	855.218	2461.38	0	989.311	0	1634.04	1181.9	0	811.929
51885	0	0	0	0	0	0	0	0	0	0	0	0	0
51906	0	0	0	0	0	0	0	0	0	0	0	0	0
51916	0	0	0	0	0	0	0	0	0	0	588.113	298.675	511.235
51920	0	0	0	0	0	0	0	0	0	0	0	0	0
51929	10552.6	12080.8	5146.72	20826.2	4355.37	5019.56	34066.2	5112.23	19826.9	7772.78	4675.62	23782.5	6576.87
51930	0	0	0	0	0	0	0	0	0	0	0	0	0
51932	0	0	0	0	0	0	0	0	0	0	0	0	0
51940	0	0	0	0	0	0	0	97.6805	0	0	0	0	0
51945	0	0	0	0	0	0	0	0	0	0	0	0	0
51948	0	0	0	0	0	0	0	0	0	0	0	0	0
51949	0	0	0	0	0	0	0	0	0	0	0	0	0
52052	0	0	0	0	0	0	0	0	0	0	0	0	0
52096	0	0	0	0	0	0	0	0	0	0	0	0	0
52100	0	0	0	0	0	0	0	0	0	0	0	0	0
52157	313.041	447.071	0	0	331.959	205.014	197.75	0	0	0	440.818	0	62.9083
52189	280.845	0	499.147	7700.35	619.834	448.177	5803.36	301.534	65690.3	267.259	167.619	334.115	0
52213	0	0	0	0	0	0	0	0	0	0	0	0	0
52216	0	0	0	0	0	0	0	160.871	0	138.911	0	303.314	351.611
52219	0	0	86.305	0	0	0	0	65.2894	0	0	0	111.577	47.307
52252	549.703	440.557	490.83	639.642	0	716.502	827.303	584.407	0	568.802	535.523	1269.38	480.703
52256	2223.33	0	0	5390.33	80.4887	0	0	462.87	14466.7	679.51	0	0	0
52279	0	0	0	0	0	0	0	0	0	0	0	0	0
52320	1041.76	0	0	2176.9	1094.93	2362.35	865.76	548.439	10372.5	1233.33	666.993	0	1368.52
52367	0	0	0	0	19.6533	0	0	0	0	0	0	0	0
52374	0	0	0	0	0	0	0	0	0	0	0	0	0
52403	0	0	0	0	0	0	0	0	0	0	0	0	0
52433	0	0	43.6197	0	0	0	0	0	0	0	0	0	0
52446	0	0	0	0	0	0	0	0	0	0	0	0	0
52450	0	0	0	0	0	0	0	0	0	0	0	0	0
52487	0	0	0	0	0	0	0	0	0	0	0	0	0
52507	200.169	0	0	1458.64	208.216	36.6027	252.336	65.7963	2375.53	247.437	0	335.848	0
52541	0	0	0	0	0	0	0	0	210.807	0	0	0	0
52550	0	0	0	0	0	0	0	0	0	0	0	0	0
52609	0	0	0	0	0	0	1360.92	0	0	0	0	0	0
52612	0	0	0	676.02	0	0	0	300.294	0	0	0	0	0
52730	0	0	0	0	0	0	0	0	0	318.176	185.92	0	146.833
52769	0	0	0	0	416.357	198.261	0	0	1437.33	137.716	59.2753	0	0
52853	821.45	0	0	0	90.2583	89.8233	0	472.503	924.795	0	0	272.178	135.384
52950	0	0	0	0	0	0	0	0	0	0	0	0	0
52962	494.882	0	0	0	0	0	0	0	969.038	0	0	0	314.4
52968	0	0	46.4879	0	0	0	0	0	0	0	0	0	0
53002	0	0	0	0	0	0	0	0	0	0	0	0	0
53017	0	0	44.1804	0	36.709	1444.01	0	137.832	0	0	0	0	0
53035	3576.57	2066.84	2722.93	2329.6	3272.81	5308.56	1932.95	3432.25	0	4840.46	2806.3	714.796	3400.31
53078	0	0	0	0	0	0	0	0	0	0	0	0	0
53094	0	0	0	0	0	0	0	0	0	0	0	0	0
53101	629.919	0	0	0	177.995	0	0	121.439	0	0	91.3923	0	0
53103	0	0	0	0	185.592	0	0	0	0	0	0	0	0
53144	0	0	0	0	53.8154	0	0	32.7855	0	0	0	0	0
53181	0	0	0	0	0	0	0	0	0	0	0	0	0
53216	0	0	0	0	0	30.2853	0	826.243	0	0	0	0	0
53217	0	0	0	0	0	27.9364	0	0	0	245.463	0	0	0
53279	0	175.745	0	0	0	421.273	0	115.425	0	175.682	0	0	0
53280	0	0	0	0	0	0	0	0	0	0	0	0	0
53282	0	0	0	0	0	0	0	0	0	0	0	0	0
53287	386.886	677.884	0	705.904	0	0	0	658.597	0	0	0	1104.03	0
53322	0	0	0	0	0	0	0	0	0	0	0	0	0
53328	0	0	0	0	0	0	0	0	0	0	0	0	0
53329	0	338.345	332.388	0	569.662	386.373	0	0	0	469.189	446.169	0	346.699
53331	0	0	0	0	0	0	0	0	0	0	0	0	0
53333	0	0	0	0	0	0	0	0	0	0	0	0	0
53375	0	0	0	0	0	0	0	0	0	0	0	0	0
[truncated: 3,619 more rows]
