# Supplementary material for: Identification of Symptomatic Fetuses Infected with Cytomegalovirus Using Amniotic Fluid Peptide Biomarkers
Source: PLoS Pathog. 2016 Jan 25;12(1):e1005395. doi: 10.1371/journal.ppat.1005395 (PMC4726449; doi:10.1371/journal.ppat.1005395)
Supplement: S3 Dataset — (XLS) [file ppat.1005395.s005.xls]

## Sheet: S3 Dataset
S3 Dataset	Peptidome analysis of the asymptomatic fetuses from the validation cohort.
	PatientID
PeptideID	62348	62356	62375	62379	64142	64143	64147	82126	82129	82130	82132	82140
54	0	0	0	0	0	0	0	0	0	0	0	0
94	0	0	0	0	0	0	0	0	0	0	0	0
97	0	28.2591	0	0	26.1446	24.2768	9.1945	9.4046	0	8.7054	0	0
191	0	0	0	0	0	0	0	0	0	0	0	0
219	0	0	0	0	0	0	0	0	0	0	0	0
286	0	0	0	0	0	0	0	0	0	0	0	0
366	0	0	0	0	0	0	0	0	0	0	0	0
388	0	0	0	0	0	0	0	0	0	0	0	0
420	0	0	0	0	0	0	0	0	0	0	0	0
463	0	0	0	0	0	0	0	0	0	0	0	0
499	0	0	0	0	0	0	0	0	0	0	0	0
583	0	0	0	0	0	0	0	0	0	0	0	0
605	0	0	0	0	0	0	0	0	0	0	0	0
624	23.4305	146.709	212.444	22.5206	44.6459	32.0751	25.7658	28.8375	15.2486	21.021	20.0118	0
652	0	0	0	0	0	0	0	0	0	0	0	0
709	0	0	0	0	0	0	0	0	0	0	0	0
889	0	0	0	0	0	0	0	0	0	0	0	0
912	0	0	0	0	0	0	0	0	0	0	0	0
936	0	0	0	0	0	0	0	0	0	0	0	0
953	9.0825	0	0	0	0	0	0	0	0	0	0	0
1019	0	0	0	0	0	0	0	0	0	0	0	0
1035	0	0	0	0	0	0	0	0	0	0	0	0
1074	0	0	0	0	0	0	0	0	0	0	0	0
1097	0	0	0	0	0	0	0	0	0	0	0	0
1104	0	0	0	0	0	0	0	0	0	0	0	0
1139	0	0	0	0	0	0	0	0	0	0	0	0
1277	0	0	0	0	0	0	0	0	0	0	0	0
1393	0	0	0	0	0	0	0	0	0	0	0	0
1450	0	0	0	0	0	0	0	0	0	0	0	0
1457	0	0	0	0	0	0	0	15.2649	3.3875	14.2632	0	0
1482	0	0	0	0	0	0	0	0	0	0	0	0
1495	0	0	0	0	0	0	0	0	0	0	0	0
1576	13.0297	0	0	0	0	0	0	32.7202	0	23.6826	0	0
1577	63.9087	132.515	0	21.7399	0	0	34.6579	76.9677	16.5492	16.784	0	0
1619	0	0	0	0	0	0	0	0	0	0	0	0
1698	0	0	0	0	0	0	0	0	0	0	0	0
1736	0	0	0	3.9276	12.8759	45.0116	0	0	0	0	0	0
1850	0	0	0	0	0	0	0	0	0	0	0	0
1869	0	0	0	0	0	0	0	10.4877	0	0	0	0
1882	0	0	0	0	0	0	0	0	0	0	0	0
1949	0	0	0	0	0	0	0	0	0	0	0	0
1950	0	0	0	0	0	0	0	0	0	0	0	0
2004	0	0	0	0	0	0	0	0	0	0	0	0
2010	0	0	0	0	0	0	0	0	0	0	0	0
2136	0	0	0	0	0	0	0	0	0	0	0	0
2178	0	0	0	0	0	0	0	8.6068	0	0	0	0
2181	0	0	0	0	0	0	0	14.4865	0	10.9848	0	0
2210	0	0	0	0	0	0	0	0	0	0	0	0
2243	0	0	0	0	0	0	0	0	0	0	0	0
2263	0	0	0	0	0	0	0	0	0	0	0	0
2265	0	0	0	0	0	0	0	0	0	0	0	0
2330	0	0	0	0	0	0	0	0	0	0	0	0
2368	9.5107	0	0	0	0	0	0	0	0	0	0	0
2370	0	0	0	0	0	0	0	0	0	0	0	0
2404	0	0	0	0	0	0	0	0	0	0	0	0
2449	0	0	0	0	0	0	0	0	0	0	0	0
2450	0	0	0	0	0	0	0	0	0	0	0	0
2504	0	0	0	0	0	0	0	0	0	0	0	0
2505	39.1786	0	0	46.7187	23.9211	41.7737	0	0	16.1358	0	0	0
2506	0	0	0	161.324	307.748	0	61.0047	3.7618	112.054	30.9969	179.356	204.233
2510	0	0	0	0	0	0	0	0	0	0	0	0
2659	0	0	0	0	0	0	0	17.7793	0	14.3503	0	0
2725	0	0	0	10.1573	0	0	0	0	0	0	0	0
2859	0	0	0	0	0	0	0	0	0	0	0	0
2898	0	25.7669	0	0	0	0	0	0	7.2841	0	0	0
3048	28.0555	0	0	14.3892	14.7792	0	0	0	15.8989	26.0257	0	0
3049	0	0	0	0	0	0	0	0	0	0	0	0
3052	0	43.4843	0	0	0	0	0	26.9614	20.4357	0	0	0
3087	0	0	0	0	0	0	0	0	0	0	0	0
3126	0	0	0	0	0	0	0	0	0	0	0	0
3149	40.8879	734.077	617.833	0	51.1412	0	0	14.7669	73.133	13.5525	131.077	0
3160	0	0	0	0	0	0	0	0	0	0	0	0
3235	24.92	0	57.8849	10.906	34.1626	58.3281	7.8793	18.5819	0	0	0	0
3332	0	0	0	0	0	0	0	0	0	0	0	0
3438	0	0	0	0	0	0	0	0	3.6496	0	0	0
3472	0	0	0	0	0	0	15.0951	17.141	0	0	0	0
3508	0	0	0	0	0	0	0	0	0	0	32.269	0
3511	8.4829	0	0	0	0	0	0	10.7585	0	0	0	0
3608	0	0	0	0	0	0	0	0	0	6.8618	0	0
3672	0	0	0	0	0	0	0	0	0	0	0	0
3696	0	0	0	0	0	0	0	0	0	0	0	0
3719	0	0	0	0	0	0	0	0	0	0	0	0
3736	0	0	0	0	0	0	0	0	0	0	0	0
3743	0	0	0	0	0	0	11.2399	25.6027	0	0	0	0
3796	0	0	0	0	0	0	0	0	0	0	0	0
3806	0	129.737	72.6461	0	0	0	0	67.9935	24.9019	43.5806	28.8411	18.8723
3895	0	0	0	0	0	0	0	14.0029	0	0	0	0
3926	0	0	0	0	0	0	0	0	0	0	0	0
3970	14.8023	36.0507	0	9.0363	0	0	0	0	0	0	0	0
4175	0	0	0	0	0	0	0	0	20.8289	0	0	0
4240	0	0	0	0	0	0	0	0	0	0	0	0
4356	0	0	0	0	0	0	0	0	0	0	0	0
4384	0	0	34.8579	0	0	0	0	0	0	0	0	0
4458	0	0	0	0	0	0	0	0	0	0	0	0
4493	0	0	0	6.2297	0	0	0	9.042	0	19.8243	0	0
4494	0	0	0	0	0	0	0	0	0	0	0	0
4609	0	0	0	0	0	0	0	11.8609	0	0	0	0
4668	0	0	0	0	0	0	0	0	0	0	0	0
4703	0	0	0	133.226	118.85	0	92.2118	0	0	0	172.12	169.283
4730	0	0	0	0	0	0	0	0	0	0	0	0
4756	0	0	0	0	0	0	0	0	0	0	0	0
4816	0	0	0	0	0	0	0	0	0	0	0	0
4845	0	0	0	0	0	0	0	0	0	0	0	0
4892	0	0	0	0	0	0	0	8.747	0	0	0	0
4901	0	0	0	0	0	0	0	0	0	0	0	10.1293
4957	0	0	0	0	0	0	0	0	0	0	0	0
4976	65.3349	0	0	69.7198	38.4828	0	62.8617	137.95	32.8514	124.004	43.9982	34.4724
5041	0	0	0	0	0	0	0	0	0	0	0	0
5090	37.6518	0	0	0	0	0	27.0888	115.34	11.1756	34.7076	22.9024	38.4605
5184	0	0	0	0	0	0	0	0	0	0	0	0
5199	25.6201	356.869	48.2394	0	36.2411	76.2051	0	11.9624	25.8496	0	0	0
5202	0	0	0	0	0	0	0	0	8.5897	0	0	0
5210	0	37.9843	0	0	0	0	0	13.6741	0	0	0	0
5271	0	0	0	0	0	0	0	0	0	0	0	0
5273	0	0	0	4.2959	12.9726	0	0	5.8313	0	10.3546	0	0
5410	0	0	0	0	0	0	0	0	0	0	0	0
5412	0	0	0	0	0	0	0	0	0	0	0	0
5441	0	0	0	0	0	0	0	0	0	0	0	0
5612	0	0	0	0	0	0	0	0	0	0	0	0
5661	37.5997	57.7786	64.0995	0	0	18.7282	19.4843	19.0896	0	15.1381	24.5515	0
5670	0	0	0	0	0	0	0	0	0	0	0	0
5675	0	0	0	0	0	0	0	12.3783	0	0	0	0
5843	0	0	0	0	0	0	0	6.9144	35.4525	0	0	0
5864	0	0	0	0	0	0	0	0	0	0	0	0
5897	0	0	0	0	0	0	0	0	0	0	0	0
5913	0	0	0	0	0	0	0	7.1707	0	0	0	0
5962	0	33.3867	0	0	0	0	0	0	0	0	0	0
5967	0	0	0	0	0	0	0	0	0	0	0	0
6015	0	0	0	9.0723	29.3651	0	0	34.6157	5.1165	48.3641	0	0
6025	0	623.289	447.634	0	0	91.4066	0	0	0	0	0	12.5153
6062	0	0	0	0	32.7065	0	0	0	0	0	0	0
6094	0	0	0	7.0344	0	0	22.9313	0	0	0	0	0
6239	0	0	0	0	0	0	0	0	0	0	0	0
6294	0	0	0	0	0	0	10.0817	0	0	0	0	0
6399	0	0	0	0	0	0	0	0	0	0	0	0
6416	0	51.5624	0	15.8185	0	0	0	0	0	0	0	0
6452	0	0	0	0	0	0	0	0	0	0	0	0
6496	0	0	0	0	0	0	0	0	0	12.5301	0	0
6498	38.6387	339.61	274.028	41.6701	93.7267	227.201	50.766	50.8428	16.9877	21.5741	41.3485	62.9286
6543	0	0	0	0	0	0	0	0	0	0	0	0
6630	0	0	0	0	0	0	0	0	0	0	0	0
6676	0	0	0	0	0	0	0	0	0	0	0	0
6706	0	0	0	0	0	0	0	0	0	0	0	0
6712	0	0	0	0	0	0	0	0	0	0	0	0
6732	0	0	0	0	0	0	0	0	0	0	0	0
6803	0	0	0	0	0	0	0	0	0	0	0	0
6814	0	0	45.0161	0	0	18.4394	0	32.609	0	0	0	0
6838	0	0	0	0	0	0	0	0	0	0	0	0
6929	0	0	0	0	0	0	0	0	0	0	0	0
6931	0	0	0	0	0	0	0	0	0	0	0	0
6978	0	0	0	6.2497	0	0	0	0	12.1989	0	50.9838	225.65
7004	0	0	0	0	0	0	0	0	0	6.4327	0	0
7025	0	0	0	0	0	0	0	0	0	0	0	0
7067	0	0	0	0	0	0	0	0	0	0	0	0
7088	0	0	0	5.0086	0	0	0	0	9.0484	0	0	0
7094	64.1768	317.94	218.695	50.6063	105.745	125.458	68.3855	23.6541	42.0258	46.7886	60.9156	61.3209
7240	0	0	0	0	0	0	0	0	0	0	0	0
7357	0	0	0	0	0	0	0	0	0	0	0	0
7405	0	0	0	0	0	0	0	0	0	0	0	0
7408	0	0	0	0	0	0	0	43.3433	0	0	0	0
7546	144.228	297.286	205.57	62.5332	105.449	150.86	41.6775	51.631	51.9109	70.6924	70.8473	0
7553	0	0	0	0	0	0	11.2752	0	9.2752	6.1209	0	0
7568	0	0	307.372	11.9269	119.95	213.307	32.0708	0	13.8574	10.9077	46.1383	0
7638	0	0	0	0	0	0	0	0	0	0	0	0
7680	0	0	0	0	0	0	0	0	0	0	0	0
7689	0	0	0	0	0	0	0	0	5.2677	0	0	0
7799	0	0	0	0	0	0	0	0	0	0	0	0
7813	0	0	61.1936	0	0	32.0599	0	0	0	0	0	0
7854	0	0	0	0	0	0	0	0	0	0	0	0
7902	0	0	0	0	0	0	0	0	21.1918	11.0083	0	18.5656
7953	24.745	42.3528	0	17.1917	0	0	0	54.0873	0	0	0	0
7954	0	0	0	103.531	50.3739	0	0	0	58.0356	101.21	0	42.3293
8045	0	0	0	182.835	229.598	0	0	0	66.4639	55.3163	176.484	209.601
8051	0	0	0	0	0	0	0	0	0	0	0	0
8090	0	0	0	0	0	0	0	0	0	0	0	0
8133	0	0	0	0	0	24.9304	0	55.1413	0	0	0	0
8205	0	0	0	0	0	0	0	0	0	0	0	0
8251	0	0	0	0	0	0	0	0	0	0	0	0
8305	0	0	0	0	0	0	0	0	0	0	0	0
8342	93.7033	415.02	694.655	71.3733	116.295	236.064	54.7586	219.352	34.9282	154.485	113.484	200.108
8343	0	0	0	0	0	0	0	0	0	0	0	0
8386	0	0	0	0	0	0	0	0	0	0	0	0
8390	0	0	0	0	0	0	0	20.2356	0	23.6323	0	0
8430	0	0	0	3.6834	0	0	0	0	0	0	0	13.1061
8435	0	0	0	0	0	0	0	0	0	0	0	0
8448	0	0	0	0	0	0	0	0	0	0	0	0
8494	0	0	0	0	0	0	0	0	0	0	0	0
8503	0	0	0	0	0	0	0	0	0	0	0	0
8662	0	0	0	0	0	0	0	0	0	0	0	0
8675	0	0	0	0	0	0	0	0	0	0	0	0
8695	0	0	0	0	0	0	0	0	0	0	0	0
8725	0	0	0	0	0	0	0	0	0	0	0	0
8792	0	0	0	0	0	0	0	0	0	0	0	0
8797	0	0	0	0	0	0	0	0	0	0	0	0
8800	0	0	0	0	0	24.8392	0	0	0	5.0952	0	0
8860	0	0	0	0	0	0	0	0	0	0	0	0
8908	0	0	0	0	0	0	0	0	0	0	0	0
8940	45.8443	205.748	129.054	38.7715	0	0	12.8102	18.1226	6.6287	0	0	0
9012	0	0	0	0	0	0	0	0	0	0	0	0
9080	0	0	0	0	0	0	0	0	0	0	0	0
9087	0	0	0	0	0	0	0	0	0	4.4784	0	0
9119	0	0	0	0	0	0	0	10.1154	0	37.5502	0	0
9157	0	0	0	0	0	0	0	0	0	0	0	0
9191	0	0	0	0	0	0	0	0	0	0	0	0
9230	0	0	0	272.653	526.687	0	37.8576	43.0677	243.883	97.298	371.719	297.663
9276	0	0	0	0	0	0	10.8551	0	0	0	0	0
9278	0	0	0	0	0	0	0	0	0	0	0	0
9288	0	0	0	0	0	0	0	0	0	0	0	0
9527	0	0	0	0	0	0	0	0	0	0	0	0
9578	0	0	0	0	0	0	0	0	0	0	0	0
9623	0	0	0	0	0	0	0	0	0	0	0	0
9641	0	0	0	0	0	0	0	0	0	0	0	0
9678	0	0	0	0	0	0	0	0	0	0	0	0
9785	0	0	0	0	0	0	0	12.4121	0	0	0	0
9811	0	0	0	0	0	0	0	0	0	0	0	0
9857	0	0	0	0	0	0	0	0	0	0	0	0
9860	0	0	0	0	0	0	0	0	0	0	0	0
9930	0	131.971	53.7581	0	0	0	13.1989	0	7.1177	11.3402	0	33.5237
10020	0	0	0	0	0	0	0	0	0	0	0	0
10057	0	0	0	0	0	0	0	0	0	0	0	0
10068	0	0	0	0	0	0	0	0	0	0	0	0
10086	0	0	0	0	0	0	0	10.7149	0	5.3265	0	0
10088	0	0	0	30.9763	30.1144	48.2799	28.3058	34.3159	22.5277	44.5796	0	0
10092	0	0	0	0	0	0	0	0	0	0	0	0
10187	0	34.3033	0	0	0	0	0	0	20.471	0	0	0
10240	0	0	0	0	0	0	0	0	0	0	0	0
10368	0	0	0	0	0	0	0	0	0	0	0	0
10428	0	0	0	0	0	0	0	0	0	0	0	0
10581	0	0	0	0	0	0	0	0	0	0	0	0
10688	0	0	0	0	0	0	0	0	0	0	0	0
10745	266.691	642.095	1050.32	186.086	374.061	1394.11	480.174	154.429	171.349	252.658	240.318	479.705
10866	0	0	0	0	0	0	0	0	0	0	0	0
10884	0	0	0	0	0	0	0	0	0	0	0	0
10932	0	46.4921	0	0	0	0	0	0	0	0	0	0
10973	0	0	0	0	0	0	0	0	0	0	0	0
10997	0	0	0	0	0	0	0	0	0	0	0	0
11029	0	0	0	0	0	0	0	0	0	0	0	0
11049	0	0	0	0	0	0	0	0	0	0	0	0
11091	32.1964	444.898	190.65	36.113	55.5822	0	23.473	25.801	10.5657	0	43.7295	51.737
11150	0	0	0	0	0	0	0	0	0	0	0	0
11249	79.2621	417.856	190.308	93.5696	92.6814	205.418	112.544	73.3268	76.5205	86.7389	62.2126	129.328
11282	0	0	0	21.4837	31.0267	0	0	24.5245	10.1876	0	18.0014	0
11354	21.0584	0	259.682	70.9369	66.9356	212.988	0	12.475	7.7629	0	90.9425	75.3473
11413	0	0	0	0	0	0	0	0	0	0	0	0
11440	0	0	0	0	0	0	0	0	0	0	0	0
11483	0	0	0	0	0	0	0	0	0	0	0	0
11500	0	0	62.0971	26.4242	0	0	0	0	0	0	0	0
11516	0	0	0	0	0	0	0	0	0	0	0	0
11536	0	0	0	6.1176	0	0	0	0	6.0894	0	0	0
11705	13.7373	309.016	0	11.5786	21.5284	0	0	0	4.9653	0	0	0
11760	0	71.9869	0	0	0	0	0	0	0	0	0	0
11835	0	0	31.3904	17.9885	0	0	0	22.0005	0	0	0	0
11889	0	122.017	0	7.2907	0	0	0	0	0	0	0	16.7704
11981	0	0	0	0	0	0	0	0	0	0	0	0
11982	6.971	0	56.2122	0	0	0	0	82.3398	0	39.8029	0	0
11989	0	256.323	173.752	32.762	102.881	0	107.264	79.835	22.4117	20.6556	29.5452	17.4975
11991	0	0	0	9.6809	0	0	0	6.8564	12.955	13.6833	15.7964	0
12264	8.0026	0	0	0	0	0	0	0	0	0	0	0
12344	0	0	0	0	0	0	0	0	0	0	0	0
12380	0	0	71.2786	0	0	0	0	0	7.3899	0	0	0
12434	0	0	0	0	0	0	0	19.0848	0	34.1244	0	21.3833
12476	10.7172	0	138.04	30.2557	58.1441	0	0	20.1389	20.3046	0	60.7303	0
12501	0	0	0	0	0	0	0	0	0	0	0	0
12508	0	0	0	0	0	0	0	0	0	0	0	0
12567	0	0	0	0	0	0	0	0	0	0	0	0
12568	0	0	0	0	0	0	0	0	0	0	0	0
12574	0	0	0	0	0	0	0	43.706	0	0	23.6528	0
12593	0	0	0	0	0	0	0	0	0	0	0	0
12600	0	0	0	0	0	0	0	0	0	0	0	0
12633	0	0	0	0	0	0	0	0	0	0	0	0
12652	0	0	0	0	0	0	0	0	0	10.7871	0	0
12657	0	0	0	0	0	0	0	0	0	0	0	0
12705	0	0	0	0	0	0	0	0	0	0	0	0
12815	0	0	0	0	0	0	0	0	0	0	0	0
12823	0	0	0	0	0	0	0	0	0	0	0	0
12827	0	0	0	0	0	0	0	0	0	0	0	0
12872	0	0	0	0	0	0	0	0	0	24.4938	0	0
12879	0	0	0	0	0	0	0	0	0	0	0	0
12917	46.1013	238.104	195.277	55.2505	60.7241	225.119	132.939	46.6942	50.8776	56.0672	32.1115	38.1367
12922	394.184	1007.95	461.834	0	279.966	406.245	171.814	0	196.261	180.259	306.838	0
12923	0	0	0	0	0	0	0	0	0	0	0	0
12957	0	0	0	10.2774	0	0	0	6.9966	0	0	0	0
12964	0	39.3736	0	0	0	0	0	0	0	7.2707	218.814	132.14
12968	0	0	0	0	0	0	0	0	0	0	0	10.9814
12993	41.0852	95.5337	0	30.628	19.5224	0	0	80.4685	0	7.9948	61.4436	43.7666
12998	10.9481	0	0	71.149	39.5221	0	85.2119	157.272	43.6489	358.269	0	13.6742
13056	0	0	0	0	0	0	0	0	0	0	0	0
13057	0	81.4973	0	0	0	0	0	130.91	0	29.0158	0	0
13112	0	0	0	0	0	0	0	0	0	0	0	0
13145	0	0	0	0	8.5135	0	0	0	0	0	0	0
13174	0	0	0	0	0	0	0	0	0	0	0	0
13187	0	0	0	0	0	0	0	0	0	0	0	0
13188	173.233	1149.47	0	0	39.0991	0	0	0	0	407.867	189.232	210.175
13205	0	0	0	0	0	0	0	0	0	0	0	0
13232	0	0	0	0	0	0	0	0	0	0	0	0
13248	0	0	0	0	0	0	0	0	0	0	0	0
13279	0	39.5312	36.494	16.7793	42.1504	26.9218	0	6.4019	0	6.3723	0	0
13292	0	0	0	0	0	0	0	0	0	0	0	0
13321	1112.95	4454.39	4737.17	737.939	1770.47	5442.98	2368.69	681.971	794.679	1065.87	1201.47	1965.23
13323	0	0	0	0	0	0	0	0	0	0	0	0
13332	668.748	1606.61	209.477	155.698	308.533	387.288	36.4992	0	116.822	0	108.221	171.783
13340	0	0	0	0	0	0	0	0	0	18.1181	0	0
13342	0	0	0	26.6564	24.6824	0	0	245.366	34.3636	119.677	0	0
13344	0	0	0	0	0	0	0	0	0	0	0	0
13429	0	0	0	0	0	0	0	0	5.9281	0	0	0
13452	0	0	0	0	0	0	0	0	0	0	0	0
13462	0	0	0	0	0	0	0	0	0	0	0	0
13475	0	0	0	0	0	0	0	0	0	0	0	0
13590	0	288.535	0	0	10.302	0	0	0	9.3055	0	0	0
13627	0	0	0	0	0	0	0	0	0	0	0	0
13628	98.5815	697.94	245.324	88.8213	0	0	24.1129	0	40.6295	8.7523	19.1594	100.065
13640	0	0	0	0	0	0	0	0	0	0	0	0
13704	0	0	0	0	0	0	0	0	0	0	0	0
13711	0	64.1236	115.574	0	0	0	0	0	0	0	0	0
13746	0	0	0	0	0	0	0	0	0	0	0	0
13747	179.248	398.506	0	46.7628	145.81	0	0	235.7	89.7477	195.397	80.0935	44.7551
13793	0	0	0	0	0	0	0	0	0	0	0	0
13803	0	0	0	0	0	47.7783	0	0	0	0	0	0
13844	0	46.3632	0	0	9.5467	0	0	0	0	0	0	0
13889	0	0	0	0	0	0	0	0	0	0	0	0
13913	0	66.4869	82.3403	0	0	0	0	78.0992	0	0	0	0
13945	0	0	0	0	0	0	0	0	0	0	0	0
13992	0	0	0	7.4108	0	0	0	0	0	52.1184	0	0
14031	412.1	2463.41	716.754	136.121	232.848	732.393	55.1512	0	67.2402	0	150.644	78.9605
14040	0	0	0	0	0	0	0	0	0	3.875	0	0
14047	0	0	0	0	0	0	0	72.1905	20.1786	0	0	0
14055	0	0	0	0	37.0206	0	0	0	9.6835	0	47.1574	0
14064	0	0	0	0	0	0	0	0	0	0	0	0
14071	0	0	0	0	0	0	0	0	0	0	0	0
14132	0	0	0	0	0	0	0	0	0	0	0	0
14140	0	0	0	0	0	0	0	26.9373	0	0	0	0
14211	0	0	0	0	0	0	0	0	0	0	0	0
14271	0	0	0	0	0	0	0	0	0	0	0	0
14292	0	0	0	0	0	0	0	0	0	0	0	0
14406	0	0	0	0	0	0	0	0	0	0	0	0
14447	0	0	0	0	0	0	0	0	0	0	0	0
14478	114.274	172.505	22.6973	91.1154	116.935	0	0	291.421	98.6903	86.1925	63.4541	0
14486	9.5926	0	0	16.0547	0	33.5041	0	46.4717	0	0	0	14.3957
14512	0	0	0	0	0	0	0	0	0	0	0	0
14513	0	0	0	0	0	0	0	0	0	0	0	0
14520	0	0	0	0	0	0	0	0	0	0	0	0
14548	0	0	0	0	0	0	0	0	0	0	0	0
14556	0	0	0	0	0	0	0	0	0	0	0	0
14562	0	0	0	0	0	0	0	26.9711	0	0	0	0
14584	0	0	0	0	0	0	0	0	0	0	0	0
14614	0	0	127.808	0	0	0	0	0	0	0	0	0
14751	0	0	0	0	0	0	0	0	0	7.1333	0	0
14756	0	0	0	0	0	0	0	0	8.4536	0	0	0
14763	0	0	0	0	0	0	0	58.0957	0	0	0	0
14782	0	0	0	0	0	0	0	0	0	0	0	0
14786	0	0	0	0	0	0	10.3526	0	0	0	0	0
14897	8.9223	0	0	0	0	0	0	0	0	37.1011	0	0
14902	0	0	0	0	0	0	0	0	0	0	0	0
14906	0	0	0	0	0	0	0	0	0	84.2818	0	0
14914	0	0	0	0	0	29.0348	0	0	0	0	0	0
14942	0	0	0	0	0	0	0	0	0	0	0	0
14983	75.6835	33.444	79.6543	29.8634	33.0267	56.5039	0	47.5452	0	13.8039	0	0
15012	0	669.409	0	0	0	0	0	0	18.9285	0	0	0
15026	0	0	0	0	0	0	0	0	0	0	0	0
15036	0	0	0	0	0	0	0	0	0	0	0	0
15040	0	0	0	0	0	0	0	0	0	0	0	0
15065	0	0	0	0	0	0	0	0	18.9789	0	22.1797	0
15122	34.1924	86.9829	0	8.3516	18.042	0	0	0	8.3679	25.0234	0	0
15129	0	38.5859	0	18.3208	0	32.4248	12.822	0	0	0	0	0
15132	0	0	0	118.697	65.8358	0	0	57.97	54.5675	0	0	0
15155	0	0	0	0	0	0	0	0	0	0	0	0
15158	0	0	0	0	0	0	0	0	0	0	0	0
15165	80.7517	420.42	335.625	0	0	127.419	0	0	0	0	88.2928	91.3564
15176	0	0	0	0	0	0	0	0	0	0	0	0
15187	0	0	0	0	0	0	0	0	0	0	0	0
15192	185.705	54.7135	256.41	78.1555	79.7813	196.251	37.8615	0	63.4445	0	170.026	117.421
15216	0	0	0	0	0	0	0	0	0	0	0	0
15220	0	0	0	0	0	0	0	0	0	0	0	0
15266	0	0	0	0	0	0	0	0	0	0	0	0
15279	0	0	0	0	0	0	0	0	0	0	0	0
15296	0	0	0	0	0	0	0	0	0	0	0	0
15300	0	0	0	0	0	0	0	0	0	0	0	0
15311	9.142	0	0	0	0	0	0	9.5883	0	0	0	0
15332	0	0	0	0	0	0	0	0	0	0	0	0
15349	0	0	0	0	0	0	0	0	0	0	0	0
15469	0	0	0	0	0	0	0	0	0	0	0	0
15474	0	0	0	0	0	0	0	0	0	0	0	0
15486	0	0	0	7.4508	0	0	0	20.3951	0	0	0	0
15502	0	0	0	0	0	0	0	0	0	0	0	0
15512	0	0	0	0	0	0	0	0	0	0	0	0
15516	0	407.93	0	0	0	0	0	168.287	0	0	0	0
15517	0	0	0	0	0	0	0	22.3679	0	12.3759	0	0
15522	0	0	0	0	0	0	0	0	0	0	0	0
15561	0	0	0	0	0	0	0	0	0	0	0	0
15562	0	0	0	0	0	0	0	0	0	0	0	0
15565	0	0	0	0	0	65.5032	0	0	0	0	0	0
15593	0	0	0	12.1471	0	0	0	53.8262	0	44.3349	0	0
15652	0	0	0	0	0	0	0	0	0	0	0	0
15716	0	0	0	0	0	0	0	0	0	0	0	0
15731	0	0	0	0	0	0	0	0	0	0	0	0
15776	970.752	3598.44	4225.07	1179.29	297.911	893.285	0	367.214	336.292	406.15	429.42	507.451
15787	0	0	0	0	0	0	0	0	0	0	0	0
15790	0	0	0	0	0	0	0	0	8.0452	0	0	0
15791	0	0	0	0	0	0	0	0	0	0	0	0
15800	85.2799	539.873	415.377	79.5448	137.231	366.66	112.579	160.869	42.9281	74.4903	79.4172	47.6865
15845	0	0	0	0	0	0	0	0	0	0	0	0
15872	0	0	0	0	0	0	0	0	0	0	0	0
15887	107.027	373.212	198.757	116.354	75.9505	26.6178	0	195.988	85.2513	88.2038	14.8699	0
15889	0	2718.54	0	0	303.524	943.754	0	161.164	211.072	71.5371	218.583	242.358
15954	0	0	0	40.8013	13.1962	0	0	35.926	36.9446	138.961	288.42	28.2006
15960	0	0	0	0	10.4228	0	0	0	0	0	0	0
15971	0	0	0	0	0	0	0	29.0744	0	0	0	24.3716
16038	0	0	0	23.3253	0	0	0	0	0	0	0	0
16059	0	0	0	19.4498	26.3078	0	25.2986	144.255	7.768	49.6848	0	0
16113	0	0	0	0	0	0	0	0	0	0	0	0
16133	0	0	125.977	0	0	0	0	11.7642	0	0	0	0
16161	0	0	0	0	0	0	0	0	0	0	0	0
16168	601.167	1972.25	1715.55	432.564	285.464	658.027	571.036	504.096	506.699	709.505	677.937	914.786
16172	0	0	0	0	0	0	0	0	0	0	0	0
16196	0	0	0	0	0	0	0	0	0	0	0	0
16197	0	0	0	0	0	0	0	0	0	0	0	0
16208	0	0	0	0	0	0	0	0	0	0	0	0
16234	0	0	0	0	0	0	0	38.4404	0	0	0	0
16248	0	0	0	0	0	0	0	74.0521	0	0	0	0
16318	0	0	0	0	0	0	0	0	0	0	0	0
16320	0	0	268.339	14.0368	0	0	0	17.0298	0	0	0	31.7512
16344	0	0	0	0	0	0	0	0	0	0	0	0
16346	0	0	0	0	0	0	0	0	0	0	0	0
16349	0	0	0	0	0	0	0	0	0	0	0	0
16389	0	0	0	0	0	0	0	33.5229	0	0	0	0
16453	0	0	0	0	0	0	0	0	0	0	0	0
16497	0	0	0	0	0	0	0	0	0	0	0	0
16554	0	0	0	0	0	0	0	0	0	0	0	0
16773	0	0	0	5.2368	0	0	0	98.9392	0	92.4174	0	0
16779	16.2658	0	0	0	12.6343	0	0	0	6.6439	0	13.0355	0
16832	0	0	0	0	0	0	0	0	0	0	0	0
16854	0	621.728	199.307	0	118.995	203.457	75.5306	116.235	94.2392	207.797	0	109.797
16859	49.1213	310.577	0	0	0	0	0	0	0	0	0	0
16862	0	0	0	177.795	0	0	0	224.704	0	183.551	0	0
16875	0	572.056	288.789	93.4535	77.7269	289.725	0	0	0	0	34.613	117.812
16908	273.692	0	0	0	277.355	231.914	0	0	165.295	0	502.129	635.354
16910	0	0	0	0	0	0	0	0	0	0	0	0
16915	69.9562	0	0	0	91.0137	0	70.8234	46.1671	35.5382	48.8032	98.2987	0
16975	0	0	0	0	0	0	0	0	0	0	0	0
16976	241.596	0	462.639	115.442	151.11	313.561	0	200.48	140.766	200.452	189.325	227.945
16977	41.2677	2688.77	431.347	0	62.6516	38.779	0	28.2476	34.9534	49.2725	63.871	38.2901
16979	0	0	0	0	0	0	0	0	0	0	0	0
16980	0	0	28.448	391.226	0	0	0	0	0	0	0	37.3186
16989	0	0	0	0	0	0	0	10.5119	0	0	0	0
16993	0	0	0	0	0	0	0	0	0	0	0	0
16999	19.3826	71.2707	0	17.516	0	0	20.6228	0	33.8948	80.2224	0	0
17045	0	0	0	0	0	0	0	0	0	0	0	0
17055	206.156	1606.87	961.138	193.093	373.946	1003.66	280.436	206.011	131.088	169.975	193.642	241.71
17070	0	0	0	0	0	0	0	0	0	41.1403	20.475	0
17111	43.219	0	0	78.712	54.7122	0	0	197.612	115.491	0	0	0
17126	0	0	0	0	0	0	0	0	0	0	0	0
17157	0	0	0	0	0	0	0	0	0	0	0	0
17201	0	0	0	0	0	0	0	0	0	0	0	0
17241	0	0	0	0	0	0	0	0	0	0	0	0
17281	10.6651	0	79.2025	0	0	0	0	0	0	0	0	0
17338	0	0	0	0	0	0	0	0	0	0	0	0
17382	0	0	0	14.197	0	0	0	0	5.671	18.1483	0	0
17383	0	0	0	0	0	0	0	0	0	0	0	0
17403	0	0	0	30.4198	21.6855	0	29.7427	0	0	94.6432	42.7382	46.7377
17407	0	0	0	0	0	0	0	0	0	0	0	0
17421	0	0	0	0	0	0	0	0	0	0	0	0
17439	0	0	0	0	0	0	0	0	0	0	0	0
17456	0	0	0	0	0	0	0	0	0	0	0	0
17468	0	0	0	0	0	0	0	12.3783	0	0	0	0
17501	0	297.529	110.178	0	122.228	65.0624	0	0	61.3979	0	0	27.6041
17515	0	0	0	0	0	0	0	0	0	0	0	0
17557	0	0	0	0	0	0	0	0	0	0	0	0
17575	0	0	0	0	0	0	0	0	0	0	0	0
17601	0	0	0	0	0	0	0	0	0	0	0	0
17622	0	0	0	0	0	0	0	0	0	0	0	0
17649	47.0769	269.643	205.949	43.732	83.4187	111.214	188.012	453.969	37.8671	64.6385	44.3132	45.5049
17667	0	0	0	0	0	0	0	0	0	0	0	0
17675	0	0	0	0	0	0	0	0	13.3281	0	0	0
17684	0	0	0	0	0	0	0	0	0	0	0	0
17686	0	0	0	0	0	0	0	0	0	0	0	0
17694	605.662	757.323	282.209	364.237	664.056	179.682	272.874	733.094	520.324	930.945	199.821	209.357
17799	0	0	0	0	0	0	0	0	0	0	0	0
17829	0	0	0	0	0	0	0	0	0	43.279	0	0
17830	0	0	0	0	0	0	0	0	0	0	0	0
17870	0	0	0	0	0	0	0	0	0	0	0	0
17887	177.304	0	0	175.08	157.653	0	14.8439	21.5556	143.317	99.725	0	0
17899	0	0	0	0	0	0	0	115.258	0	0	0	0
17901	185.604	1890.45	1256.25	165.371	377.559	846.921	271.913	149.647	106.685	107.113	182.172	199.614
17968	0	230.713	164.217	11.6507	0	0	0	28.2138	5.0409	57.3075	0	0
17973	9.6299	0	0	32.9101	54.0113	0	19.127	66.6154	9.1492	39.0218	0	0
18014	0	0	0	0	0	0	0	0	0	0	0	0
18021	0	0	83.6345	0	0	34.781	64.7461	7.7944	4.4612	0	0	0
18027	51.8881	86.0949	127.247	65.0755	0	100.117	0	0	37.5243	20.5718	91.0074	70.99
18029	19.4795	0	0	0	0	0	0	103.489	0	0	0	0
18043	0	0	0	0	0	0	0	0	0	0	0	0
18077	67.141	481.407	202.017	57.4406	110.633	280.939	93.1187	103.296	41.6981	54.8873	50.8726	71.7228
18085	0	0	0	0	0	0	0	105.81	0	0	175.9	89.8794
18139	0	0	0	0	0	0	0	99.5097	0	0	0	0
18153	0	0	0	0	0	0	0	0	0	0	0	0
18164	0	0	115.208	12.4874	0	96.7727	29.4993	0	7.7125	19.0869	0	0
18201	0	0	0	0	0	0	0	0	0	0	0	0
18208	0	0	0	0	0	0	0	0	0	18.5304	0	0
18216	0	0	0	0	0	0	0	0	0	0	0	19.1564
18283	0	0	0	0	0	0	0	0	0	0	0	0
18288	0	45.7473	0	0	0	0	0	0	0	0	0	0
18300	0	0	0	0	0	0	0	0	0	0	0	0
18358	0	36.3945	0	0	0	0	0	0	0	0	0	13.5208
18384	0	0	0	0	0	0	0	0	0	0	0	0
18393	0	0	0	31.1765	83.0199	0	61.4091	139.609	66.1615	136.638	64.01	56.5716
18395	83.3695	0	0	91.1954	82.5365	0	120.514	123.962	67.8905	107.442	35.558	15.5262
18421	0	0	0	0	0	0	0	0	0	0	0	0
18448	0	0	0	0	0	0	0	0	0	0	0	0
18477	0	0	0	0	0	0	0	0	0	0	0	0
18515	0	0	0	0	0	0	0	0	0	0	0	0
18522	0	0	0	0	0	0	0	0	0	0	0	0
18587	0	0	0	11.9229	38.8151	0	18.1102	0	18.747	77.8961	0	19.6279
18590	0	0	0	0	0	0	0	0	0	0	0	0
18604	0	0	0	0	0	28.0924	0	0	0	0	0	0
18650	0	0	0	0	0	0	0	36.3854	0	0	0	0
18652	0	0	0	0	0	0	0	0	0	0	0	0
18710	0	0	0	0	0	0	0	0	0	0	0	0
18772	0	0	0	6.2017	0	0	0	0	0	9.7781	0	0
18779	0	0	0	0	0	37.5477	0	0	0	0	0	0
18833	0	114.569	0	0	0	0	0	0	0	0	0	0
18848	0	0	0	0	0	0	0	0	0	0	0	0
18865	0	0	0	0	0	0	0	0	0	70.146	0	0
18927	0	0	42.6231	0	0	0	0	0	3.3875	7.2875	0	0
18936	0	0	0	0	0	0	0	0	0	0	0	0
18939	10.2927	0	0	23.3333	0	125.777	31.529	17.7067	18.8982	11.3569	28.6836	0
18943	577.413	1013.55	0	383.699	477.799	199.748	67.086	356.18	509.275	311.162	93.62	236.54
18947	0	45.5038	0	0	17.178	66.9018	0	0	5.4643	0	0	0
18949	156.48	88.0142	427.781	0	16.3744	82.5897	0	21.0527	0	0	0	20.0142
18972	0	0	0	0	0	0	0	0	2.8582	0	0	0
18980	0	53.5963	0	0	0	0	0	0	0	0	0	0
18988	0	0	108.652	105.625	122.796	0	0	0	0	0	0	0
19002	0	0	0	0	0	0	0	0	0	0	0	0
19024	0	0	0	0	0	0	0	11.5418	2.9792	0	0	0
19032	0	0	0	18.0525	0	0	0	54.7932	0	0	13.5172	0
19046	0	63.121	0	24.9909	0	0	55.214	0	0	0	0	0
19085	0	0	0	0	0	0	0	0	24.6549	7.2908	0	0
19128	0	0	0	0	0	0	0	0	0	0	0	0
19137	0	0	0	0	0	0	0	6.0102	0	0	0	0
19142	0	0	0	0	0	0	0	0	0	0	0	0
19212	0	0	70.4606	7.2626	9.5467	44.1451	28.1292	10.6811	10.1574	13.3715	0	0
19214	0	0	0	0	0	0	0	0	0	0	0	0
19284	0	0	0	0	0	0	0	0	0	9.7546	0	0
19320	0	0	0	0	0	0	0	0	0	0	0	0
19322	0	0	0	0	0	0	0	0	0	0	0	0
19328	0	36.595	0	0	0	0	11.9073	38.5806	0	74.5373	0	0
19387	0	0	0	0	0	0	0	0	0	0	0	0
19397	0	0	0	0	0	0	0	0	0	0	0	0
19448	0	0	0	0	0	0	0	10.1879	0	0	0	16.7136
19464	17.4053	393.779	0	38.4752	50.821	0	0	75.0627	22.7948	0	36.2529	0
19473	0	0	0	0	12.1992	0	0	157.19	0	0	0	0
19501	0	0	0	0	0	0	0	0	0	0	0	0
19530	0	0	0	0	0	0	0	0	0	0	0	0
19562	0	0	0	0	0	0	0	0	0	0	0	0
19582	26.6255	0	69.8257	8.8441	0	0	0	30.5831	9.3508	32.0762	0	0
19590	7.9839	0	0	285.144	641.979	0	219.003	98.4847	235.404	326.619	684.969	343.008
19597	85.5703	457.531	506.288	79.7209	188.795	328.398	98.8702	39.5428	47.848	81.7074	120.201	87.4649
19648	159.682	947.574	725.374	192.236	81.3885	118.283	98.0928	68.7671	72.3315	79.9543	57.3486	81.3465
19655	352.339	466.053	263.492	271.256	125.478	0	26.8964	0	108.253	144.127	176.493	180.094
19703	0	0	0	0	0	0	0	0	0	0	0	194.887
19708	0	0	0	188.116	165.647	0	36.8211	51.9598	290.168	43.108	531.36	407.051
19709	0	0	0	0	0	0	0	0	0	0	0	0
19714	0	0	0	0	0	0	0	0	17.5775	0	0	0
19765	0	0	0	0	0	0	0	23.3253	0	8.0517	0	0
19771	0	0	0	0	0	0	0	0	0	0	0	0
19773	0	0	0	0	0	77.1476	0	0	5.8222	0	88.6078	0
19787	0	0	0	0	0	0	0	0	0	0	0	0
19791	72.4773	442.018	323.745	24.2222	27.9392	165.271	0	102.541	45.8871	100.013	0	0
19794	0	0	0	0	0	0	0	0	0	0	18.4831	0
19828	0	0	0	0	0	0	0	0	0	0	0	0
19829	0	0	0	0	0	0	0	0	0	0	0	0
19838	0	0	0	12.2552	0	0	0	11.7497	0	35.016	0	0
19871	0	86.9543	144.718	0	0	41.6217	14.7104	13.2535	3.1707	35.958	29.0356	18.3724
19883	0	620.167	0	102.79	40.942	0	0	17.8711	22.2202	74.0177	0	0
19902	0	0	0	0	0	0	0	0	0	0	0	0
19930	0	0	0	0	0	0	0	0	0	0	0	0
19955	0	0	0	8.6159	46.5552	0	0	24.1763	0	18.4499	0	0
19961	0	0	0	0	0	0	0	0	0	0	0	0
19965	0	0	76.6263	0	14.1206	0	0	0	0	0	0	13.839
19969	0	0	0	0	0	0	0	17.847	20.3349	6.5232	0	0
19989	0	0	0	5.1407	76.1378	0	259.719	8.8679	110.4	44.2879	103.348	256.992
20036	0	0	67.7623	0	0	0	0	0	0	61.1859	0	0
20046	0	0	0	0	0	0	0	0	0	0	0	0
20072	0	0	0	15.1739	0	0	0	0	4.1638	0	0	0
20100	0	0	89.1044	17.8563	0	28.7612	217.963	0	6.2961	8.8998	48.6491	507.536
20118	18.0569	0	0	0	15.7883	28.2596	12.9634	62.6989	33.5117	0	0	0
20170	0	0	0	0	0	0	16.8382	11.3677	0	0	0	0
20185	0	50.9036	0	0	10.5497	83.6538	32.7735	0	0	0	94.1852	0
20199	0	0	0	0	0	0	0	0	0	0	0	0
20204	0	55.3723	0	0	0	0	0	0	0	0	0	0
20216	0	0	0	0	0	0	0	0	0	0	0	0
20226	0	0	0	0	0	0	0	0	0	0	0	0
20245	0	0	0	0	0	0	0	0	0	0	0	0
20270	0	0	0	0	0	0	0	0	0	0	0	0
20274	0	0	0	0	0	0	0	0	0	0	0	0
20289	0	0	0	0	0	0	0	0	0	0	0	0
20334	0	0	0	0	0	0	0	0	0	0	0	0
20346	0	1266.36	0	0	0	0	0	91.3575	7.0623	60.8473	14.6383	0
20457	113.093	0	440.553	199.354	379.831	287.597	198.942	0	18.8428	135.958	367.986	35.6313
20659	968.823	4263.01	208.061	18.565	32.2593	0	0	0	421.271	592.339	0	0
20667	0	0	0	0	0	0	0	0	0	0	0	0
20690	0	0	2141.17	501.154	326.412	671.222	347.235	474.741	0	0	331.214	420.492
20695	0	162.722	0	0	16.5073	0	0	0	0	41.9984	0	0
20698	0	0	0	0	0	0	0	0	0	0	0	0
20700	0	0	0	131.777	0	0	0	68.9219	98.5894	0	0	0
20704	0	0	0	0	0	0	0	0	0	0	0	0
20705	250.961	178.564	0	0	214.782	0	0	232.934	0	248.273	125.889	191.672
20706	0	0	0	0	26.8697	0	0	0	0	8.1791	0	0
20722	0	0	0	0	0	0	0	0	0	0	0	0
20749	0	0	80.2647	0	0	0	0	0	0	0	0	0
20750	81.3624	0	0	19.7621	42.6882	0	0	0	41.2092	89.8262	0	53.4129
20756	23.4305	0	476.631	0	0	0	0	330.239	0	284.956	13.2671	39.9887
20781	0	0	0	0	13.74	0	0	0	0	0	0	0
20784	0	0	0	0	0	0	0	0	0	0	0	0
20788	198.682	852.842	518.693	88.0806	152.028	426.113	0	44.702	65.3499	52.7319	124.712	97.7987
20794	0	0	0	0	50.8572	0	0	0	20.844	0	0	0
20795	22.1644	0	0	0	0	0	56.4703	84.2497	27.2762	35.1468	43.9333	18.6678
20862	1011.78	201.165	0	4137.47	4961.91	0	1488.43	615.669	3406.96	1474.24	7050.11	6298.78
20863	0	0	0	0	0	0	0	0	0	0	0	0
20896	0	0	0	0	0	0	0	0	0	0	0	0
20919	0	0	0	0	0	0	0	116.68	0	0	0	0
20954	0	0	0	0	0	0	0	0	0	0	0	0
20959	0	0	0	0	0	0	0	127.859	0	0	0	0
20992	0	0	0	0	0	0	0	0	0	0	0	0
21013	98.8161	0	181.347	44.7209	0	0	0	192.004	0	0	78.7131	64.9113
21049	0	0	0	0	0	0	0	0	0	0	0	0
21052	0	0	0	0	0	0	0	76.3343	20.2593	68.9761	0	0
21147	37.1231	123.807	412.263	31.8852	42.6761	146.679	56.38	170.917	57.471	63.3983	322.422	186.701
21152	0	0	0	0	0	0	0	0	0	0	0	0
21212	0	0	0	0	0	0	0	0	0	0	0	0
21223	0	0	0	0	0	0	23.6536	16.8171	0	0	0	0
21225	0	0	0	0	0	0	0	0	21.5094	0	0	0
21229	13.2755	0	0	0	0	0	0	0	0	22.6803	17.3065	0
21276	524.932	1231.43	1274.52	222.239	331.119	1516.41	786.835	212.964	227.767	347.163	468.684	532.095
21294	0	0	0	0	0	0	0	0	0	0	0	0
21301	0	0	97.2236	29.3589	0	30.7222	0	0	7.9847	0	16.973	0
21302	0	0	0	0	0	0	0	0	0	0	0	0
21330	0	0	0	0	0	0	0	0	0	0	0	0
21338	105.642	185.138	69.2763	25.8597	48.7968	61.3684	72.8963	76.402	38.9307	61.4272	75.5723	37.2788
21356	0	0	0	0	0	0	0	0	0	0	0	0
21365	486.897	33.1289	0	261.195	349.952	0	143.747	621.399	229.587	368.302	347.835	367.511
21460	69.9339	0	282.575	134.659	181.115	300.366	41.9837	0	0	32.8238	165.329	0
21531	0	0	0	0	0	0	0	0	0	0	0	0
21544	0	0	0	0	0	0	0	0	0	0	0	0
21637	0	0	0	0	0	0	0	0	0	0	0	0
21641	0	804.145	338.86	0	0	269.431	44.1508	0	0	53.6839	41.4226	0
21651	0	0	0	20.1384	0	0	0	72.0019	0	55.2627	0	0
21684	0	0	65.1495	0	0	0	0	0	0	0	0	0
21686	0	0	0	0	0	0	0	0	0	0	0	0
21689	0	0	0	96.3041	0	0	0	64.164	22.3916	0	0	0
21693	0	0	0	0	0	0	0	0	0	0	0	0
21709	0	0	0	0	0	0	0	0	0	0	0	0
21728	0	0	0	0	0	0	0	0	0	0	0	0
21747	1062.34	0	0	1045.76	1225.48	0	637.894	1059.12	1390.68	1630.38	2290.14	1837.51
21818	153.817	0	577.957	0	77.878	268.504	115.3	99.9401	80.5986	119.083	0	0
21821	0	233.692	0	0	0	0	0	28.1074	0	0	0	0
21851	0	0	0	0	0	0	0	0	0	0	0	0
21879	0	0	95.5265	0	0	42.5034	26.9671	0	7.7881	0	0	0
21893	0	92.4829	0	0	0	0	0	0	0	0	0	0
21919	0	0	0	0	0	0	0	0	0	0	0	0
21972	558.093	1857.38	1392.09	416.229	382.605	563.975	420.677	454.423	404.374	529.079	359.694	508.133
21988	0	0	0	0	0	0	0	0	0	0	23.0414	0
21990	0	0	0	0	0	0	0	0	0	0	0	64.417
22007	96.5036	88.673	0	45.1413	50.5974	0	0	0	30.462	319.995	43.5627	110.95
22008	0	0	0	0	0	0	0	21.7442	0	5.893	0	0
22009	0	0	0	0	0	0	0	0	0	0	0	0
22019	0	0	0	0	0	0	0	0	0	0	0	0
22023	0	0	0	0	0	0	0	0	0	0	0	0
22043	1668.47	7205.91	3431.48	882.271	990.777	1892.04	685.06	663.727	654.865	492.903	1030.41	1024.53
22046	0	0	0	0	0	0	0	0	0	0	0	0
22077	26.0223	98.6275	0	0	0	0	0	0	0	0	0	0
22080	0	0	0	0	0	0	0	0	0	0	0	0
22089	126.224	288.277	332.475	59.1381	98.5907	195.339	91.9017	140.629	53.6349	94.3415	117.152	95.7308
22109	0	0	0	0	0	0	0	0	0	0	0	0
22166	0	0	0	0	0	0	0	0	0	0	0	0
22226	0	0	0	0	0	0	0	0	0	0	0	0
22267	0	0	0	0	0	0	0	0	0	0	0	0
22274	35.1978	0	69.9234	10.3975	17.6432	26.8154	31.7214	0	19.2914	17.1058	24.8017	0
22275	0	0	0	0	0	0	0	368.114	0	58.4539	0	0
22347	0	0	0	0	0	0	0	0	0	0	0	0
22352	0	0	0	168.37	84.0108	49.8153	23.6261	0	68.2081	0	311.786	0
22370	0	0	0	0	0	0	0	0	0	0	0	0
22452	0	0	0	0	0	0	15.4367	357.989	0	0	0	0
22453	0	0	81.7421	38.6754	0	0	0	0	0	0	0	0
22546	0	0	0	0	0	0	0	0	0	0	0	0
22567	109.719	106.405	58.3122	95.083	0	44.2667	0	55.3106	0	127.557	0	59.0087
22572	0	0	0	0	0	0	0	0	0	0	0	0
22617	0	0	0	0	0	0	0	0	0	0	0	0
22625	16.6046	0	184.13	0	0	233.145	67.2744	0	29.7714	30.0482	0	0
22636	0	0	0	0	0	0	0	0	0	0	0	0
22660	0	0	125.781	5.0726	11.9998	0	0	85.5117	13.071	0	0	156.563
22662	31.2319	0	707.072	81.955	66.8872	0	26.7629	0	0	0	256.568	71.649
22663	48.8271	213.11	228.512	35.4644	97.068	0	39.9304	89.2203	0	39.6889	31.2129	0
22668	0	0	0	0	0	0	0	0	0	0	0	0
22669	0	382.937	180.553	119.282	55.5762	0	16.1473	83.1907	12.6022	0	101.884	117.995
22693	0	0	0	0	0	0	0	883.775	0	0	0	0
22715	0	0	0	0	0	0	0	0	0	0	0	0
22725	0	665.972	88.9701	0	0	0	0	0	0	0	0	0
22740	61.95	0	0	0	162.795	356.293	99.5533	0	35.9666	52.0313	0	0
22753	0	0	0	0	0	0	0	0	0	0	0	0
22787	0	0	0	6.1016	0	0	0	9.7237	0	0	0	0
22789	0	0	0	0	0	0	0	0	0	0	0	0
22799	0	0	0	0	0	0	0	0	0	0	0	0
22806	0	0	0	0	0	0	0	0	0	0	0	0
22835	276.202	47.0794	0	202.969	185.055	0	93.9588	389.887	244.966	215.433	330.167	317.597
22880	45.6321	0	0	56.84	26.4649	0	0	0	18.7269	0	0	0
22884	0	0	0	0	0	0	0	0	0	0	0	0
22885	0	0	0	0	0	0	0	0	0	0	0	0
22910	0	0	0	0	0	0	0	0	0	0	0	0
22912	0	0	0	0	0	0	0	0	0	0	0	0
22939	14.6496	0	53.7459	74.8485	67.7331	0	12.1507	0	12.3955	36.9267	0	0
22942	0	0	0	0	0	0	0	0	0	0	0	0
22947	0	0	0	0	0	0	0	0	0	0	0	0
23002	0	0	0	0	0	0	0	37.8408	14.2153	0	0	0
23007	0	0	0	0	0	0	0	0	0	0	0	0
23033	0	0	0	0	0	0	0	0	0	0	0	0
23224	0	0	0	0	0	0	0	0	0	0	0	0
23244	0	0	0	0	0	0	0	0	0	0	0	0
23270	0	0	0	0	0	0	0	0	0	0	0	0
23356	0	220.286	259.108	68.4026	91.3944	330.07	0	0	0	0	20.438	0
23360	455.855	862.611	518.485	356.619	292.201	350.501	389.686	504.898	245.42	419.871	312.36	324.426
23372	0	0	0	0	0	0	0	0	0	0	0	0
23409	1027.25	2965.03	1663.56	364.654	665.428	1076.2	1147.46	1637.07	456.234	2204.01	653.052	867.497
23423	0	0	0	0	0	0	0	0	0	0	0	0
23441	0	0	98.9329	8.756	16.1025	0	83.4374	0	0	0	0	0
23467	56.2376	0	0	0	0	0	0	0	0	0	0	0
23487	0	0	134.926	0	0	0	0	0	0	0	0	0
23509	0	0	0	0	0	0	0	0	0	0	0	0
23510	0	0	41.3167	268.225	18.2414	0	302.354	10.7149	21.8824	0	0	119.296
23514	0	0	0	15.0257	0	0	0	0	0	0	0	0
23515	21.3674	0	238.352	52.3959	0	0	59.081	0	0	0	0	0
23518	16.2248	0	127.186	0	26.7005	0	0	50.9105	0	50.2346	0	0
23535	0	0	0	0	0	0	0	0	0	0	0	0
23557	0	0	46.4446	25.9477	38.374	25.7209	48.9169	36.9511	0	0	0	0
23576	0	0	0	0	0	0	0	0	0	0	0	0
23578	0	0	0	0	63.6546	0	64.4438	29.7175	28.4255	0	31.4352	0
23588	0	0	0	0	0	0	0	0	0	0	0	0
23628	0	49.414	0	0	0	0	0	0	0	0	0	0
23638	0	0	0	0	0	0	0	0	0	0	0	0
23651	0	0	0	0	0	0	0	0	0	0	0	0
23659	0	0	0	39.8565	19.4499	0	0	0	22.7243	8.5076	0	0
23685	0	0	0	0	0	0	0	0	0	0	0	0
23696	0	0	0	21.4917	0	0	0	0	0	0	0	0
23697	41.3906	86.4243	290.719	49.8696	133.46	101.044	153.275	205.155	26.0714	177.236	83.1138	40.9317
23704	67.3049	0	420.028	0	0	81.936	0	0	0	0	0	0
23705	29.8206	0	0	0	0	0	18.6245	158.046	0	0	0	0
23720	0	0	0	0	0	0	0	0	0	0	0	104.678
23724	339.932	1332.85	1350.12	238.03	211.725	541.933	366.523	290.459	266.4	317.045	273.856	259.924
23779	0	0	0	0	0	0	0	0	0	0	0	0
23798	0	0	144.987	42.8392	64.428	0	0	0	0	0	0	0
23855	0	0	0	0	0	0	11.9269	0	0	0	0	0
23868	0	0	0	0	0	0	0	0	0	13.4285	0	0
23870	0	0	0	0	0	121.612	47.001	234.926	0	0	0	0
23915	0	0	0	22.7168	0	0	0	0	0	0	0	0
23922	0	0	0	0	0	0	0	0	0	0	0	0
23931	0	0	0	0	0	0	0	20.5595	0	0	0	0
23944	0	0	0	0	0	0	0	0	0	0	0	0
23968	365.861	628.446	100.264	333.185	0	148.169	77.3012	496.848	149.719	358.054	193.281	182.116
24016	0	0	0	0	0	0	0	0	0	0	0	0
24056	0	0	0	0	0	0	0	0	0	0	0	0
24065	0	0	0	11.8829	0	0	0	22.9191	32.6649	35.5993	0	0
24075	0	0	0	0	0	0	0	25.2933	0	0	0	0
24107	0	0	24.7241	0	0	0	0	0	0	0	0	0
24113	61.9537	0	367.98	0	30.5131	0	13.5876	0	0	0	0	0
24117	1114.67	1423.48	694.362	1007.36	898.977	723.408	1300.98	1543.64	1061.94	1507.48	1248.05	1261.03
24130	0	0	0	0	0	0	0	0	0	0	0	0
24168	13.8341	0	0	0	62.8389	0	0	0	0	10.6094	0	114.183
24175	0	536.106	0	0	38.8876	89.932	0	0	6.8354	17.4745	17.0934	27.3768
24278	0	0	0	0	0	0	0	0	0	0	0	0
24281	0	0	0	0	0	0	0	0	0	0	0	0
24291	5981.51	24636	24842.1	3483.43	5619.08	17534.4	7228.95	3764.32	4086.58	5806.37	6234.95	8609.67
24308	0	0	0	0	0	0	0	384.259	0	345.994	0	0
24330	0	0	0	0	0	0	0	0	0	0	0	0
24364	923.865	2383.19	1660.32	286.602	294.696	655.458	187.549	0	215.563	0	263.202	261.145
24386	0	0	0	0	0	0	0	0	0	0	0	0
24390	0	0	0	0	0	0	0	78.1862	0	0	0	0
24393	129.355	0	0	183.772	234.371	109.101	0	88.5579	139.461	0	356.053	433.229
24442	424.72	0	102.437	1208.77	0	0	63.2935	15.7581	22.3361	5.7488	0	0
24449	0	0	0	30.2997	0	0	119.544	160.26	34.2527	65.3358	0	0
24491	0	0	0	0	0	0	0	0	0	0	0	0
24494	0	0	0	0	0	0	0	0	0	18.9561	0	0
24497	76.1602	0	189.881	44.9771	0	138.242	116.8	0	0	0	0	0
24502	6637.95	17458.7	13483.4	3258.81	5145.24	7189.65	0	4430.11	2048.53	5045.61	4602.86	5097.9
24510	0	0	0	0	0	0	3214.27	0	0	0	0	0
24518	0	47.8958	0	0	0	37.8669	0	0	0	0	0	0
24577	0	0	0	0	0	0	0	0	0	0	0	0
24583	0	62.8345	0	0	0	0	0	0	0	0	26.0061	0
24616	0	0	0	0	0	0	0	0	0	0	0	0
24660	0	0	0	0	0	0	0	0	0	14.7224	0	0
24723	147.9	500.929	156.549	206.261	533.503	432.133	308.219	79.0275	71.5401	47.9585	201.369	205.38
24788	128.648	0	39.6318	121.791	128.204	136.996	135.892	158.592	70.9251	94.6599	109.954	89.1749
24841	236.371	560.068	226.082	0	0	373.364	0	9.1435	73.7782	13.576	0	0
24862	0	0	0	0	0	0	0	0	0	0	0	0
24887	0	68.2916	0	0	0	0	0	0	0	0	0	0
24897	0	0	0	0	0	0	0	0	0	0	0	0
24899	0	0	0	0	0	0	0	0	0	48.3172	0	0
24900	0	0	0	0	0	0	0	0	0	18.6008	0	0
24903	0	0	0	0	0	0	0	0	0	0	0	0
24920	0	0	0	0	0	0	0	0	0	26.2235	0	0
24940	0	0	0	0	0	0	0	0	0	0	0	0
24943	0	0	0	0	0	0	19.0721	54.3871	0	0	25.9134	24.0477
24944	0	0	0	0	0	0	0	0	0	0	0	0
24952	0	0	0	0	0	0	0	0	0	0	0	0
24958	0	0	162.117	1466.77	725.868	58.9818	607.759	302.518	676.773	1207.13	1536.25	1571.3
24990	45.4608	120.9	129.078	53.6371	138.898	354.195	166.133	254.325	59.5428	207.233	0	15.6512
24994	15.6662	0	0	0	0	0	0	0	0	0	0	0
25002	365.042	677.716	225.093	0	119.14	234.817	0	204.759	0	0	206.446	0
25003	0	0	0	0	0	0	0	0	0	0	0	0
25020	0	0	0	0	0	0	0	0	0	0	0	0
25044	0	0	0	0	0	29.5517	0	0	0	0	0	272.694
25053	384.968	417.312	0	788.533	1432.86	0	475.585	329.456	715.557	228.097	289.93	397.853
25087	0	0	26.0061	0	40.3015	0	0	0	0	0	0	0
25099	97.1999	206.88	256.044	0	0	0	100.68	149.545	0	111.97	75.4241	104.656
25101	0	50.4452	81.327	0	24.3682	0	0	13.413	0	0	0	0
25127	0	0	0	0	0	0	0	0	0	0	0	0
25140	0	0	0	0	0	0	0	0	0	0	0	0
25209	0	0	0	9.6929	0	0	0	114.842	0	0	0	0
25210	153.266	1096.6	693.764	139.636	388.399	201.07	124.565	0	86.1385	0	144.419	94.0322
25213	0	0	0	135.464	0	81.936	0	0	55.6311	0	0	0
25219	0	0	0	0	0	0	0	0	0	0	0	0
25225	0	0	0	0	0	0	0	0	0	0	0	0
25242	0	0	0	0	0	0	0	0	0	0	0	0
25264	0	0	0	0	0	0	0	0	0	0	0	0
25294	0	0	0	0	0	0	0	0	0	0	0	0
25295	0	0	0	0	0	0	0	0	0	0	0	0
25301	0	0	0	0	0	0	0	0	0	0	0	0
25348	0	0	0	0	0	0	0	0	0	0	0	0
25353	8.8441	0	0	0	0	0	0	86.5899	0	13.1637	0	20.2869
25356	0	0	0	0	0	0	0	0	0	0	0	0
25363	0	0	4465.44	880.021	0	0	786.344	0	0	0	0	0
25411	0	0	0	0	0	0	0	0	0	0	0	0
25421	0	0	24.4555	0	0	0	0	33.1022	0	12.7748	0	0
25425	0	0	0	0	0	0	0	0	0	0	0	0
25429	2285.2	6601.01	3463.84	831.885	1473.28	2243.59	2084.25	1394.8	896.923	1505.74	1552.33	1513
25444	0	0	252.576	0	0	0	0	0	0	0	0	0
25511	301.259	0	0	238.102	0	0	352.362	0	0	0	846.166	0
25550	0	0	0	8.4998	0	0	0	0	0	42.2499	0	0
25590	0	109.427	300.62	28.3339	116.627	0	83.5395	84.5398	9.7944	26.4816	0	0
25605	0	439.484	137.771	56.9361	301.367	171.868	29.3266	0	13.3331	0	74.5347	0
25639	0	0	0	13.084	0	0	0	0	14.795	0	0	0
25731	0	0	0	13.6124	0	0	0	142.747	0	19.6835	0	0
25777	0	0	0	0	0	0	0	0	0	16.6365	0	0
25866	0	40.9778	0	0	0	0	0	0	0	0	0	0
25893	0	0	0	0	0	0	0	0	0	0	0	0
25932	0	0	0	0	0	0	0	0	0	0	0	0
26006	0	0	0	0	0	0	0	0	0	60.264	0	0
26034	0	0	0	0	0	0	0	0	0	0	0	0
26071	89.257	0	0	148.424	177.544	0	231.574	175.061	182.485	39.5749	213.765	146.218
26092	0	0	0	0	0	0	0	0	0	0	0	0
26098	0	0	0	0	0	0	0	0	0	0	0	0
26113	704.82	0	0	954.077	812.483	1342.38	551.021	478.566	0	711.433	1009.16	1031.05
26163	37.6816	251.453	0	0	0	0	0	0	47.9236	100.362	0	0
26178	37.2683	0	0	98.0737	213.948	113.525	44.7672	51.7373	52.9796	0	92.2859	64.0535
26179	0	0	103.621	0	0	0	0	0	0	0	0	0
26220	0	0	0	0	0	0	0	0	0	0	0	0
26256	0	0	0	0	0	0	0	46.0366	0	14.3269	18.1311	0
26257	0	0	0	0	0	0	0	0	0	0	0	0
26261	0	0	0	0	0	0	0	8.8437	0	0	0	0
26286	0	0	0	0	0	0	0	8.4279	0	0	0	0
26289	0	0	0	0	0	0	0	0	0	8.692	0	0
26292	0	0	0	65.8603	0	0	16.4653	12.2139	31.8835	0	0	0
26296	0	255.635	0	0	0	0	0	0	0	0	0	16.6681
26301	0	0	0	0	0	0	0	0	0	0	0	0
26304	0	0	0	0	14.7128	0	0	0	0	0	0	0
26326	0	0	21.1101	0	0	0	102.144	0	0	0	0	37.33
26331	157.843	836.844	1163.85	194.134	338.72	351.398	129.131	105.854	120.653	78.1877	131.503	120.926
26346	0	0	0	0	0	0	0	0	0	0	0	0
26368	0	0	0	0	48.1805	0	0	54.3677	0	0	0	0
26369	0	0	130.36	25.4353	0	0	0	0	11.6948	96.2656	0	0
26387	0	0	0	0	0	0	0	0	0	0	0	0
26408	0	0	0	0	0	0	0	0	0	0	0	0
26412	0	82.0129	0	0	0	0	0	136.867	23.7476	0	0	0
26431	0	0	0	0	0	0	0	0	0	0	0	0
26442	0	0	0	0	0	0	0	188.769	0	0	74.8126	0
26460	0	0	0	0	0	0	0	0	0	0	0	0
26488	2070.48	7167.58	4537.84	1416.51	1604.49	2723.65	1084.39	904.876	1229.32	909.089	2590.27	2002.14
26493	0	0	0	10.1693	11.7944	28.822	0	0	0	0	0	23.3206
26494	0	0	0	0	0	0	0	0	0	0	0	0
26496	0	0	488.951	143.143	0	0	0	0	0	0	0	0
26504	0	0	0	0	0	0	0	0	0	0	0	0
26607	0	0	0	0	0	0	0	0	0	0	0	0
26611	58.5911	0	80.5211	18.3488	40.6822	0	0	0	53.0754	0	0	0
26613	0	0	0	0	0	0	0	0	0	0	0	0
26630	164.378	0	119.897	502.58	257.767	164.252	84.093	330.742	526.005	836.64	98.4099	43.8574
26654	17.3904	0	157.904	9.1083	0	0	57.1731	0	40.3169	0	0	0
26670	326.895	0	0	301.616	322.176	95.7086	231.295	602.875	0	114.256	303.624	384.224
26682	0	0	0	0	0	0	0	0	0	0	0	0
26707	0	0	0	0	0	0	0	0	0	0	0	0
26823	0	0	0	0	0	0	0	0	0	0	0	0
26866	0	0	0	0	48.5854	0	0	0	6.044	0	0	0
26872	0	0	0	0	42.38	0	0	0	0	0	0	0
26874	0	0	0	0	0	0	0	0	0	0	0	0
26876	0	0	0	0	0	0	0	0	0	0	0	0
26878	0	467.628	172.837	35.1602	24.622	139.762	21.5572	0	0	0	29.7398	0
26879	46.5518	168.781	0	0	0	0	0	0	0	25.9721	0	0
26888	0	0	0	0	0	0	0	0	0	0	0	0
26896	0	123.291	343.39	28.386	61.4009	130.277	26.6138	126.041	20.2946	0	25.9505	0
26919	0	0	0	0	0	0	0	0	0	0	0	0
26928	0	0	0	0	0	0	0	5.6331	0	0	0	0
26929	9.6411	0	313.379	10.3815	9.6313	49.3288	13.3324	0	0	0	23.1618	0
26933	0	0	131.373	0	0	64.5455	0	0	0	0	0	20.0426
26934	0	0	0	0	0	0	0	19.0171	3.6597	0	0	0
26941	0	0	0	12.8878	24.1688	0	0	0	3.4278	20.9272	0	0
26984	0	0	0	0	0	0	0	0	0	0	0	0
26986	0	1678.99	1327.77	0	0	712.083	0	0	0	24.886	0	0
26992	0	0	0	0	0	0	0	0	0	0	0	0
27032	533.013	0	0	367.38	248.105	0	306.959	294.231	347.074	283.014	649.095	599.864
27041	0	0	0	0	0	0	22.0008	0	0	0	0	23.4967
27046	0	0	0	0	0	0	0	1389.88	0	90.9525	0	0
27081	0	43.3411	0	0	0	0	0	0	0	0	0	0
27147	0	0	698.83	541.828	0	500.372	23.6458	0	460.867	52.4604	981.82	0
27169	0	0	0	0	0	0	65.602	122.608	5.6307	0	0	0
27173	45.3081	0	0	16.4711	21.0571	0	0	0	26.4848	0	0	0
27203	0	72.3593	267.85	6.8663	0	0	0	0	0	0	17.0841	44.1188
27207	34.6318	0	0	36.9138	0	0	0	0	0	0	0	0
27229	63.1416	223.91	0	0	128.336	0	0	23.7073	26.5705	88.0462	57.4598	0
27253	0	0	0	0	0	0	0	0	0	0	0	0
27263	0	0	0	0	0	0	0	0	0	0	0	0
27268	0	0	0	0	0	0	0	0	0	0	0	0
27288	0	0	0	0	0	0	0	0	0	0	0	0
27299	14.2326	0	0	0	0	0	0	0	0	11.3636	0	0
27315	0	80.7525	0	0	0	0	18.1259	58.2988	0	0	0	0
27340	0	0	0	0	0	0	0	0	0	0	0	0
27349	0	0	0	0	0	0	0	0	0	0	0	0
27350	208.29	1757.32	1633.94	248.908	435.655	1079.47	310.528	323.644	88.9967	121.681	316.307	332.589
27356	0	0	0	44.5407	82.1982	0	0	0	0	58.9869	0	0
27364	0	0	0	0	0	0	0	0	0	0	0	0
27365	77.8024	0	0	0	86.5546	0	0	0	0	0	84.661	88.5102
27398	0	0	0	103.19	0	0	13.6268	133.458	59.3613	154.559	115.374	65.468
27433	0	0	0	0	0	0	0	0	0	0	0	0
27496	0	0	0	0	0	0	0	0	0	0	0	0
27513	0	0	0	0	0	0	0	0	0	0	0	0
27517	5203.74	3938.82	3343.01	3645.89	2774.67	4188.83	4204.28	6733.03	4179.66	7148.1	3425.95	2427.78
27524	0	0	0	0	0	0	0	0	0	0	0	0
27592	62.4601	0	105.892	39.4761	17.1236	0	52.7643	81.6773	26.9132	66.7403	0	0
27670	35.4697	254.718	224.556	29.1507	32.1022	0	0	0	0	0	0	0
27737	0	0	0	0	0	0	0	0	0	0	0	0
27742	73.1476	286.501	248.926	172.65	195.429	122.722	120.753	199.875	142.596	109.959	150.996	72.859
27775	94.3735	56.4609	503.248	218.944	0	193.424	31.8117	0	0	0	283.501	0
27796	0	670.469	404.938	0	0	0	0	0	0	0	0	0
27797	0	0	0	0	0	0	0	0	0	0	0	0
27825	0	0	0	0	0	0	0	0	0	0	0	0
27837	0	0	203.079	0	0	0	0	0	0	0	0	0
27838	0	0	0	0	0	0	0	0	0	0	0	0
27948	0	0	0	0	0	29.9621	57.8405	0	0	0	0	0
27951	47.5461	385.071	0	0	0	470.638	0	0	88.5833	0	0	0
28005	0	0	0	0	0	0	0	0	0	0	0	0
28006	0	0	0	0	0	0	0	0	0	0	0	0
28018	497.666	2198.03	1558.23	431.947	527.853	885.836	440.134	714.333	503.382	539.433	577.693	672.706
28022	0	0	0	0	0	0	0	0	0	0	0	0
28024	0	0	0	0	0	0	0	0	0	0	0	0
28049	0	0	0	0	0	0	0	0	0	0	0	0
28061	0	0	3090.03	0	0	2151.21	693.76	736.184	0	0	0	0
28065	88.5085	0	110.739	83.3563	0	0	0	0	0	0	0	0
28090	0	0	0	0	199.066	0	0	0	0	0	0	28.7289
28095	0	0	0	0	0	0	0	0	0	0	0	0
28103	34.3525	373.756	0	0	0	31.3607	0	0	4.199	0	0	72.1148
28119	0	0	0	0	0	0	0	0	0	0	0	0
28127	0	0	0	0	0	0	0	0	0	0	0	0
28132	0	0	0	0	0	0	0	0	0	0	0	0
28154	35.5851	958.459	2135.7	238.138	183.683	1411.05	705.003	6.5324	0	40.3559	1109.59	574.857
28161	110.483	0	0	0	0	27.2563	0	39.9441	0	52.8626	0	0
28222	0	0	0	0	0	0	0	0	0	0	677.983	1040.96
28281	0	0	302.965	0	0	0	92.6633	0	0	0	0	0
28306	78.8376	686.153	0	57.1283	0	30.7982	0	0	56.3267	30.6147	48.2044	51.1178
28342	415.321	2125.72	2362.29	130.692	363.729	1777.88	390.463	257.811	147.763	214.179	506.354	584.452
28343	0	0	0	0	76.591	0	0	0	0	0	0	0
28366	0	0	53.9901	0	0	0	0	0	0	0	0	0
28385	0	0	193.739	10.7779	11.9515	0	836.282	0	152.875	436.346	410.965	414.692
28391	0	0	0	0	0	0	0	0	0	0	0	0
28437	0	0	0	0	0	0	0	0	0	0	0	0
28464	0	0	0	0	0	0	0	0	0	0	0	0
28466	104.715	608.637	731.613	143.347	355.959	352.066	194.764	156.619	63.0613	170.655	138.906	90.7315
28484	220.567	4161.8	0	161.228	163.345	1670.99	245.366	0	123.532	0	171.888	0
28557	0	0	0	0	0	0	0	0	0	0	0	0
28560	0	0	0	0	0	0	0	0	0	0	0	0
28561	0	0	0	0	0	0	23.2375	0	0	29.2839	0	37.4322
28562	0	0	0	7.603	0	0	0	0	0	0	0	0
28565	0	0	0	0	0	0	0	5.4687	0	0	0	0
28571	0	0	0	0	0	0	0	0	0	0	0	0
28596	0	0	0	0	0	0	0	0	0	0	0	0
28608	0	0	0	0	0	0	0	0	0	49.8021	0	0
28609	0	0	0	0	0	0	0	0	0	0	0	0
28610	13.8676	0	0	0	0	0	0	45.0163	0	28.8415	0	0
28638	0	42.94	51.8168	0	0	54.4061	0	0	0	0	0	0
28667	0	0	0	0	0	0	0	0	0	7.0461	0	0
28669	0	0	0	0	0	0	0	0	0	0	0	0
28677	0	0	89.0677	22.3404	0	0	0	0	21.9933	0	0	0
28719	0	0	0	0	0	0	16.4221	0	0	6.1343	0	0
28723	260.915	1100.83	895.219	127.945	73.7995	281.912	61.947	183.218	110.788	228.885	87.1069	141.168
28725	0	0	0	0	0	0	0	0	0	0	0	0
28734	0	0	0	0	0	639.04	326.852	301.755	0	0	288.726	308.224
28747	2093.5	1502.89	2173.97	1510.32	993.484	1013.21	526.732	1224.28	1237.53	1203.73	881.047	853.164
28805	0	0	0	0	0	0	0	0	0	0	0	0
28813	0	0	0	0	0	0	0	0	0	0	0	0
28839	0	72.4882	92.1445	0	0	0	0	0	0	0	0	0
28850	0	0	0	0	0	0	0	0	0	0	0	0
28857	0	0	0	0	0	0	0	0	0	0	0	0
28945	0	0	0	0	0	0	0	0	0	0	0	0
28957	0	0	0	0	0	0	0	0	0	0	0	0
28963	0	0	0	0	0	0	0	0	0	0	0	0
28968	0	0	0	0	0	0	0	0	0	0	0	0
29001	0	0	0	0	0	0	0	0	0	0	28.6095	241.631
29045	0	0	0	0	0	0	0	0	0	0	0	0
29067	0	0	0	0	0	0	0	0	0	0	0	0
29068	0	0	0	0	0	0	0	0	0	0	0	0
29069	0	0	0	0	0	0	0	0	0	0	0	0
29107	60.9669	130.052	0	0	0	0	0	0	0	0	0	0
29111	0	0	0	81.6027	375.094	0	177.702	0	0	0	0	0
29114	0	0	0	0	0	0	0	0	0	0	0	0
29116	0	0	0	0	0	0	0	0	0	0	0	0
29118	0	0	0	0	0	0	0	0	0	0	0	0
29143	0	0	0	0	0	0	0	0	0	0	0	0
29279	1411.66	3940.6	3203.81	826.464	732.509	1298.5	1229.27	1267.54	512.642	1134.61	454.546	1213.71
29287	0	0	0	0	28.4648	0	0	0	0	0	0	0
29289	0	0	0	0	0	0	0	0	0	0	0	0
29308	20.254	666.287	313.977	101.525	20.0601	0	41.1946	0	31.0064	161.39	22.3743	0
29349	0	0	0	0	0	0	0	0	0	0	0	0
29376	67.0703	0	29.852	0	21.2384	0	0	0	0	0	37.2071	0
29383	84.8628	481.865	337.664	18.1606	26.4407	0	55.3318	0	5.3836	7.8305	92.7955	0
29400	306.461	560.67	576.834	157.892	291.494	570.238	433.338	0	0	0	470.027	313.666
29411	0	0	0	0	0	0	0	0	0	0	0	0
29412	0	0	0	0	0	0	0	0	0	0	0	0
29474	85.5331	0	167.367	0	0	48.6296	75.5031	21.633	0	0	0	0
29475	21.5723	0	0	0	0	0	0	99.9643	0	0	0	0
29538	189.19	0	0	79.813	212.915	0	0	0	158.939	117.387	88.8765	175.43
29580	0	0	0	0	0	0	0	0	0	0	0	0
29595	0	0	0	0	0	0	0	0	0	0	0	0
29617	0	0	0	0	0	0	0	0	0	0	0	48.158
29628	0	0	0	0	0	0	35.3018	0	0	0	0	0
29633	166.393	0	36.1399	0	22.9725	52.9164	166.871	0	12.8946	0	0	0
29667	0	0	0	0	0	0	0	0	0	0	0	0
29677	359.958	824.254	1219.6	380.468	185.731	724.184	342.135	143.897	171.012	214.079	320.977	282.437
29685	0	0	470.991	90.2706	0	0	0	279.348	34.9534	172.522	181.181	70.4219
29707	0	0	0	0	0	0	0	0	0	0	0	0
29716	0	0	115.111	52.2678	29.1476	0	0	0	29.2018	0	0	0
29728	140.527	1061.48	547.08	30.8762	17.9937	72.6327	0	52.1967	0	0	0	62.4287
29731	0	193.044	0	0	0	224.739	0	10.5941	0	16.1638	0	0
29737	0	0	0	0	0	0	0	101.275	33.4613	21.973	0	0
29779	0	0	0	0	0	0	0	0	0	42.8499	31.7502	0
29793	0	0	0	0	0	0	0	0	0	0	0	0
29796	0	0	0	0	0	0	0	0	0	0	0	0
29823	0	0	0	0	0	0	0	20.0373	0	146.688	0	0
29827	0	0	363.072	5.3969	0	0	0	0	0	0	124.851	539.555
29840	123.23	100.647	541.524	204.636	230.009	174.042	137.862	91.2463	106.746	98.6255	125.185	135.805
29848	0	0	0	0	0	0	0	0	0	80.4906	0	0
29896	0	0	0	0	0	0	0	33.9532	0	0	0	0
29906	0	0	0	0	0	438.517	0	0	0	0	119.348	0
29946	0	0	0	9.1284	0	0	0	0	0	0	0	0
29953	0	438.467	293.405	0	0	136.175	0	15.5841	0	13.8911	0	0
30042	0	0	0	0	0	0	0	0	0	0	0	0
30106	0	0	0	0	0	0	0	0	0	0	0	0
30136	0	0	35.9445	5.493	0	0	0	0	3.7756	0	0	0
30145	0	0	0	0	0	0	0	24.9886	0	0	0	0
30174	106.372	102.795	0	287.435	181.961	0	108.811	413.995	188.02	397.968	233.48	263.025
30177	367.038	0	0	0	223.737	0	0	0	0	279.116	0	0
30211	0	0	0	0	0	0	0	0	0	0	0	0
30227	0	1783.54	1516.85	0	0	503.747	110.738	0	0	0	53.2073	36.296
30263	835.021	2820.48	1860.76	644.918	967.182	1378.67	623.851	0	4.3503	50.8011	1198.12	1110.05
30271	12.11	0	0	32.1814	0	0	0	0	0	0	0	0
30295	0	0	0	11.0821	0	0	0	33.1554	0	0	0	0
30306	0	0	113.303	0	172.94	0	16.6773	20.3275	0	13.8576	43.3404	0
30402	130.83	218.009	322.536	46.6347	61.4976	160.604	55.9678	30.1721	66.8218	51.8201	0	28.5017
30410	0	0	0	0	0	0	0	0	0	11.3837	0	0
30443	0	0	0	0	0	0	0	0	0	0	0	0
30467	0	0	0	0	0	0	0	0	0	0	0	0
30477	0	0	384.401	627.762	0	113.707	0	0	0	0	284.029	317.762
30500	0	0	0	9.873	0	0	0	0	0	31.3053	0	0
30509	0	0	0	0	0	0	0	0	0	0	0	0
30524	0	343.42	0	0	0	0	0	114.103	53.0401	0	0	0
30540	0	0	60.2413	0	0	0	0	9.9171	0	0	0	0
30575	1176.89	2171.05	0	0	579.049	71.2494	470.069	725	863.895	616.236	0	0
30593	2860.12	10321.6	6623.82	2023.02	2228.28	4388.52	1657.19	1383.85	1504.38	2193.53	2120.64	2132.06
30608	0	0	0	0	0	0	0	0	0	0	0	0
30619	0	0	0	0	0	0	0	0	0	0	0	0
30661	0	0	0	0	0	0	0	0	36.6673	0	0	0
30662	0	0	0	0	0	0	0	0	0	0	0	0
30693	0	0	0	0	0	0	0	0	0	0	0	0
30699	0	0	0	47.5995	0	0	94.9442	62.9406	0	46.4869	0	0
30707	0	0	0	0	0	0	0	0	0	0	0	0
30716	0	0	0	0	0	0	0	0	0	0	0	0
30729	44.6043	184.235	0	30.0715	50.1563	59.149	32.9816	34.3691	29.9327	50.3686	0	62.4855
30730	45.5017	1087.77	428.661	94.4184	319.771	194.442	0	38.2712	94.1434	0	0	0
30733	0	1035.96	189.747	5.6612	0	0	0	0	0	15.6275	0	0
30735	0	0	0	0	0	0	0	0	0	0	0	0
30783	0	0	0	0	0	0	0	0	0	0	0	0
30800	0	0	0	24.1261	22.0903	0	0	0	0	0	0	120.688
30825	0	82.4139	547.299	0	115.98	135.536	0	0	23.8837	107.348	0	0
30878	0	0	0	0	0	0	0	41.8879	0	0	0	0
30882	0	0	0	0	0	0	0	0	0	15.3291	0	0
30891	0	50.9179	0	0	0	0	0	0	0	0	0	0
30895	0	78.4465	0	0	0	0	17.2073	173.721	0	0	0	0
30928	0	0	0	0	0	0	0	0	0	0	0	146.36
30942	38.1471	0	0	134.683	129.75	0	0	0	28.1482	0	156.231	392.831
30950	33.995	50.9609	0	67.738	0	0	0	0	0	117.169	0	0
30952	0	0	0	0	0	0	0	0	0	44.4857	0	0
30988	0	90.979	0	0	0	0	0	0	0	0	0	0
31002	0	0	0	0	0	0	0	0	22.4873	20.2299	0	0
31029	0	0	0	0	189.345	0	601.709	0	434.952	456.697	0	146.042
31052	0	0	0	0	32.2956	32.4248	0	0	0	0	0	0
31070	0	0	0	0	0	0	0	0	0	200.207	0	0
31135	0	162.937	0	13.1761	206.879	0	0	137.858	15.3898	0	0	0
31145	0	0	0	0	0	0	0	0	0	0	0	0
31171	0	0	0	6.0495	0	0	0	15.1731	0	0	0	0
31173	59.455	86.1236	0	10.1933	0	0	0	0	0	41.8443	0	0
31181	138.583	225.099	636.868	75.397	199.459	682.897	203.017	185.195	36.3548	36.8329	367.884	354.501
31227	0	0	0	0	0	0	0	0	0	0	0	0
31229	0	0	0	0	0	0	0	0	0	0	0	0
31247	24.3242	0	241.124	45.3294	0	51.1378	107.829	0	3.9319	32.4818	0	0
31270	0	0	66.1751	25.9558	0	0	0	0	0	32.7936	0	0
31271	0	0	0	0	0	0	0	0	0	0	0	0
31275	0	0	0	0	0	0	0	31.3325	0	0	0	0
31280	110.222	1945.92	86.2229	80.6218	0	39.7367	0	32.4205	0	0	56.2647	0
31336	0	0	0	0	0	0	0	0	0	0	0	0
31346	0	0	0	0	0	0	0	0	0	0	0	0
31422	0	0	0	0	0	0	0	0	0	0	0	0
31464	0	0	0	0	0	0	0	0	0	0	0	0
31471	606.935	0	0	498.208	246.045	377.149	466.449	0	0	0	782.739	0
31480	263.433	484.085	471.589	79.777	137.333	353.48	174.365	251.231	125.387	210.757	252.918	247.05
31517	0	0	0	0	0	0	0	0	0	0	0	0
31524	0	0	0	32.3576	0	0	0	0	0	179.321	0	0
31525	0	0	1766.06	72.0819	453.963	0	480.155	340.267	153.424	250.194	634.671	0
31595	0	0	0	0	0	0	0	0	0	0	0	0
31621	0	0	0	0	0	0	0	0	0	0	0	0
31626	0	0	0	0	0	0	0	0	0	0	0	0
31647	0	0	0	0	0	0	0	0	0	0	0	0
31657	33.7418	0	0	194.99	100.633	0	0	677.943	0	0	238.326	0
31726	0	0	75.5153	166.997	0	0	412.59	0	0	0	0	0
31765	0	0	0	0	0	0	0	0	0	0	0	0
31833	389.835	0	83.6345	154.013	358.496	39.5391	193.661	688.165	274.692	178.925	862.064	704.384
31850	0	0	0	0	0	0	0	0	0	0	0	0
31992	0	0	0	0	0	0	0	0	0	0	0	0
32018	0	0	0	0	0	0	0	0	0	0	609.118	716.314
32022	0	0	0	0	0	0	0	0	0	0	0	0
32100	0	0	0	0	0	0	26.5863	53.5747	0	0	0	0
32109	0	0	0	0	0	0	0	0	0	0	0	0
32111	0	0	0	0	0	0	0	0	0	0	0	0
32163	0	0	0	0	0	0	0	0	0	0	0	0
32170	0	0	0	7.595	0	0	0	0	0	0	0	0
32171	410.919	1549.89	1250.94	233.626	450.464	604.092	946.302	1103.94	322.883	1437.77	363.288	441.597
32178	0	0	0	120.298	164.53	0	92.84	185.307	300.718	325.395	186.666	84.1075
32185	0	0	0	0	0	0	0	0	0	0	0	0
32220	39.3797	44.9023	155.414	42.7672	0	0	59.1675	30.0222	111.096	96.0443	28.6465	16.2079
32238	0	195.694	0	0	0	0	0	0	0	0	0	0
32243	0	0	0	0	0	0	0	0	0	0	0	0
32284	115.22	0	40.1934	136.989	173.919	44.1451	160.393	220.246	92.5201	242.927	0	164.153
32336	18.3437	0	0	0	0	0	23.8578	69.5505	0	0	0	0
32340	0	48.6119	75.0757	33.4026	66.5851	152	79.6764	0	38.5123	0	0	0
32343	913.609	332.75	950.381	1277.52	544.203	623.337	564.216	821.628	817.62	279.32	0	782.253
32405	65.2716	0	380.555	56.7639	149.665	162.945	104.378	0	102.123	0	0	65.4737
32432	0	0	0	34.9159	0	69.8356	0	166.541	0	133.588	0	0
32463	0	0	0	0	0	0	0	0	0	0	0	0
32470	18.9134	0	0	0	0	0	0	0	0	69.7438	0	0
32471	272.638	0	322.133	138.315	114.518	225.849	112.238	169.326	104.099	158.531	57.9879	114.143
32481	103.918	1165.94	244.909	0	0	0	0	72.4758	0	103.154	0	0
32552	0	62.1041	96.4788	0	0	0	0	11.7594	0	25.2648	0	0
32558	0	0	71.2664	18.565	32.1385	0	0	0	0	0	0	0
32611	0	0	0	0	0	0	0	0	0	0	0	0
32637	0	0	0	0	0	0	0	0	0	0	0	0
32676	357.356	0	0	0	0	0	0	0	0	6.9355	0	0
32677	0	0	0	0	0	0	0	15.7001	0	0	0	0
32679	0	0	0	0	0	0	0	0	0	0	909.768	28.9959
32696	0	0	0	0	0	0	0	0	0	0	0	0
32705	0	0	0	0	0	0	0	0	0	0	0	0
32724	59.9689	0	107.296	0	0	96.9247	127.255	82.6443	49.9047	322.938	73.3766	180.366
32726	0	0	0	0	0	73.5752	149.982	251.096	0	0	0	0
32774	0	0	0	0	0	0	0	0	0	0	0	0
32783	0	0	0	0	0	0	0	0	0	0	0	0
32807	0	0	0	0	0	0	0	8.2876	0	0	0	0
32823	0	0	0	0	0	0	0	0	0	0	0	0
32834	0	0	0	0	0	0	0	0	0	80.5643	0	0
32852	0	0	0	0	0	0	0	0	0	0	0	0
32874	0	246.082	231.637	47.1351	23.3229	34.6898	0	32.3625	31.8331	12.4095	0	25.9111
32883	0	0	0	0	0	0	0	0	0	0	0	0
32944	0	0	0	0	0	564.644	0	437.679	0	377.812	0	0
32973	0	0	669.845	555.032	444.888	0	525.004	0	0	0	2016.37	2238.89
32982	10.2667	0	0	0	0	0	0	33.4939	6.5531	0	0	0
32987	0	0	0	0	0	0	0	0	0	0	0	0
32995	0	0	0	0	0	0	0	0	0	0	0	0
33041	0	0	132.472	0	0	0	0	18.5287	16.1106	47.2177	0	0
33042	636.417	3015.11	1227.49	282.767	331.004	864.828	284.232	0	344.428	282.351	256.577	246.937
33047	0	0	0	0	0	0	0	0	0	0	0	0
33082	47.4456	393.951	0	312.794	448.712	0	113.938	407.386	312.499	603.317	646.409	278.813
33088	0	0	0	0	0	0	0	449.09	0	15.5671	0	0
33095	0	0	0	0	0	0	0	0	0	123.83	0	0
33115	0	463.833	94.6719	77.4989	20.5495	0	113.153	0	0	0	139.684	57.5317
33133	0	0	0	0	0	0	0	0	0	0	0	0
33135	94.165	313.5	3546.36	923.905	148.85	327.623	391.319	310.38	97.8333	139.679	89.1637	63.4115
33136	33.3433	0	46.8353	0	0	0	0	0	0	0	0	0
33209	0	0	0	0	0	182.6	60.4316	0	0	0	0	0
33235	0	0	0	0	0	0	0	0	0	0	0	0
33238	351.576	540.489	913.301	437.308	105.714	104.389	237.738	478.614	290.712	0	237.686	100.242
33284	760.89	58.3085	1251.36	726.545	957.72	474.043	1081.16	802.146	546.38	820.631	1267.39	1330.05
33288	0	0	0	0	0	0	0	0	0	0	0	0
33322	0	0	0	0	0	0	0	0	0	0	0	0
33326	0	286.63	0	0	0	0	0	0	0	16.8041	0	0
33339	0	0	0	0	0	0	0	0	0	0	0	0
33384	0	0	0	0	0	0	0	0	0	0	39.0879	0
33385	0	0	0	0	0	0	0	0	0	0	0	0
33430	0	0	0	0	0	0	0	0	0	0	0	0
33500	0	0	0	0	0	0	0	0	0	0	0	0
33556	0	0	0	0	0	0	0	0	0	0	0	0
33561	0	0	0	0	0	0	0	0	0	26.3441	0	0
33569	0	0	0	0	0	0	24.3446	32.7057	0	0	0	0
33602	0	224.841	221.552	28.5461	95.0923	54.1477	33.5469	0	73.2842	21.1953	0	0
33617	0	0	0	0	0	0	0	0	0	0	0	0
33633	0	0	0	0	0	0	0	200.871	0	65.9525	0	0
33701	62.9145	253.544	0	31.5689	0	102.823	0	0	0	0	0	72.058
33716	0	0	0	0	0	0	0	0	0	0	0	0
33726	0	0	0	0	0	0	0	94.1619	0	30.6181	0	0
33727	502.936	0	0	0	0	204.08	64.8914	603.833	98.9826	273.209	0	115.62
33776	463.184	0	88.6404	138.399	105.992	33.9753	109.914	610.065	294.483	200.831	180.922	72.2683
33812	0	0	0	0	0	0	0	155.932	0	359.623	0	0
33819	0	0	0	0	0	0	0	0	0	0	0	0
33840	0	0	0	0	0	0	0	0	0	0	0	0
33845	0	0	0	0	0	0	0	0	0	0	0	0
33901	0	0	0	0	0	0	0	0	0	0	0	0
33938	0	1394.91	1026.47	92.885	0	404.36	155.278	0	0	47.3115	0	0
33971	0	0	0	28.386	0	0	0	104.456	8.0805	0	0	63.082
33973	0	0	0	0	19.2867	0	0	118.159	37.5344	111.591	0	0
34009	0	0	0	0	0	0	0	0	0	0	0	0
34011	32.5911	175.298	45.2359	26.4562	0	0	0	151.9	0	257.622	0	0
34017	0	0	0	100.428	0	0	0	0	119.045	136.541	0	0
34018	0	0	0	0	0	0	0	0	0	0	0	0
34019	0	0	0	0	0	0	0	0	0	0	0	0
34035	0	0	0	0	0	0	0	0	0	0	0	0
34068	0	0	0	0	0	0	0	342.646	0	0	0	0
34137	0	0	0	0	0	0	0	0	0	0	0	0
34154	791.929	278.895	1510.18	897.341	845.885	645.638	892.43	663.277	535.049	662.05	1159.04	1432.44
34160	0	0	0	0	0	0	0	0	0	0	0	0
34186	570.978	3548.07	3110.89	479.475	1141.35	2610.48	833.977	206.108	671.929	546.188	699.07	810.391
34211	0	0	0	0	0	0	0	0	0	0	0	0
34212	51.1508	873.725	371.252	29.507	48.9902	376.723	55.1708	92.4358	47.7018	116.811	43.4145	37.0573
34213	0	0	0	0	0	0	0	0	0	0	160.354	24.8317
34219	0	0	0	0	0	0	24.1522	66.8427	0	14.0218	0	0
34236	0	0	0	0	0	0	0	0	0	0	0	0
34256	63.6853	0	0	0	119.382	0	0	0	0	0	0	25.9282
34262	0	0	0	0	0	0	0	17.4311	0	0	0	0
34267	0	0	0	0	0	0	0	0	0	32.5355	0	0
34272	0	0	0	0	0	0	0	0	0	0	0	0
34295	0	905.021	445.29	1155.48	0	0	408.644	513.075	667.019	537.858	0	0
34301	0	0	0	0	0	0	0	0	0	0	0	0
34313	0	0	0	0	0	0	0	227.968	0	41.4051	0	0
34333	492.971	0	0	0	411.692	277.093	0	0	0	0	0	491.533
34339	50.8752	0	236.826	216.306	59.5761	370.354	101.744	0	68.3089	0	336.578	59.5257
34379	0	0	0	0	0	0	0	0	0	0	0	0
34396	0	0	0	0	0	0	0	0	0	0	0	0
34399	0	0	0	0	0	0	0	0	0	0	0	0
34401	0	0	0	0	0	0	0	0	0	0	25.8208	0
34403	0	0	0	0	0	0	0	0	0	0	0	0
34404	0	0	0	0	0	0	0	0	0	0	0	0
34416	0	0	0	0	0	0	0	0	0	0	0	0
34432	808.798	2490.62	1537.31	562.727	926.451	1016.77	967.027	675.549	449.641	674.932	299.01	651.59
34461	0	0	0	0	0	0	0	0	0	0	0	0
34474	95.2337	0	0	21.3996	21.6794	0	110.711	719.463	18.9234	228.69	147.754	146.298
34492	0	0	36.9335	0	0	0	0	0	0	0	0	0
34510	308.692	396.143	0	0	357.439	124.333	522.869	936.75	295.577	912.518	199.266	235.632
34569	0	0	0	0	0	0	0	0	0	0	0	0
34676	0	0	0	0	0	0	0	0	0	0	44.2391	0
34716	0	0	0	0	0	0	0	0	0	0	0	0
34724	640.51	629.248	863.108	220.294	133.4	441.77	348.173	884.123	155.269	545.648	0	374.561
34754	0	0	67.6036	0	0	0	0	0	0	0	0	0
34766	757.532	0	0	55.9112	106.488	0	180.058	1161.26	240.077	260.589	248.554	27.0871
34795	296.325	3058.41	1255.58	137.922	344.569	885.472	144.764	192.966	161.5	145.793	245.506	216.566
34803	143.145	0	379.737	0	0	0	0	0	0	0	173.704	0
34814	0	0	0	0	0	0	0	0	0	0	0	0
34837	0	0	0	0	0	0	0	0	0	0	0	0
34841	0	0	0	0	0	0	0	0	0	0	0	0
34856	0	0	0	0	0	0	0	0	0	0	0	0
35007	272.958	636.939	478.035	149.044	212.571	341.486	41.3948	81.0535	60.8232	78.2313	0	212.072
35027	0	0	0	0	0	0	0	0	0	0	0	0
35073	0	0	0	0	0	0	0	0	0	0	0	0
35087	0	0	0	0	0	0	0	0	0	0	0	0
35092	0	0	0	0	0	0	0	0	0	0	0	0
35097	0	0	0	0	0	0	0	0	0	0	0	0
35135	0	0	0	0	0	0	0	0	0	0	0	0
35140	0	0	0	0	0	0	0	0	0	0	0	0
35199	0	0	0	0	0	0	0	0	0	0	0	25.3714
35201	0	0	0	0	0	0	0	0	0	0	0	0
35204	0	0	0	74.7844	59.7332	0	0	0	19.9972	55.2292	0	0
35239	0	0	0	0	0	0	70.3131	100.723	0	121.343	0	0
35246	0	0	0	0	0	0	0	126.756	0	0	0	0
35313	0	0	0	5.8574	15.0874	0	0	0	0	8.3668	0	0
35326	0	0	0	0	0	0	0	0	0	0	0	0
35327	0	425.447	188.196	46.3784	134.626	143.867	0	0	44.8386	0	0	0
35334	0	0	0	0	0	0	0	0	0	0	0	0
35339	0	167.592	0	11.1182	24.6159	78.1813	281.339	2032.56	75.1645	1183.51	322.116	225.451
35362	0	0	0	0	0	0	0	0	0	0	0	0
35414	0	0	387.588	0	0	0	0	0	0	0	0	0
35424	489.824	0	725.715	274.155	98.8565	0	985.863	226.919	285.283	91.0598	0	0
35426	74.5068	0	0	0	0	0	0	0	17.0432	0	0	53.1459
35468	204.916	0	680.211	87.5441	269.223	0	53.8596	30.5492	67.8804	132.689	0	253.595
35472	0	0	0	0	0	0	0	0	0	0	0	0
35506	431.732	170.743	0	0	0	678.108	0	0	0	0	87.3107	305.167
35512	0	159.199	0	0	0	0	0	32.0046	0	19.0366	0	0
35535	0	0	0	0	46.1322	0	244.423	0	0	176.032	134.737	0
35550	198.474	1447.33	334.477	48.7686	0	0	0	228.747	69.1003	0	117.523	0
35556	0	0	0	0	0	0	0	0	10.8631	0	0	0
35583	0	0	0	0	0	0	0	0	0	0	0	0
35589	0	0	0	0	0	0	0	0	0	0	0	0
35612	0	0	0	0	24.1567	0	0	0	0	0	0	0
35617	0	0	0	0	0	0	0	0	0	0	0	0
35646	58.9113	0	0	0	253.652	0	0	0	0	0	0	0
35647	0	0	0	0	0	0	0	0	0	0	0	0
35648	0	242.458	0	0	0	0	0	278.937	10.0565	0	0	0
35690	0	0	0	0	0	0	0	0	0	0	0	0
35712	431.378	205.534	444.728	0	0	225.681	85.2983	0	0	146.044	0	0
35730	0	0	0	0	0	0	0	0	0	0	0	0
35735	0	0	0	0	0	0	0	0	0	0	0	0
35752	0	0	0	0	0	0	0	0	0	0	0	0
35877	0	0	0	0	0	0	0	0	0	0	0	0
35894	0	0	0	0	0	0	0	0	0	0	0	0
35912	18.8911	0	0	0	0	0	0	0	0	0	0	0
35965	0	0	0	0	0	0	0	0	0	0	0	0
35979	1567.98	3535.23	1435.18	1025.18	2088.69	2661.6	1932.45	2492.12	873.064	1983.1	716.969	1151.01
36156	1208.42	6909.89	3703.56	0	0	2065.61	723.557	828.798	0	1180.23	0	0
36174	359.296	819.184	842.365	171.601	225.084	183.208	278.598	537	136.698	0	424.111	557.654
36177	0	0	0	991.943	1155.39	0	381.497	0	839.896	1023.28	3381.31	1221.82
36235	0	0	0	0	0	0	0	0	0	0	0	0
36249	0	0	0	0	0	0	0	0	0	0	0	0
36260	0	0	334.159	84.7856	45.3528	0	23.952	103.218	7.2589	55.1152	0	0
36296	0	0	0	0	0	0	26.0052	0	0	0	0	0
36303	0	0	0	0	0	0	0	0	0	0	0	0
36331	0	0	0	0	0	0	0	0	0	0	0	0
36344	146.5	0	362.327	0	20.9544	0	0	0	0	0	0	0
36345	0	292.402	79.4467	74.4722	0	180.959	59.3205	109.509	0	51.1866	0	0
36350	0	0	0	0	0	0	0	0	0	14.1894	0	0
36406	0	0	0	0	0	0	0	0	0	0	0	0
36415	0	0	0	0	0	0	0	0	0	0	0	0
36444	0	0	131.581	0	0	0	0	0	0	86.9769	76.5915	0
36449	0	4541.55	1460.93	0	0	641.776	0	0	0	0	0	0
36489	0	0	132.753	10.3415	14.1206	0	19.9436	21.1881	9.5726	32.2304	0	0
36500	106.625	565.668	390.787	0	97.5877	289.74	86.2523	0	115.381	0	0	41.1306
36522	0	0	0	0	0	0	0	0	0	0	0	0
36532	0	0	0	0	0	0	0	0	0	0	0	0
36541	0	0	0	0	0	0	0	0	0	0	0	0
36566	0	0	0	0	0	0	0	0	0	0	0	0
36575	0	0	0	0	0	0	0	18.1371	0	277.286	0	0
36581	97.2148	0	0	16.4591	38.7789	0	101.218	0	54.391	0	0	0
36586	0	0	0	0	0	0	0	0	0	0	0	0
36599	0	0	0	0	0	0	0	0	0	0	0	0
36614	0	0	0	0	0	0	0	0	0	0	0	0
36637	0	0	35.5538	0	0	0	0	0	0	0	0	0
36653	0	0	0	0	0	0	0	0	0	0	0	0
36672	0	0	0	0	0	0	0	0	0	0	0	0
36716	0	0	0	0	0	0	0	0	0	0	0	0
36738	0	0	0	0	0	0	0	0	0	0	0	0
36744	0	0	0	0	0	0	0	0	0	0	0	0
36759	0	0	0	0	0	0	0	0	0	0	0	0
36761	0	333.408	0	0	0	0	0	0	0	0	0	0
36769	190.162	0	226.179	168.238	156.747	257.148	151.607	205.388	72.5684	245.437	24.1995	54.4866
36784	24.7152	0	158.49	0	0	166.411	0	112.028	62.1994	115.456	88.9321	29.6208
36816	0	0	0	0	0	0	0	0	0	0	0	0
36819	44.5708	0	417.611	0	0	0	0	65.4792	0	71.7584	67.3545	0
36827	0	0	0	0	0	0	0	0	0	0	0	0
36858	1414.44	3787.62	2427.75	673.032	902.017	1557.18	864.772	0	595.312	1118.3	970.85	819.009
36868	396.709	668.378	199.832	98.422	314.442	114.726	298.884	0	0	0	269.909	431.496
36880	694.852	0	0	0	0	140.249	0	779.653	0	1417.79	2182.72	1807.72
36891	0	0	0	0	27.7096	0	0	0	0	0	0	0
36940	36.1139	101.249	73.049	0	0	0	0	0	0	12.9793	0	0
36965	1444.54	6102.71	5684.66	0	0	2898.41	0	471.786	0	564.457	1387.87	1176.9
36988	1680.28	0	83.7932	4981.43	6495.52	0	2826.48	8.9742	4655.52	0	15163.4	6415.12
37056	3966.68	25257	10694.5	2281.15	3047.58	9071.91	2560.75	3187.96	2824.58	3606.73	2526.87	3161.91
37058	0	0	0	0	0	0	0	0	0	0	0	0
37061	0	0	0	0	0	0	0	0	0	0	0	0
37062	0	0	0	27.2409	0	0	0	0	0	0	0	0
37070	0	84.4621	0	0	0	0	0	0	0	0	0	0
37120	69.1854	0	467.047	0	0	0	55.3907	157.451	11.4125	98.4143	0	0
37124	0	0	0	0	0	0	0	0	0	0	0	0
37126	42.8094	0	0	17.0396	82.9111	199.353	23.4612	111.245	0	0	0	34.2281
37127	0	0	0	0	175.472	0	147.952	317.827	0	0	144.057	172.896
37206	0	0	0	0	0	0	66.5874	0	0	0	0	0
37220	0	0	0	0	0	0	0	0	0	0	0	0
37230	0	0	0	0	24.5797	0	18.1534	89.2638	10.0364	0	0	0
37235	50.9423	289.122	139.419	0	0	0	24.9924	0	0	0	0	0
37262	0	0	0	0	0	0	0	64.5798	20.965	37.1982	0	0
37301	34.0956	0	0	0	0	0	0	0	0	0	0	27.9676
37332	0	168.337	61.8773	19.0214	0	0	27.6698	143.003	0	0	0	0
37340	0	0	0	0	0	0	0	0	0	126.723	0	0
37344	0	0	0	0	0	0	0	0	0	0	0	0
37371	82.3306	0	0	0	0	0	0	0	0	27.1989	0	0
37375	0	0	0	0	0	0	0	0	0	0	0	0
37377	0	0	0	0	0	0	0	0	0	0	0	0
37417	441.745	0	0	135.132	257.918	1904.61	267.268	0	271.648	537.71	358.035	0
37420	265.793	1443.88	1050.68	227.712	377.946	525.105	237.274	150.628	212.16	207.689	320.356	341.656
37441	0	0	0	0	0	0	0	0	0	0	0	0
37461	0	0	0	0	0	0	0	127.801	0	0	0	0
37465	0	0	0	0	0	0	0	0	0	0	0	0
37475	0	0	0	0	0	0	0	0	0	0	0	0
37501	0	0	44.1859	0	0	0	0	0	13.7112	0	0	0
37513	0	0	0	0	0	0	0	0	0	36.9904	0	0
37516	0	0	0	0	0	0	0	0	0	0	0	0
37603	0	0	0	0	0	0	0	0	0	0	0	0
37610	0	0	0	0	0	0	0	0	0	0	0	0
37623	0	0	0	0	0	0	0	0	0	0	0	0
37650	0	0	0	320.245	416.332	0	778.921	188.29	282.344	349.999	0	0
37662	3658.35	26909.6	12193.8	1974.29	3675	8873.92	2791	1861.13	2068.37	2245.32	2042.48	2390.3
37672	0	0	41.1213	0	0	34.9634	29.0792	0	0	0	0	0
37682	0	0	0	0	0	0	0	0	0	0	0	0
37698	208.167	2407.09	0	3743.37	5755.01	558.442	159.2	3602.84	4188.93	3748.34	0	163.363
37715	0	0	0	0	0	0	0	0	0	0	0	0
37717	0	0	0	0	0	0	0	0	0	0	0	0
37751	0	0	0	0	0	0	0	0	0	0	0	0
37775	459.776	177.06	260.085	529.761	457.679	0	220.503	110.853	228.311	67.9571	0	305.815
37785	0	0	0	0	0	0	0	0	0	0	0	0
37794	315.06	0	53.3185	36.9738	98.0167	63.1166	69.8891	187.183	50.2928	143.215	182.571	18.4917
37796	0	0	0	0	0	0	0	0	0	0	0	0
37805	0	0	0	0	0	0	0	0	0	0	2881.64	2362.41
37903	0	0	0	0	130.729	0	362.146	5082.55	0	7215.16	0	0
37904	0	0	0	0	0	0	0	0	0	0	0	0
37949	1590.72	6770.83	3158.98	1036.53	1193.51	2300.97	1389.16	1726.38	1157.47	1804.59	725.743	1185.32
37963	133.671	0	0	0	0	0	75.3618	0	0	0	77.9904	102.378
37978	0	0	0	0	0	0	0	0	0	0	0	0
38007	0	0	0	0	0	0	0	0	0	0	0	0
38009	70.2616	0	0	0	0	0	0	0	0	0	37.624	0
38010	102.037	0	0	0	21.4075	0	0	51.5826	12.1536	63.767	0	0
38011	0	272.25	0	71.5014	0	192.436	0	0	0	0	56.2276	0
38021	23731.8	88436	46112.1	29412.3	24861.4	24596.9	10389.9	0	26598.7	0	62712.9	36269.4
38037	0	0	0	0	0	0	0	0	0	0	0	0
38063	0	0	0	0	0	0	0	0	0	0	0	0
38087	0	0	0	0	0	0	0	0	0	17.7762	0	0
38099	0	0	0	0	0	0	0	0	0	0	0	0
38105	0	0	0	0	0	0	0	0	0	0	0	0
38169	0	0	0	0	0	0	0	0	0	0	0	0
38171	0	0	0	0	0	0	0	0	0	0	0	0
38174	33.6189	0	0	0	0	61.566	0	0	0	9.6574	0	0
38191	0	415.751	270.158	0	18.3925	148.564	25.9306	84.8927	0	0	0	25.468
38217	0	0	0	0	0	0	0	0	0	0	0	0
38256	0	0	0	0	29.9089	0	0	0	0	0	0	0
38263	0	0	0	0	0	0	0	0	0	0	0	0
38266	0	0	0	9.5407	0	0	0	0	0	0	0	0
38308	0	0	0	26.4562	0	0	0	0	0	0	0	0
38397	0	0	0	0	0	0	0	0	0	0	0	0
38459	23.7619	0	0	21.0392	0	29.8709	0	0	67.699	0	28.6928	0
38460	0	0	0	0	0	0	0	0	0	0	0	0
38510	1159.39	26055.6	17582.7	0	505.763	8044.58	1133.18	1213.07	648.186	533.001	1042.8	763.125
38555	0	0	0	0	0	35.4651	0	0	0	0	0	0
38566	157.046	0	0	0	0	0	69.1117	0	0	0	0	0
38586	0	0	0	0	0	0	0	0	0	0	0	0
38605	725.123	0	0	692.482	1633.53	375.933	2585.15	1073.13	1466.19	2633.37	1454.9	1270.12
38617	0	0	0	19.3737	0	0	0	409.992	49.7282	210.693	0	0
38651	0	0	0	0	0	0	0	0	0	0	0	0
38659	0	0	0	0	0	0	0	486.374	0	317.869	42.173	0
38666	0	0	0	0	0	0	0	0	0	0	0	0
38676	0	0	0	0	0	0	0	0	0	0	0	0
38701	0	0	0	0	0	0	13.9998	24.0602	5.7214	0	0	0
38708	0	0	0	0	0	0	0	0	0	0	0	0
38719	0	0	0	0	0	0	0	0	0	0	0	0
38743	0	0	0	0	0	0	0	0	0	0	0	0
38752	1058.86	3478.4	2723.46	669.937	1407.15	1323.93	1330.01	940.807	649.834	1404.14	687.09	1050.03
38755	0	0	0	0	0	0	0	0	0	0	0	0
38780	0	0	0	0	0	0	80.5872	0	0	0	0	0
38790	0	0	0	0	0	0	0	0	0	0	0	0
38798	3244.94	0	3647.43	3002.09	2276.25	3316.65	1686.99	1831.01	2577.97	1541.6	2671.63	2220.11
38879	1511.22	0	3300.71	1695.26	1384.76	1266.63	401.786	620.176	1092.34	216.968	1507.95	1496.31
38910	0	0	0	0	0	0	0	23.7315	0	0	0	0
38933	0	0	0	0	0	0	0	0	0	0	0	0
38951	2186.07	6914.21	3100.41	2668.49	4330.31	3317.86	2178.08	1286.39	2412.07	2129.49	6581.06	3382.83
38963	0	0	0	0	0	0	0	0	0	0	0	0
38991	0	0	0	0	0	0	0	0	0	0	0	0
39000	0	0	0	0	0	0	0	0	0	0	0	0
39002	0	0	0	0	0	0	0	0	0	0	0	0
39005	0	0	0	0	44.8513	0	107.134	0	0	0	0	0
39033	0	0	0	0	0	0	0	0	0	0	0	0
39047	199.561	126.858	96.8085	0	0	243.528	0	156.663	29.0657	71.8087	68.3922	150.456
39064	0	0	0	15.3781	54.5732	0	21.2431	52.1773	20.476	0	33.7607	0
39129	0	0	0	0	0	0	0	0	0	0	19.1965	28.1154
39145	0	0	0	0	0	0	0	0	0	0	0	0
39163	186.405	0	72.0112	117.708	137.237	237.812	151.846	196.138	152.29	109.473	0	29.1379
39168	157.534	654.771	814.429	202.277	72.3796	285.378	47.1934	0	130.876	0	256.596	73.501
39275	0	0	0	0	0	0	0	0	0	0	0	0
39276	137.82	0	0	31.5529	0	60.1827	135.825	157.045	0	105.712	135.636	92.4983
39310	0	0	0	0	0	0	0	0	0	0	0	0
39322	12.0169	0	0	0	629.984	0	0	0	0	0	0	52.9925
39607	25.6201	67.6614	436.902	549.999	210.281	237.614	389.651	0	117.241	644.431	317.252	0
40075	0	0	0	0	0	0	129.167	0	0	0	0	0
40091	1848.87	9139.54	4027.61	1097.87	0	4068.24	1193.08	1413.57	1076.13	1823.75	1403.49	1278.96
40103	0	0	0	0	0	49.6937	25.5106	0	0	0	0	0
40133	0	0	0	15.4101	178.209	0	734.691	70.1984	209.317	129.706	0	0
40159	0	0	138.504	0	0	0	0	0	0	0	0	0
40169	0	0	0	0	0	0	0	0	0	0	0	0
40221	0	0	27.8619	0	0	0	0	0	20.7583	0	16.6487	0
40225	0	0	0	0	0	0	0	0	0	0	0	0
40243	6331.36	7954.11	3739.15	5059.47	4979.32	3393.49	5807.94	7134.48	5215.58	8702.98	5565.66	4636.4
40259	0	0	0	0	0	0	0	0	0	0	0	0
40260	229.866	156.564	0	50.0418	0	0	667.845	410.881	433.369	613.535	0	0
40277	159.895	286.73	307.079	135.488	309.983	530.988	284.856	0	0	0	205.714	103.644
40283	0	0	0	0	0	0	0	0	0	0	0	0
40291	21.8031	0	0	0	0	0	0	0	0	0	0	0
40294	261.388	0	0	248.823	81.5819	0	579.908	530.419	291.72	264.092	0	32.3023
40336	0	0	0	0	58.2589	0	0	0	0	0	18.8259	0
40344	0	0	0	0	0	0	0	0	0	0	0	0
40360	0	0	1092.57	0	0	0	0	0	0	0	161.614	0
40363	0	0	0	0	0	0	0	0	0	0	0	0
40366	0	0	0	0	0	0	0	0	0	0	0	0
40409	726.307	389.826	0	485.588	575.538	0	0	258.498	435.597	248.672	427.409	438.898
40452	34.8068	0	306.529	0	0	0	0	0	0	0	0	0
40453	841.236	2867.24	886.6	660.644	875.606	1455.65	361.737	145.445	463.584	324.041	1090.07	809.926
40461	0	0	0	0	0	0	0	0	106.388	0	0	0
40481	0	0	0	0	0	0	0	0	0	0	0	0
40484	0	0	0	0	0	0	0	0	0	0	0	0
40487	130.528	859.316	0	18.6531	0	0	0	64.604	0	104.492	0	0
40493	0	0	0	0	0	0	0	244.34	10.0061	0	0	0
40495	0	0	0	7.7751	0	0	72.5666	0	0	0	0	0
40536	0	59.44	87.9445	0	0	0	0	22.4211	0	565.033	0	0
40541	0	0	0	0	0	0	0	0	0	0	0	0
40565	0	0	0	0	0	0	0	26.4924	0	0	0	0
40569	0	0	0	0	0	0	0	0	0	0	0	0
40572	0	0	0	16.4711	0	0	0	321.328	0	0	0	0
40606	0	0	0	0	0	0	0	0	0	0	0	0
40619	0	0	0	0	0	0	0	0	0	0	0	0
40627	62.5272	0	0	0	0	122.615	53.6908	128.251	0	0	0	0
40645	0	0	0	0	0	0	0	0	0	0	0	0
40677	0	127.703	0	0	0	0	0	0	0	0	0	0
40680	0	0	0	0	0	0	0	0	0	0	0	0
40737	0	0	0	0	0	0	35.2743	35.5005	10.7824	73.9272	105.849	834.956
40745	0	0	0	0	0	0	0	0	0	0	0	0
40748	0	0	0	0	0	0	0	0	0	0	0	0
40759	0	0	0	0	0	0	0	0	0	0	0	0
40864	0	0	346.076	19.2776	45.1715	0	44.4178	369.806	43.9312	128.969	272.355	0
40997	0	0	0	0	0	0	124.396	0	0	195.742	254.039	0
41166	66.5266	0	293.893	163.886	105.195	0	0	0	63.4394	0	0	0
41336	0	0	0	0	0	0	0	0	39.6666	63.2172	0	0
41342	18.7459	281.674	179.369	24.5665	17.3895	201.177	21.7535	0	36.9597	0	0	0
41345	0	61.8319	0	0	0	0	0	350.025	4.8544	102.47	0	0
41425	0	0	0	0	0	0	12.1978	0	0	0	0	0
41431	1834.79	1747.94	940.614	193.661	0	0	512.701	0	0	1343.94	213.7	0
41434	0	187.644	0	0	0	253.941	54.0912	500.793	0	0	29.3043	0
41471	116.996	0	108.395	42.4188	65.5277	0	125.582	129.764	56.1402	177.232	0	45.8174
41476	0	0	0	0	0	0	0	493.033	349.227	907.484	197.19	0
41485	344.356	943.263	182.128	218.192	384.085	0	551.269	0	290.314	522.441	194.207	246.051
41513	0	0	0	0	0	0	0	0	0	0	0	0
41514	0	0	0	0	0	0	0	0	0	0	0	0
41539	0	127.388	0	0	0	0	98.0222	50.1272	0	0	0	0
41597	21.9298	0	0	0	0	0	0	0	0	15.7012	225.559	135.032
41601	1015.52	1342.84	3450.44	1720.95	0	3087.92	1973.28	1020.53	1180.76	1976.93	0	0
41652	42.3141	799.833	0	698.631	0	0	0	0	10.6262	0	0	0
41654	24.8679	0	0	55.8431	148.022	0	0	0	21.6002	33.4539	0	0
41655	267.074	287.675	973.384	0	316.781	418.679	140.595	313.117	158.878	167.092	0	385.673
41665	213.935	495.4	682.69	0	208.287	240.001	247.827	255.258	91.2751	315.171	247.776	189.507
41735	1193.2	231.358	100.447	2139.99	1375.41	918.93	356.991	446.866	496.37	606.1	1219.1	736.868
41737	0	0	0	0	0	0	0	0	0	0	0	0
41770	318.236	801.71	0	0	206.589	210.434	304.329	689.668	141.165	526.263	162.531	125.812
41815	0	0	1304.49	0	0	0	0	0	0	0	627.379	0
41830	0	0	911.226	0	0	532.341	0	0	0	0	0	0
41832	50.3316	106.004	0	15.0097	14.4288	0	0	62.7617	147.889	148.672	54.0689	0
41833	57.3026	0	337.798	159.214	51.9932	499.111	0	0	0	0	266.463	112.189
41858	0	0	34.3207	0	0	0	0	0	0	0	0	0
41863	0	0	0	0	0	56.3519	39.0785	1901.06	0	1871.91	0	0
41869	0	0	0	0	0	0	0	15.2117	0	0	0	0
41892	0	0	0	0	0	0	0	0	0	0	0	0
41907	135.116	0	0	0	0	97.0007	47.3033	0	0	113.063	79.2782	334.51
41908	0	0	0	0	0	0	0	0	0	0	0	0
41917	0	0	147.075	0	0	0	0	16.2803	0	0	0	0
41922	0	321.062	95.4655	129.815	201.586	0	103.279	0	14.8101	22.8177	0	0
41972	0	0	0	0	0	0	0	0	0	0	0	19.3155
42033	0	0	0	0	0	0	0	283.438	326.346	361.678	0	0
42064	224.693	73.4048	2549.94	236.2	121.98	0	179.74	174.5	136.487	123.981	225.124	182.98
42065	0	0	0	38.4712	0	0	0	0	0	0	0	0
42102	0	0	0	0	0	0	0	0	0	0	0	0
42114	0	0	0	0	0	0	0	0	0	0	0	0
42146	0	0	0	0	0	0	0	0	0	0	0	0
42150	0	0	0	373.237	552.844	0	331.217	0	338.233	1715.53	0	583.622
42166	0	0	0	0	0	0	0	0	0	0	0	0
42179	0	0	0	32.1975	0	0	0	0	0	0	0	0
42185	552.597	0	0	536.058	766.816	763.145	976.527	561.253	389.246	743.506	975.446	1796.01
42188	0	0	0	0	0	0	0	0	0	0	0	0
42216	16.1913	0	0	0	65.5156	0	30.0293	84.5156	12.6022	109.211	224.688	183.758
42269	95.662	0	0	38.7915	246.891	2039.46	0	0	103.01	1123.48	0	227.195
42273	0	2376.69	491.734	0	0	0	0	0	0	0	0	0
42304	0	0	0	369.262	461.353	0	773.008	0	492.443	0	0	0
42313	0	0	0	0	0	0	0	0	0	0	0	0
42367	0	0	0	0	0	0	0	0	0	0	0	0
42374	307.795	0	46.1882	111.054	0	148.777	0	29.7707	6.7245	17.9941	0	0
42378	206.648	268.955	235.459	103.523	170.463	176.976	266.401	340.935	92.3388	355.953	112.196	124.642
42379	0	0	0	0	0	0	0	262.71	0	0	0	0
42382	0	0	0	0	0	0	0	0	0	0	0	0
42404	0	157.265	0	0	0	0	0	0	0	0	0	153.251
42458	0	0	0	0	0	0	0	36.2645	0	29.951	0	0
42473	0	0	0	0	0	0	0	0	0	0	0	0
42523	0	1514.6	93.2556	226.039	64.1924	0	130.674	0	255.613	0	0	0
42583	0	0	0	0	0	0	0	0	0	0	0	0
42594	116.72	0	0	43.4838	35.7457	0	17.9139	1098.08	865.932	1015.02	148.652	363.784
42662	0	0	0	0	0	0	0	0	0	0	0	0
42679	0	0	0	24.1421	0	0	0	0	0	18.1047	0	0
42680	0	0	0	0	0	0	0	0	0	0	0	227.633
42683	2584.68	0	1015.23	1475.32	788.417	789.961	1625.38	1532.35	1250.84	1664.34	1199.2	922.961
42688	0	0	0	0	0	0	0	0	0	0	0	0
42721	752.449	2845.62	1539.05	281.265	422.507	1077.27	634.863	588.737	0	0	1017.36	1017.93
42722	0	0	0	0	0	0	0	0	0	0	0	0
42750	0	0	0	0	0	0	0	0	0	0	0	0
42766	0	0	0	0	0	0	0	0	0	0	0	0
42769	545.604	1471.13	474.446	258.348	407.257	921.058	344.86	77.1998	230.776	286.802	146.901	227.349
42776	18.5559	0	469.684	13.3562	0	0	27.5481	0	16.0754	0	59.9242	0
42779	499.964	0	0	214.877	0	0	212.459	153.781	112.472	110.398	426.316	324.125
42785	0	99.5441	113.426	0	14.9122	147.226	0	0	0	0	0	0
42806	221.368	880.371	550.315	90.7791	159.357	203.518	83.5159	61.0162	56.3217	83.7187	50.5298	35.904
42828	0	0	0	0	136.982	0	0	0	0	0	0	0
42832	30.2488	0	0	0	358.073	0	0	476.419	421.876	454.752	235.074	97.1567
42833	0	0	0	476.664	359.457	226.715	0	0	0	0	0	0
42866	243.093	687.728	1103.16	201.62	159.351	59.3922	99.2195	153.404	84.2028	59.7981	234.444	205.017
42867	0	0	0	0	0	0	0	37.0236	0	28.7141	0	0
42870	109.157	108.868	712.676	66.0684	0	0	0	32.8798	78.6024	0	129.391	72.575
42937	216.281	0	0	0	120.179	218.506	206.797	0	0	0	0	137.037
42965	244.002	782.947	1094.41	116.679	202.396	560.403	53.2589	0	83.4114	0	56.5055	77.0744
42975	0	0	0	0	0	0	0	693.29	0	0	0	0
43009	982.124	860.892	251.697	123.589	769.91	566.56	1823.56	12.3009	480.022	735.011	658.222	816.027
43029	0	0	0	0	0	0	0	0	0	0	0	0
43107	0	0	0	0	0	0	109.105	38.6676	56.2007	119.636	0	0
43114	0	0	0	116.759	0	0	78.1335	115.892	110.96	51.0424	0	0
43226	0	0	47.2993	0	0	0	0	0	0	0	25.0148	0
43235	36.9182	0	0	0	0	0	31.5368	10.5892	20.0929	0	0	0
43275	0	0	0	0	0	0	0	0	0	0	0	0
43295	205.91	1321.86	427.037	78.2196	84.899	399.313	67.9732	52.8543	69.7052	180.467	0	62.6048
43319	0	0	0	0	0	0	0	0	0	0	0	0
43339	0	0	1242.13	0	0	0	24.9727	29.6257	0	0	0	0
43341	0	0	0	0	0	0	0	0	0	0	0	0
43345	0	0	0	0	0	0	0	0	0	0	0	0
43366	0	0	0	0	0	0	0	0	0	0	0	0
43368	0	0	0	0	0	0	0	0	0	0	0	0
43395	0	955.466	0	0	0	67.0842	0	0	0	154.176	34.4462	48.8851
43400	0	0	0	0	0	0	0	23.9781	28.0525	0	0	0
43442	2507.6	1807.75	582.524	3853.95	2547.55	1056.94	3632.94	4357.71	5610.04	4873.65	6495.83	5136.22
43497	0	0	0	0	0	0	0	0	0	0	0	0
43538	0	0	0	0	0	240.594	0	49.9338	45.877	98.1528	0	0
43543	2524.54	0	440.577	3040.86	1757.53	697.368	1653.21	4577.12	2368.86	2279.33	1942.49	1878.41
43563	0	0	0	0	0	0	0	0	0	0	0	0
43578	101.549	481.12	283.661	20.8591	92.4337	82.7417	34.0769	7.5285	31.5357	30.427	0	0
43592	172.25	0	0	0	0	0	57.4989	0	0	29.8538	0	0
43605	0	0	0	0	0	0	0	0	0	0	0	0
43642	0	0	115.635	0	0	0	65.8572	0	0	0	0	0
43658	0	0	380.714	0	120.415	183.512	0	0	0	0	263.313	132.947
43659	0	0	0	0	0	0	0	0	0	0	0	0
43660	66.6234	230.67	61.2058	0	0	0	25.4752	0	0	0	0	0
43670	0	0	0	0	0	0	0	0	0	0	0	0
43678	0	0	0	0	0	0	0	0	0	0	0	0
43691	0	0	0	0	43.8604	0	0	0	0	0	0	0
43715	0	0	0	0	0	0	0	0	0	0	0	0
43794	0	0	0	0	0	0	0	0	0	0	0	0
43815	0	0	0	0	0	0	18.7462	0	0	0	0	0
43822	0	0	0	0	0	0	0	85.8936	0	0	0	0
43828	0	0	0	0	0	0	0	0	0	0	0	0
43830	0	0	0	0	0	0	0	0	0	0	0	0
43851	10.33	0	53.0621	0	0	0	0	0	0	0	0	0
43855	0	0	0	0	0	0	0	0	0	0	0	0
43863	851.037	1060.94	235.007	846.378	781.891	505.13	1214.83	0	0	86.7758	0	783.14
43995	0	0	0	0	0	0	0	0	0	0	0	0
44022	0	0	0	0	0	0	43.4167	0	0	0	0	0
44030	0	0	0	0	0	0	0	0	0	0	0	0
44034	245.599	501.101	204.691	92.8129	147.454	248.24	136.1	226.885	138.226	288.964	148.856	0
44146	0	0	0	0	0	0	0	0	17.8901	107.857	0	0
44345	108.278	0	0	0	0	0	0	154.506	0	0	0	0
44390	58.0399	0	0	77.2267	30.0479	64.0895	0	170.98	58.8925	0	0	0
44398	0	0	0	0	0	0	0	0	0	0	0	0
44418	0	0	0	0	0	0	0	0	0	0	0	0
44458	0	0	0	0	0	0	0	0	0	0	0	0
44464	0	0	0	0	0	0	29.9194	0	0	0	0	0
44524	0	0	0	522.802	0	0	234.404	623.304	262.418	580.091	0	0
44535	124.131	0	149.688	42.2346	38.1444	0	63.8	458.156	63.1924	204.652	129.363	0
44592	0	0	0	0	0	0	1239.16	0	837.557	0	0	0
44599	0	178.764	0	0	76.0834	0	0	0	11.9721	0	178.828	0
44618	8132.63	8828.75	4461.41	9547.3	7537.1	4959.35	9942.28	16010.9	12710.1	12539.7	18041.1	11279.4
44633	0	0	0	0	0	0	0	0	0	0	0	0
44636	0	0	0	0	0	0	0	0	0	0	0	0
44676	0	0	0	0	0	0	0	0	0	0	0	0
44679	0	376.749	144.401	29.9314	36.2411	270.663	0	47.2889	55.1976	173.079	0	0
44718	1744.28	5275.51	3282.3	839.268	1252.39	1965.05	1781.52	999.638	781.663	1199.01	897.066	1151.59
44744	217.357	0	0	0	0	453.08	0	225.962	77.322	152.98	0	382.787
44750	245.543	1063.3	1091.14	140.004	135.732	452.108	318.662	375.932	127.08	334.06	274.606	228.564
44754	0	0	0	0	0	0	0	0	0	0	0	0
44797	0	636.18	67.4693	0	0	0	0	0	0	0	0	0
44800	0	0	0	0	0	0	0	0	0	31.017	0	0
44802	256.975	836.701	0	204.559	415.843	274.904	550.656	595.618	172.469	544.029	297.944	212.788
44831	28.8933	0	0	24.9068	60.3314	0	0	0	20.8995	0	0	0
44921	0	273.324	0	0	0	0	0	0	0	0	0	0
44932	0	0	0	0	0	0	0	0	0	0	0	0
44967	0	70.2108	0	122.416	0	0	0	0	0	0	0	0
44969	2070.11	0	0	1967.23	0	1386.5	2446.74	3384.86	1776.16	2511.46	0	5904.47
45021	0	0	0	0	0	0	0	0	0	0	0	0
45024	415.712	9561.15	6083.99	0	1935.42	2504.19	0	0	0	0	5210.13	0
45063	0	0	0	0	0	0	0	0	0	0	0	0
45130	0	0	0	0	0	0	0	0	0	0	0	0
45196	0	0	0	16.0947	0	0	0	0	0	86.9166	0	0
45205	19.8072	0	0	0	0	0	0	0	0	106.251	98.4747	0
45243	0	0	0	0	0	0	0	0	0	0	0	0
45245	0	0	0	0	0	0	0	0	0	0	0	0
45246	0	0	0	0	0	0	0	61.3305	0	0	0	0
45250	25.1397	0	0	0	0	0	0	123.918	0	0	0	0
45290	0	705.646	0	0	207.356	216.18	72.0405	0	147.456	0	0	0
45295	0	1178.12	1129.31	18.9093	26.634	395.132	0	0	0	14.3805	306.903	34.2111
45297	43.3642	380.588	93.4997	0	0	0	0	0	12.3804	24.7485	0	0
45347	0	0	0	0	0	0	0	211.32	0	54.4347	0	0
45379	145.238	0	225.532	46.6747	0	0	122.508	0	0	153.469	0	0
45384	408.406	0	0	67.3296	0	159.22	0	474.605	68.5559	273.437	32.0096	45.9367
45441	0	0	0	0	0	0	0	0	0	0	0	0
45445	3051.36	9545.62	4244.68	3597.67	3266.69	3857.97	3396.26	4639.14	4752.31	3883.44	8427.74	6582.32
45463	0	0	0	0	0	0	0	0	0	0	0	0
45496	0	0	0	0	0	0	0	193.396	0	0	0	0
45498	0	0	0	0	0	0	0	0	0	0	0	0
45503	0	0	0	0	0	0	0	8.2731	0	0	0	0
45554	0	0	0	0	0	0	0	31.0376	0	0	0	0
45564	0	0	0	21.9	71.7512	0	0	0	246.06	267.839	42.0063	0
45594	182.688	1017.21	846.943	45.8099	0	0	0	0	45.0654	81.7443	0	0
45597	386.748	2181.79	458.696	221.639	577.913	877.172	707.889	499.333	256.041	588.85	247.618	386.962
45654	0	0	0	0	0	0	0	0	0	0	0	0
45664	0	0	0	0	0	0	0	37.2557	0	0	0	0
45695	0	0	0	0	0	0	0	0	0	245.541	0	0
45775	0	126.829	0	0	0	0	0	0	0	0	150.404	0
45820	0	0	0	0	0	0	0	0	0	0	0	0
45828	0	0	0	0	0	0	0	0	0	0	0	0
45857	0	0	0	0	0	0	0	0	0	0	0	0
45863	5700.92	7263.9	0	7141.84	5752.72	6368.03	3754.03	326.206	4146.51	231.7	5564.9	6095.58
45889	0	0	0	0	0	0	0	0	0	44.4555	0	0
45893	0	0	0	0	0	0	0	0	0	0	0	0
45895	0	0	0	0	0	0	0	0	0	0	0	0
45896	26.1079	0	150.53	0	0	0	0	112.096	0	0	0	0
45943	81.314	393.622	0	54.2777	97.7206	0	0	0	34.0461	76.1798	0	0
45944	800.337	5778.31	3274.05	271.909	546.965	1882.42	500.204	518.041	355.664	486.725	260.635	350.496
45949	0	0	0	0	0	0	0	0	0	0	0	0
45950	0	0	0	0	0	0	40.1817	114.697	13.5398	56.9354	804.011	0
45954	0	0	0	0	0	0	0	0	0	0	0	0
45980	1354.35	1978.32	3068.7	1134.39	503.37	1340.94	1547.88	317.319	383.248	555.677	152.127	0
45983	0	0	141.202	0	784.393	1357.64	0	0	0	0	1195.83	2444.21
46001	0	0	0	0	0	0	0	0	0	448.021	0	0
46002	0	867.466	820.729	150.99	30.211	288.661	69.5632	210.624	0	0	50.8726	140.617
46056	0	0	0	0	0	0	0	0	0	0	0	0
46064	0	0	0	0	0	0	0	0	0	208.568	0	0
46091	299.044	0	0	214.1	0	169.238	373.181	0	58.6355	0	362.158	0
46119	0	0	0	0	0	0	0	0	0	0	0	0
46139	805.647	2871.04	832.597	1012.88	694.382	1033.91	680.035	0	1008.94	801.386	1282.07	750.582
46170	0	0	0	0	0	0	0	46.5539	0	65.1045	0	0
46179	0	0	0	42.2026	0	0	0	0	90.7358	45.0723	0	0
46184	0	0	0	0	0	0	0	63.0615	0	0	0	0
46258	0	0	0	0	0	0	0	19.9987	0	0	0	0
46338	0	0	0	0	0	0	0	75.5462	0	48.9541	0	0
46369	103.344	72.8176	578.873	25.7636	0	0	0	0	14.548	17.2231	35.3171	166.442
46370	0	0	0	0	0	0	0	0	0	0	0	0
46384	0	0	0	0	0	0	0	0	0	0	0	0
46417	0	0	0	0	0	0	0	0	0	98.4344	0	0
46542	97.8777	195.379	149.297	28.9265	74.4702	0	125.559	78.3361	31.3139	105.125	0	0
46551	0	0	0	0	0	0	0	0	0	0	0	0
46554	0	0	0	0	0	123.74	0	0	0	28.342	0	0
46567	0	1875.38	0	0	0	147.454	0	0	0	0	0	0
46587	0	0	0	0	0	0	0	0	0	0	0	0
46606	0	3129.82	1289.51	363.485	78.742	1030.69	467.533	813.253	346.752	512.724	415.866	281.097
46642	0	0	0	13.5244	0	0	0	0	0	0	0	0
46649	635.218	0	403.619	321.778	209.417	313.181	805.326	929.618	435.249	1282.14	607.96	387.786
46654	0	0	0	0	0	0	0	164.389	0	256.399	0	0
46679	0	0	0	0	0	0	0	0	0	0	0	0
46717	121.249	207.41	0	0	70.8569	110.454	116.847	257.575	57.9045	54.0794	331.52	240.011
46719	51.5232	0	0	0	0	0	0	68.4819	35.2861	0	0	0
46725	0	0	0	0	0	0	0	0	0	29.7231	0	0
46756	0	0	0	0	0	0	172.823	0	0	0	0	0
46765	0	0	0	0	0	0	0	0	0	0	0	0
46783	0	0	0	0	0	0	0	0	0	0	0	0
46801	22.6745	0	0	0	0	0	0	0	0	0	58.4048	0
46812	170.191	1091.58	618.212	69.2554	126.469	375.051	0	0	92.9588	0	45.6102	0
46826	0	0	0	0	0	0	0	0	0	0	0	0
46875	0	0	0	0	0	0	0	0	0	0	0	0
46880	0	0	0	0	0	0	0	0	28.0121	26.7866	0	0
46883	88.4638	674.694	0	0	305.802	152.137	0	998.69	68.9289	394.616	328.648	0
46923	0	0	1337.86	0	0	1554.28	0	0	0	0	0	0
46926	0	0	0	0	0	0	0	0	0	0	0	0
46928	0	1940.42	3291.88	599.549	960.535	587.492	538.694	443.06	579.04	301.98	538.262	528.692
46961	0	0	64.5756	0	29.486	0	0	0	0	0	1981.88	0
46972	0	0	0	0	0	0	0	0	0	0	0	490.851
47005	0	0	0	0	0	0	0	14.5251	0	56.1544	0	0
47039	0	4853.93	1531.6	0	0	0	0	515.43	0	37.3055	0	25.2578
47125	157.027	282.891	440.565	0	108.983	413.435	249.46	361.465	139.224	222.154	0	113.512
47200	0	0	261.416	135.808	0	0	0	0	0	0	168.257	0
47215	0	0	0	0	0	0	0	0	0	0	0	0
47273	100.332	0	0	138.287	139.672	102.838	111.198	0	0	0	95.2321	73.8532
47285	28.6401	0	0	0	0	0	0	0	0	0	0	0
47367	0	0	0	0	0	0	0	0	71.1167	0	0	0
47371	0	0	0	0	0	0	0	0	0	0	0	0
47402	769.467	0	0	0	19.8184	0	1220.22	124.518	460.081	568.519	0	0
47855	138.62	178.162	173.594	161.352	235.839	251.417	247.226	0	14.9109	540.586	209.8	82.5906
48008	0	0	0	39.7924	0	0	104.398	0	0	0	0	0
48023	0	0	0	0	0	0	0	0	0	0	0	0
48061	0	0	127.076	215.809	108.56	0	211.567	959.897	654.855	766.773	0	0
48063	0	0	0	0	0	0	0	0	0	0	0	0
48089	15.3087	10466.6	5289.5	1150.79	1990.48	3560.89	1950.93	2093.18	1734.74	2502.73	0	1816.12
48093	0	0	0	101.449	61.9386	0	101.999	1822.14	0	242.917	202.166	0
48106	920.83	670.297	0	957.148	1044.46	267.394	1127.44	1340.99	818.931	1638.47	1345.72	1246.07
48115	0	0	0	0	0	0	0	0	0	0	0	0
48131	0	0	0	0	0	0	0	0	0	0	0	0
48162	0	0	0	0	0	0	0	0	0	0	0	0
48176	0	0	0	0	0	0	0	0	0	0	0	0
48189	0	0	0	0	0	0	0	0	0	0	0	35.9836
48195	0	0	0	0	0	0	0	22.3486	0	0	0	0
48224	885.811	0	387.173	907.702	168.668	415.639	129.708	743.509	630.407	0	81.5018	165.988
48281	0	0	0	0	0	0	0	0	0	0	0	0
48354	1625.55	0	0	0	0	3218.37	0	185.766	0	199.085	0	168.686
48394	0	258.987	191.273	70.3844	530.898	372.269	604.944	0	0	565.911	174.362	272.427
48417	142.988	358.688	298.703	40.7773	37.9209	0	61.9548	167.358	146.362	291.7	0	0
48421	0	0	0	0	0	0	0	0	0	0	0	0
48424	406.972	0	0	151.042	181.961	0	71.4437	541.327	163.496	107.425	100.643	67.1042
48425	0	9239	8282.49	1765.36	2974.89	0	1242.79	540.95	1259.37	405.554	1075.43	1086.41
48428	0	0	0	0	0	0	0	0	0	0	0	0
48446	0	0	0	0	0	0	0	0	0	0	0	0
48478	0	0	0	0	0	0	0	0	0	0	0	0
48480	1749.27	2289.57	3579.47	2536.46	1604.85	3141.71	3027.78	0	565.571	55.0817	6090.57	4324.23
48486	0	0	0	50.8866	0	0	0	0	40.6799	0	0	0
48505	0	0	0	0	0	0	0	0	0	47.9618	0	0
48520	170.191	0	0	0	0	0	0	245.627	0	170.196	0	0
48521	0	0	0	0	0	0	0	0	0	0	0	0
48540	216.914	0	248.425	131.196	0	0	62.4377	0	0	174.148	107.508	136.901
48580	0	0	89.5195	0	0	0	0	0	0	0	0	0
48616	0	0	0	0	0	0	0	0	0	0	0	0
48625	0	397.074	0	0	0	0	0	144.908	0	0	0	0
48651	23.8587	0	0	9.1884	0	0	0	0	0	0	0	0
48663	0	0	0	0	0	0	101.402	0	20.1433	0	0	0
48664	0	0	0	0	0	0	0	0	0	7.5288	0	0
48667	0	0	0	0	0	0	0	397.285	0	0	53.5872	45.2947
48686	0	0	0	0	0	0	0	75.6719	28.617	0	20.8364	0
48699	0	0	0	0	0	0	0	0	0	103.003	0	0
48751	0	0	0	57.7168	0	0	123.136	307.9	0	141.056	61.3695	0
48898	0	252.441	376.758	0	0	0	0	0	0	0	0	47.6978
48979	0	0	0	0	0	0	0	0	0	0	0	0
49122	122.139	67.8476	261.892	136.821	0	0	39.5496	0	0	236.494	172.055	0
49243	0	0	0	0	0	0	0	0	72.387	0	0	116.41
49244	204.141	0	144.279	666.622	97.9381	219.844	0	436.455	180.292	79.8101	150.589	0
49248	0	0	0	0	16.9	0	0	0	0	0	0	0
49273	0	0	0	0	0	0	0	0	0	0	0	0
49284	224.57	0	0	84.4653	135.019	0	0	620.229	114.463	0	76.9806	92.0552
49295	592.167	7534.73	2352.09	353.579	552.397	1678.47	279.992	353.032	290.828	372.961	116.068	456.992
49296	0	0	0	0	0	0	0	0	0	0	0	0
49303	302.905	0	0	856.676	532.415	672.438	865.22	1584.35	1348.08	1263.72	2525.42	0
49332	605.148	109.67	0	382.502	650.516	237.629	562.752	0	445.498	617.122	874.618	1119.44
49334	138.617	284.639	86.809	58.3854	78.9716	111.062	0	93.9299	83.5777	0	0	0
49349	0	0	0	0	0	0	0	0	0	0	0	0
49381	0	0	0	0	0	0	0	0	0	0	0	0
49390	0	0	0	0	0	0	0	297.64	0	0	0	0
49451	0	0	0	0	0	0	0	44.4796	0	0	0	0
49464	0	0	0	0	0	0	0	0	0	0	0	0
49509	40.9213	266.449	114.549	22.8089	80.6937	111.047	56.592	10.009	0	46.3226	24.6534	19.7529
49524	0	0	0	0	0	0	0	0	0	0	0	0
49527	1733.95	15618	15895	1834.57	3287.88	6891.63	1174.9	287.205	1343.84	420.524	1136.79	1059.5
49530	0	0	0	0	0	0	0	0	0	0	0	0
49608	183.426	0	0	177.394	244.232	0	101.646	464.398	77.8059	355.413	131.883	0
49696	0	0	145.268	0	0	39.159	0	0	0	0	0	0
49697	0	0	0	0	0	0	0	0	0	0	0	0
49713	0	366.165	0	0	0	0	0	0	0	0	0	0
49719	0	0	0	0	0	0	0	0	0	0	180.134	82.494
49776	65.1227	170.127	0	0	56.3254	315.689	0	0	42.6811	0	0	0
49778	0	0	0	0	0	0	0	0	0	0	0	0
49780	0	0	0	0	0	0	0	0	0	82.4047	0	0
49839	106.659	0	0	0	0	0	108.324	0	0	0	0	0
49901	0	0	0	0	0	0	0	0	0	0	0	0
49914	0	0	0	0	0	0	0	0	0	156.935	0	0
49948	239.365	0	0	120.847	188.372	0	253.983	392.851	175.488	0	0	203.113
49958	0	740.751	0	0	0	0	0	0	0	0	0	0
49959	124.745	349.192	0	0	0	248.225	81.6276	0	0	0	41.9229	68.1949
50008	2361.18	0	1614.89	3495.49	1833.61	1263	1853.93	3446.08	2397.38	1371.33	2930.98	2904.38
50037	0	0	0	0	0	0	0	20.0277	262.287	47.7942	0	0
50056	0	0	0	0	0	0	0	0	0	0	0	0
50075	119.331	891.486	0	28.8104	114.482	0	0	0	0	23.0859	0	110.808
50087	0	0	0	0	0	0	0	23.8572	0	0	0	0
50103	0	0	0	0	0	0	0	0	0	0	0	0
50126	0	0	0	0	28.1083	0	0	0	9.5121	0	0	0
50172	0	449.581	0	27.0768	0	0	0	0	0	117.883	0	0
50174	0	0	0	0	0	0	0	0	0	0	0	0
50202	0	0	0	0	0	0	0	0	0	0	0	0
50208	0	0	0	0	0	0	0	0	0	0	0	0
50212	16.6754	0	0	27.8895	0	0	55.0923	121.747	111.171	175.596	0	0
50230	35.9314	0	0	0	0	0	0	0	0	0	0	0
50247	0	0	0	0	0	0	0	42.8356	0	0	0	0
50254	129.959	0	0	359.746	346.756	0	1507.04	1760.23	817.438	1203.8	1309.46	0
50285	0	0	0	0	0	0	0	0	0	0	0	0
50338	91.8115	0	0	79.6769	185.768	0	89.2792	17.4746	0	17.203	707.343	714.217
50357	0	0	0	0	0	0	0	0	0	0	0	0
50377	0	0	0	0	0	0	0	72.0261	174.026	0	248.989	0
50383	0	0	0	0	0	0	0	0	0	0	0	0
50384	0	0	0	0	0	0	0	0	0	0	0	0
50418	0	2408.72	14184.8	0	0	0	0	0	0	0	0	0
50425	20.0529	0	0	0	19.19	1602.94	0	0	0	0	0	0
50431	524.97	1378.42	97.6998	319.304	494.536	688.962	527.474	239.205	338.187	24.7251	30.6384	153.876
50460	0	0	0	0	0	0	0	0	0	0	0	0
50505	0	0	0	0	0	0	0	0	0	0	0	0
50514	0	0	0	0	0	0	0	0	0	0	0	0
50557	113.186	0	0	0	140.059	0	0	238.959	56.3872	317.202	114.623	0
50574	50.8454	0	0	0	90.8264	0	0	0	0	0	0	0
50578	0	0	0	0	0	0	0	0	0	0	0	0
50593	0	0	0	202.87	0	0	43.028	583.854	417.127	549.03	429.735	285.84
50633	210.755	464.004	101.448	0	109.745	0	113.871	318.189	35.76	309.61	314.12	173.044
50638	0	0	0	0	0	0	0	0	0	268.222	0	0
50683	0	0	0	0	0	47.5655	0	0	0	0	0	0
50735	0	0	0	0	0	0	0	0	0	0	0	0
50750	915.959	0	0	292.239	0	0	332.34	0	187.47	329.387	109.602	283.954
50766	0	0	76.4554	0	0	0	0	0	0	0	0	0
50791	387.44	0	422.812	302.345	292.116	0	268.579	60.2619	311.566	0	73.1728	0
50793	1532.17	0	0	0	0	0	0	0	0	0	0	273.177
50825	0	0	0	0	0	0	0	0	0	0	0	0
50833	0	0	0	0	0	0	0	0	0	0	0	0
50837	0	0	0	0	0	0	0	0	0	0	0	0
50838	387.046	354.076	0	0	0	0	0	0	0	62.4831	0	145.133
50840	84.2856	1599.47	2582.56	1200.66	1561.44	2677.18	3816.13	2450.71	1388.92	3465.76	476.253	407.425
50845	0	0	420.505	139.347	124.204	335.041	0	57.1528	110.708	0	0	0
50904	164.245	0	0	13.2081	96.3732	0	315.039	562.868	144.809	453.519	90.9796	40.1137
50912	0	87.5559	0	0	0	0	0	0	0	0	0	0
50913	0	0	1435.57	0	0	0	121.228	0	0	0	84.661	0
50914	100.76	0	0	93.4375	145.007	69.3796	113.675	249.833	57.0728	294.247	199.989	195.427
50919	64.6013	1064.74	474.36	0	212.541	459.435	1100.43	0	0	0	0	0
50921	1120.75	6962.24	5040.13	0	1328.81	2793.32	340.165	1261.6	1083.25	971.777	634.587	675.734
50970	0	0	0	0	0	0	46.4985	0	42.6408	277.235	0	0
50972	0	0	0	0	0	0	79.9316	0	7.7025	0	0	0
50974	570.65	1678.54	359.031	371.32	596.239	1166.85	476.284	0	304.368	356.452	646.418	469.405
50984	315.205	292.316	191.957	364.405	0	1041.73	32.4477	159.544	228.357	187.359	136.701	58.5258
51007	0	0	233.346	0	0	0	0	34.3836	0	0	0	0
51008	0	0	0	0	0	0	0	0	0	0	0	0
51044	0	0	0	0	0	0	0	0	0	0	0	0
51059	0	0	0	0	0	0	0	0	0	0	0	0
51065	0	0	0	0	0	0	0	0	0	0	0	0
51095	0	0	0	0	0	0	0	0	0	0	0	0
51105	0	0	0	0	0	0	0	0	0	0	0	0
51117	0	0	0	0	0	0	0	0	0	0	0	0
51118	0	0	0	0	0	0	0	0	0	0	0	0
51120	0	0	0	0	0	0	0	0	0	0	0	0
51160	0	0	0	0	0	0	0	0	0	66.5995	0	0
51175	334.13	560.398	813.611	516.012	1034.82	477.996	500.577	645.266	385.899	425.898	271.92	239.864
51184	0	209.028	0	0	0	0	0	0	0	18.7952	0	0
51264	0	0	0	0	0	0	0	0	0	0	0	0
51276	0	0	0	0	0	0	0	0	0	0	0	0
51328	0	0	0	0	0	0	0	0	0	0	0	0
51333	113.09	0	0	98.4821	52.2469	42.8226	105.564	17.992	370.494	53.6235	159.205	18.6053
51340	34.5238	78.3606	233.664	0	44.9298	0	0	0	0	0	44.971	0
51368	0	0	0	0	0	0	0	0	0	0	0	0
51374	0	0	0	0	0	0	0	78.457	0	0	0	0
51678	396.516	0	0	292.295	159.726	0	0	0	99.8043	242.226	292.469	60.446
51778	0	0	0	0	0	0	0	0	0	0	0	0
51779	0	0	0	0	0	0	0	0	0	0	0	206.704
51793	0	0	0	0	0	0	0	46.1333	0	0	0	0
51804	186.084	5189.81	1481.96	186.202	0	607.224	0	0	0	0	0	0
51838	0	0	0	0	0	0	0	0	0	0	0	157.87
51862	0	0	0	8.9322	0	30.9806	0	0	0	0	0	0
51865	355.806	120.656	0	411.284	871.147	0	971.506	1037.54	729.314	1433.9	801.723	747.838
51875	1210.21	1210.93	608.701	2071.7	574.505	1089.17	1854.04	2714.3	2421.98	2661.84	4266.37	2568.36
51885	0	0	0	0	0	0	0	133.105	0	0	0	0
51906	0	0	0	0	0	0	0	0	0	0	0	0
51916	174.09	0	0	136.353	112.633	0	290.635	0	186.588	280.651	132.152	213.299
51920	0	0	0	0	0	0	0	0	0	0	0	0
51929	1484.76	10830.3	6362.71	468.108	0	6522.99	3050.02	2692.92	2204.72	2409.7	810.228	0
51930	0	0	0	0	0	0	0	0	0	0	0	0
51932	0	0	0	0	0	0	0	0	0	0	0	0
51940	0	0	0	0	0	0	0	0	0	0	0	0
51945	0	0	0	0	0	0	0	0	0	0	0	0
51948	0	0	0	0	0	0	0	0	0	0	0	0
51949	0	0	0	0	0	0	0	0	0	0	0	0
52052	0	0	0	0	0	0	0	0	0	0	0	0
52096	0	0	0	0	0	0	0	0	0	0	0	0
52100	0	0	0	0	0	0	0	0	0	0	0	0
52157	0	0	0	0	0	0	0	144.144	38.5425	0	0	72.5693
52189	363.09	285.126	0	70.1202	244.54	0	0	1136.16	224.878	922.575	122.721	225.389
52213	0	0	0	0	0	0	0	0	0	0	0	0
52216	387.813	0	265.482	0	0	0	242.735	0	91.7994	0	221.779	125.727
52219	0	0	366.759	0	0	0	118.103	29.9448	0	0	0	0
52252	369.149	1044.01	530.731	247.967	12.9062	207.744	367.673	0	301.883	411.836	607.062	538.844
52256	0	778.106	0	0	0	0	0	0	0	0	0	0
52279	0	0	0	0	0	0	0	0	0	0	0	0
52320	1013.59	2121.91	890.836	1558.79	1268.57	0	1031.84	799.385	876.134	1196.84	1965.77	2744.22
52367	0	0	0	0	0	0	0	0	0	0	0	0
52374	0	0	0	0	0	0	0	0	0	0	0	0
52403	0	0	0	0	0	0	0	0	0	0	0	0
52433	0	0	0	0	0	0	0	0	0	0	0	0
52446	0	0	0	0	0	0	0	0	0	0	0	0
52450	0	0	0	0	0	0	0	0	0	0	0	0
52487	0	0	0	0	0	0	65.2133	0	0	0	0	0
52507	135.731	258.457	0	97.6894	320.013	116.869	236.195	98.4315	80.1902	109.288	80.1399	0
52541	133.277	0	0	0	0	0	0	0	0	0	0	0
52550	0	0	0	0	0	0	0	0	0	0	0	0
52609	0	0	0	0	0	0	0	0	0	0	0	0
52612	29.5785	620.683	0	0	0	0	0	30.1334	0	289.098	0	0
52730	218.218	0	0	174.556	43.9631	0	0	0	49.7333	22.0099	131.142	0
52769	0	0	0	0	0	0	0	31.5985	51.1296	116.673	0	0
52853	224.95	140.336	0	0	0	0	95.4585	777.366	205.592	0	154.174	77.0459
52950	0	0	0	0	0	0	0	0	0	0	0	0
52962	261.909	237.13	0	314.924	230.945	293.556	537.921	385.342	0	185.606	263.878	288.113
52968	139.469	0	0	0	0	0	86.6881	318.934	0	0	227.514	0
53002	0	0	0	0	0	0	0	0	0	0	0	0
53017	165.931	0	0	503.489	694.558	0	0	0	381.322	434.422	864.204	664.151
53035	3217.65	4497.59	3123.85	4054.04	2184.59	3829.35	3912.69	7922.69	5337.87	6151.38	10492.5	6479.96
53078	0	0	0	0	0	0	0	0	0	0	0	0
53094	0	0	0	0	0	0	0	0	0	0	0	0
53101	0	0	0	0	0	0	0	0	0	0	0	0
53103	0	0	0	0	0	0	0	0	0	0	0	0
53144	0	0	0	0	0	0	0	0	0	0	0	0
53181	0	0	0	0	0	0	0	0	0	0	0	0
53216	272.452	0	0	0	0	0	0	0	0	172.677	286.632	27.5075
53217	0	210.375	0	0	0	143.715	0	27.3628	0	21.2188	54.6063	0
53279	442.501	0	0	335.615	396.212	0	368.09	207.834	284.406	288.405	577.007	586.474
53280	0	0	0	0	0	0	0	0	0	0	0	0
53282	0	0	0	0	0	0	109.466	0	0	0	0	0
53287	650.944	191.798	289.144	196.063	0	0	0	0	0	0	0	0
53322	0	0	0	0	0	0	0	0	0	0	0	0
53328	0	0	0	0	0	0	0	0	0	0	0	0
53329	0	984.599	164.791	0	391.402	643.646	0	233.766	256.888	308.732	295.693	318.501
53331	0	0	0	0	0	0	0	0	0	0	0	0
53333	0	0	0	0	0	0	0	0	0	0	0	0
53375	0	0	0	0	0	0	0	0	0	0	0	0
[truncated: 3,619 more rows]
