# Supplementary material for: Identification of Symptomatic Fetuses Infected with Cytomegalovirus Using Amniotic Fluid Peptide Biomarkers
Source: PLoS Pathog. 2016 Jan 25;12(1):e1005395. doi: 10.1371/journal.ppat.1005395 (PMC4726449; doi:10.1371/journal.ppat.1005395)
Supplement: S4 Dataset — (XLS) [file ppat.1005395.s006.xls]

## Sheet: S4 Dataset
S4 Dataset	Peptidome analysis of the symptomatic fetuses from the validation cohort.
	PatientID
PeptideID	64136	64137	64138	64139	64141	64321	82123	82124	82125
54	0	0	0	0	0	0	0	0	0
94	0	0	0	0	0	0	0	0	0
97	0	38.3671	54.9953	0	26.2917	59.9853	0	9.139	81.6635
191	0	0	0	0	0	0	0	0	0
219	0	0	0	0	0	0	0	0	0
286	0	0	0	0	0	0	0	0	0
366	0	0	0	0	0	0	0	0	0
388	0	0	0	0	0	0	0	0	0
420	0	0	0	0	0	0	0	0	0
463	0	0	0	0	0	0	0	0	0
499	0	0	0	0	0	0	0	0	0
583	0	0	0	0	0	0	0	0	0
605	0	0	0	0	0	0	0	0	0
624	170.789	50.9164	182.426	0	83.3148	0	35.9127	26.2119	258.137
652	0	0	0	0	0	0	0	0	0
709	0	0	0	0	0	0	0	0	0
889	0	0	0	0	0	0	0	0	0
912	0	0	0	0	0	0	0	0	0
936	0	0	0	0	0	0	0	0	0
953	0	0	0	0	0	0	0	0	0
1019	0	0	0	0	0	0	0	0	0
1035	0	0	0	0	0	0	0	0	0
1074	0	0	0	0	0	0	0	0	0
1097	0	0	0	0	0	0	0	0	0
1104	0	0	0	0	0	0	0	0	0
1139	0	0	0	0	0	0	0	0	0
1277	0	0	0	0	0	0	0	0	0
1393	0	0	0	0	0	0	0	0	0
1450	0	0	0	0	0	0	0	0	0
1457	0	0	0	0	0	0	0	0	0
1482	0	0	0	0	0	0	0	0	0
1495	0	0	0	0	0	0	0	0	0
1576	0	0	0	0	0	0	0	12.0281	0
1577	0	47.314	0	0	99.3082	0	126.025	0	0
1619	0	0	0	0	0	0	0	0	0
1698	0	0	0	0	0	0	0	0	0
1736	0	0	0	0	0	0	0	0	0
1850	0	0	0	0	0	0	0	0	0
1869	0	0	0	0	0	0	0	0	0
1882	0	0	0	0	0	0	0	0	0
1949	0	0	0	0	0	0	0	0	0
1950	0	0	0	0	0	0	0	0	0
2004	0	0	0	0	0	0	0	0	0
2010	0	0	0	0	0	0	0	0	0
2136	0	0	0	0	0	0	0	0	0
2178	0	0	0	0	0	0	0	0	0
2181	0	44.0451	0	0	0	0	0	0	0
2210	0	0	0	0	0	0	0	0	0
2243	0	0	0	0	0	0	0	0	0
2263	0	0	0	0	0	0	0	0	0
2265	0	0	0	0	0	0	0	0	0
2330	0	0	0	0	0	0	0	0	0
2368	0	0	0	0	0	0	0	0	0
2370	0	0	0	0	0	0	0	0	0
2404	0	0	0	0	0	0	0	0	0
2449	0	0	0	0	0	0	0	0	0
2450	0	0	0	0	0	0	0	0	0
2504	0	0	0	0	0	0	0	0	0
2505	53.2513	0	0	0	71.9959	0	0	0	0
2506	0	124.345	0	0	0	0	0	44.6395	0
2510	0	0	0	0	0	0	0	0	0
2659	0	0	0	0	0	0	0	0	0
2725	0	0	0	0	0	0	0	0	0
2859	0	0	0	0	0	0	0	0	0
2898	0	0	0	0	0	0	0	0	0
3048	0	0	0	0	15.4117	0	0	3.1736	0
3049	0	0	0	0	0	0	0	0	0
3052	0	0	0	0	40.5194	47.5288	75.7552	0	0
3087	0	0	0	0	0	0	0	0	0
3126	0	0	0	0	0	0	0	0	0
3149	0	50.6718	0	0	93.215	36.4251	246.992	62.7153	0
3160	0	0	0	0	0	0	0	0	0
3235	104.075	23.1789	0	0	56.4516	57.5094	0	16.2346	183.553
3332	0	0	0	0	0	0	0	0	0
3438	0	0	0	0	23.1583	90.0035	68.421	5.6585	0
3472	0	0	0	0	0	0	0	7.9564	0
3508	0	0	0	0	0	0	0	0	0
3511	0	26.685	524.675	0	0	0	0	0	0
3608	0	0	0	0	0	0	0	0	0
3672	0	0	0	0	0	0	0	0	0
3696	0	0	0	0	0	0	0	0	0
3719	0	0	0	0	0	0	0	0	0
3736	0	0	0	0	0	0	0	0	0
3743	0	0	0	0	0	0	0	0	0
3796	0	0	0	0	0	0	0	0	0
3806	0	0	0	0	0	0	46.5154	18.9441	0
3895	0	0	0	0	0	0	0	0	0
3926	0	0	0	0	0	0	0	0	0
3970	0	0	65.3207	0	0	0	82.8366	0	0
4175	0	0	0	0	0	0	0	5.1196	0
4240	0	0	0	0	0	0	0	0	0
4356	0	0	0	0	0	0	0	0	0
4384	0	0	0	0	0	0	0	7.8216	0
4458	0	0	0	0	0	0	0	0	0
4493	0	0	0	0	0	0	0	0	0
4494	0	0	0	0	0	0	0	7.5297	0
4609	62.0347	0	0	0	0	0	73.8682	0	0
4668	0	0	0	0	0	0	0	0	0
4703	0	0	0	0	0	0	0	0	0
4730	0	0	0	0	0	0	0	0	0
4756	0	0	0	0	0	0	0	0	0
4816	0	0	0	0	0	0	0	0	0
4845	0	0	0	0	0	0	0	0	0
4892	0	0	0	0	0	0	0	0	0
4901	0	0	0	0	0	0	0	0	0
4957	0	0	0	0	0	0	0	0	0
4976	0	25.1432	75.7406	0	0	44.0063	0	0	0
5041	0	0	0	0	0	0	0	0	0
5090	0	0	0	0	0	0	0	8.63	0
5184	0	0	0	0	0	0	0	0	0
5199	228.795	118.289	409.396	0	89.9285	183.81	86.8248	49.5346	876.681
5202	0	0	0	0	0	0	0	0	0
5210	0	0	0	0	0	84.4134	0	14.4757	116.174
5271	0	0	0	0	0	0	0	0	0
5273	0	0	0	0	0	0	0	0	0
5410	0	0	0	0	0	0	0	0	0
5412	0	0	0	0	0	0	0	0	0
5441	0	0	0	0	0	0	0	0	0
5612	73.0703	0	0	0	17.6469	21.1353	0	3.3981	0
5661	147.792	39.5383	0	0	37.0696	47.0438	25.135	14.1463	697.679
5670	0	0	0	0	0	0	0	0	0
5675	0	0	0	0	0	0	0	0	0
5843	0	0	0	0	0	0	0	0	0
5864	0	0	0	0	0	0	0	0	0
5897	0	0	0	0	0	0	0	0	0
5913	0	15.9739	0	0	0	0	0	0	0
5962	0	0	0	0	0	0	0	0	0
5967	0	0	0	0	0	0	0	0	0
6015	0	31.4809	0	0	0	0	0	0	0
6025	565.47	65.2151	0	0	192.697	285.352	1221.42	0	0
6062	0	0	66.1707	0	0	0	0	11.579	0
6094	153.323	34.6015	0	0	17.0549	0	0	3.7274	184.691
6239	0	0	0	0	0	0	0	0	0
6294	0	0	0	0	0	0	0	0	0
6399	0	0	0	0	0	0	0	0	0
6416	0	43.0963	0	0	15.2892	0	0	0	0
6452	0	0	0	0	0	0	0	0	0
6496	0	0	0	0	0	0	0	0	0
6498	465.398	157.597	594.56	761.058	233.655	287.981	293.8	62.8576	730.294
6543	0	0	0	0	0	0	0	0	0
6630	0	0	0	0	0	0	0	0	0
6676	0	0	0	0	0	74.3308	0	0	149.548
6706	0	0	0	0	0	0	0	0	0
6712	0	0	0	0	0	0	0	0	0
6732	0	0	0	0	0	0	0	0	74.205
6803	0	0	0	0	0	0	0	0	0
6814	34.7835	0	0	0	0	0	0	0	0
6838	0	13.1646	0	0	0	0	0	0	0
6929	0	0	0	0	0	32.2134	0	0	0
6931	0	0	0	0	0	0	0	0	0
6978	0	15.4773	0	0	16.3098	0	0	0	43.36
7004	0	0	0	0	0	0	0	0	0
7025	0	0	0	0	0	0	0	0	0
7067	0	0	0	0	0	0	0	0	0
7088	0	0	0	0	19.9637	0	0	0	0
7094	216.934	159.028	744.373	350.514	115.404	209.898	136.784	70.2825	660.766
7240	0	0	0	0	0	0	0	0	0
7357	0	0	0	0	0	0	0	0	0
7405	0	0	0	0	0	0	0	0	0
7408	0	0	0	0	0	0	0	0	0
7546	0	119.037	0	0	75.5069	0	306.348	100.416	0
7553	0	0	0	0	0	0	0	0	0
7568	571.7	151.415	531.191	0	405.765	78.8488	971.064	75.6342	618.67
7638	0	0	0	0	0	0	0	0	0
7680	0	0	0	0	0	0	0	0	0
7689	0	0	0	0	0	0	0	0	0
7799	0	0	0	0	0	0	0	0	0
7813	0	0	0	0	0	0	0	0	0
7854	0	0	0	0	0	0	0	0	0
7902	0	0	0	0	0	0	0	0	142.342
7953	0	71.1081	68.815	0	0	0	0	33.5694	0
7954	0	0	0	0	0	0	0	8.4279	0
8045	0	0	0	0	0	0	0	0	0
8051	0	0	0	0	0	0	0	0	0
8090	0	0	0	0	0	0	0	0	0
8133	0	0	0	0	0	0	0	0	0
8205	0	0	0	527.099	0	0	0	0	0
8251	0	0	0	0	0	0	0	0	0
8305	0	0	0	0	0	0	0	0	0
8342	176.37	88.6164	167.158	0	0	226.898	55.0947	102.527	3518.99
8343	0	0	0	0	0	0	0	0	0
8386	0	0	0	0	0	0	0	0	0
8390	0	0	0	0	0	0	0	0	0
8430	0	0	0	0	0	0	0	0	0
8435	0	0	0	0	0	0	0	0	0
8448	0	0	0	0	0	0	0	0	0
8494	0	0	0	0	0	0	0	0	0
8503	0	0	0	0	0	0	0	0	0
8662	0	0	0	0	0	0	0	0	0
8675	0	0	0	0	0	0	0	0	0
8695	0	0	0	0	0	0	0	0	0
8725	0	0	0	0	0	0	0	0	0
8792	0	0	0	0	0	0	0	4.94	83.3068
8797	0	0	0	0	0	0	0	0	0
8800	0	0	0	0	0	0	0	0	0
8860	0	0	0	0	0	0	0	0	0
8908	0	17.6343	0	0	0	0	0	0	0
8940	0	0	79.2663	0	0	0	0	12.8514	0
9012	0	0	0	0	0	0	0	0	0
9080	0	0	0	0	0	0	0	0	0
9087	0	0	0	0	0	0	0	0	0
9119	0	0	0	0	0	0	0	0	43.8657
9157	0	0	0	0	0	0	0	0	0
9191	116.387	0	0	0	0	0	0	0	0
9230	0	166.603	0	0	0	0	0	144.173	0
9276	0	0	0	0	0	0	0	0	0
9278	0	0	0	0	0	0	0	0	0
9288	0	0	0	0	0	0	0	0	0
9527	0	0	0	0	0	0	0	0	0
9578	0	0	0	0	0	0	0	0	0
9623	0	0	0	0	0	0	0	0	0
9641	0	0	128.249	0	0	0	0	0	0
9678	0	0	0	1226.66	0	0	0	0	0
9785	0	0	0	0	0	0	0	0	0
9811	0	0	0	0	0	0	0	0	0
9857	0	0	0	0	0	0	0	0	0
9860	0	0	0	0	0	0	0	0	0
9930	0	67.3574	315.302	763.368	41.9279	0	0	19.3707	133.62
10020	0	0	0	0	0	0	0	0	0
10057	0	0	0	0	0	0	0	0	0
10068	0	0	0	0	0	0	0	0	0
10086	0	0	0	0	0	0	0	0	0
10088	0	27.6116	0	0	19.484	48.1925	23.1701	0	0
10092	0	0	0	0	0	0	0	0	0
10187	0	0	0	0	0	0	0	0	0
10240	0	0	0	0	0	0	0	0	0
10368	0	0	0	0	0	0	0	0	0
10428	0	0	0	0	0	0	0	0	0
10581	0	0	0	0	0	0	0	0	0
10688	0	0	0	0	0	0	0	0	0
10745	4958.37	582.934	2585.13	4126.15	1130.3	2317.27	449.162	302.349	5384.98
10866	0	0	0	0	0	0	0	0	0
10884	0	0	0	0	0	0	0	0	0
10932	0	0	0	0	0	0	0	0	0
10973	0	0	0	0	0	0	0	0	0
10997	0	0	0	0	0	0	0	0	0
11029	0	0	0	0	0	0	0	0	0
11049	0	0	0	0	0	0	0	0	0
11091	225.617	29.3164	0	0	0	0	0	10.8829	294.545
11150	0	0	0	0	0	0	0	0	0
11249	182	239.149	642.724	0	261.866	463.572	178.805	113.021	1478.66
11282	0	0	0	0	0	0	0	0	0
11354	169.538	0	105.206	0	209.752	0	313.818	9.8425	0
11413	0	0	0	0	0	0	0	0	0
11440	0	0	0	0	0	0	0	0	0
11483	0	0	0	0	0	0	0	0	0
11500	0	0	0	0	0	0	0	0	0
11516	0	0	0	0	0	0	0	0	0
11536	0	0	0	0	0	0	0	0	0
11705	98.2446	0	0	0	0	82.6011	136.083	4.6631	0
11760	0	0	0	0	0	0	0	0	0
11835	0	0	0	0	0	0	0	0	0
11889	0	22.3857	64.88	0	0	0	229.95	0	0
11981	0	0	0	0	0	0	0	0	0
11982	0	0	0	0	0	0	0	11.2123	642.815
11989	451.009	185.661	711.854	0	217.896	277.26	97.4663	73.6806	645.217
11991	0	0	0	0	0	0	0	3.0538	0
12264	0	0	0	0	0	0	0	11.9158	0
12344	0	0	0	0	0	0	0	0	0
12380	0	0	0	0	0	0	27.4695	15.9352	0
12434	0	0	67.7761	0	0	0	0	0	0
12476	0	162.349	75.898	0	93.2456	156.038	137.892	25.4709	0
12501	0	0	0	0	0	0	0	0	0
12508	0	0	0	0	0	0	0	0	0
12567	0	0	0	0	0	0	0	0	0
12568	0	0	0	0	0	0	0	0	0
12574	0	0	0	0	0	0	0	0	0
12593	0	0	0	0	0	111.726	0	0	0
12600	0	0	79.8959	0	0	0	0	0	0
12633	0	0	0	0	0	0	0	0	0
12652	0	0	0	0	0	0	0	0	0
12657	0	0	0	0	0	0	0	0	0
12705	0	0	0	0	0	0	0	0	0
12815	0	0	0	0	0	0	0	0	0
12823	0	0	0	0	0	0	0	0	0
12827	0	0	0	0	0	0	0	0	0
12872	0	0	0	0	0	0	0	0	0
12879	0	0	0	0	0	0	0	0	0
12917	616.743	152.979	193.318	0	233.093	345.975	123.632	60.9489	799.948
12922	0	330.938	91.7953	0	406.357	440.241	1140.53	295.119	0
12923	0	0	0	0	0	0	0	0	0
12957	0	0	0	0	0	0	0	0	0
12964	187.03	239.372	238.208	0	0	1443.09	49.1222	39.1606	0
12968	0	0	0	0	0	0	0	0	0
12993	0	26.6702	0	0	36.5797	0	43.9474	33.6293	397.698
12998	0	77.3198	0	0	0	0	0	30.089	0
13056	0	0	0	0	0	0	0	0	0
13057	0	20.8143	0	0	0	0	0	0	0
13112	0	0	0	0	0	0	0	0	0
13145	0	0	0	0	0	0	0	0	0
13174	0	0	0	0	0	0	0	0	0
13187	0	0	0	0	0	0	0	0	0
13188	233.925	0	314.138	0	124.804	0	388.231	175.848	974.905
13205	0	0	0	0	0	0	0	0	0
13232	0	0	0	0	53.257	0	0	0	0
13248	0	0	0	0	0	0	0	0	0
13279	0	0	0	0	0	0	0	15.4711	0
13292	0	0	0	0	0	0	0	0	0
13321	16605.6	2246.02	10560.3	16521.8	3766.04	8407.95	2251.51	1309.68	24679.6
13323	0	0	0	0	0	0	0	0	91.903
13332	780.802	248.8	0	0	463.299	817.919	678.062	243.496	453.194
13340	0	0	0	0	0	0	0	16.1448	0
13342	0	0	0	0	0	0	0	0	0
13344	0	0	0	0	0	0	0	0	0
13429	0	17.6788	72.8759	0	40.4275	41.275	54.9196	0	0
13452	0	0	0	0	0	0	0	0	0
13462	0	0	0	0	0	0	0	0	0
13475	0	0	0	0	0	0	0	0	0
13590	0	0	0	0	0	0	22.6449	0	0
13627	0	0	0	0	0	0	0	0	0
13628	0	0	0	0	0	0	177.463	51.1064	0
13640	0	0	0	0	0	0	0	0	0
13704	107.328	12.5049	0	0	0	0	0	0	0
13711	0	0	0	0	0	0	0	0	108.59
13746	0	0	0	0	0	0	0	0	0
13747	224.291	167.634	0	0	0	575.706	361.345	107.669	0
13793	0	0	0	0	0	0	0	0	0
13803	0	0	0	0	0	0	0	0	0
13844	0	0	0	0	0	0	42.6245	0	0
13889	0	0	0	0	0	0	0	0	0
13913	162.156	131.957	0	0	183.501	115.172	373.952	24.2134	0
13945	0	0	0	0	0	0	0	0	0
13992	0	0	0	0	0	0	0	5.0148	0
14031	1222.13	113.685	0	0	479.956	528.816	965.772	241.094	632.955
14040	0	0	0	0	0	0	0	0	0
14047	0	0	0	0	0	0	0	0	0
14055	55.3283	0	0	0	42.9281	0	58.6743	0	0
14064	0	0	0	0	0	0	0	0	0
14071	0	0	0	0	0	0	0	0	282.788
14132	0	0	0	0	0	65.6265	0	0	0
14140	0	0	0	0	0	0	0	0	0
14211	0	0	0	0	0	0	0	0	0
14271	0	0	0	0	0	0	0	25.4634	0
14292	0	0	0	0	0	0	0	0	0
14406	0	0	0	0	0	0	0	0	0
14447	0	0	0	0	0	0	0	0	0
14478	204.347	117.659	0	0	290.086	156.166	270.357	8.3381	0
14486	0	0	0	0	0	0	0	0	0
14512	0	0	0	0	0	0	0	0	0
14513	0	0	0	0	0	0	0	0	0
14520	0	0	0	0	0	0	0	0	0
14548	0	0	0	0	0	0	0	0	0
14556	0	0	0	0	0	0	0	0	0
14562	0	0	0	0	0	0	0	0	0
14584	0	0	0	0	0	0	0	0	0
14614	0	0	0	0	0	0	0	0	0
14751	0	0	0	0	0	0	0	0	0
14756	0	0	0	0	0	0	0	0	0
14763	0	0	0	0	0	0	0	0	0
14782	0	0	0	0	0	0	0	0	0
14786	42.1656	0	0	0	0	0	0	7.8441	0
14897	0	0	0	0	0	0	0	7.4923	0
14902	42.566	0	0	0	0	0	0	0	0
14906	0	0	0	0	68.1277	0	0	0	0
14914	0	0	0	0	23.5768	40.3306	0	0	0
14942	0	0	0	0	0	0	0	0	0
14983	93.3899	0	0	0	0	0	0	33.7116	0
15012	0	0	0	0	392.793	152.593	480.951	0	0
15026	0	0	0	0	0	0	0	0	0
15036	0	0	0	0	0	0	0	0	0
15040	0	0	0	0	0	0	0	0	0
15065	0	0	0	0	0	0	0	0	0
15122	0	0	0	0	31.7011	0	0	45.6275	0
15129	0	21.4814	0	0	88.0199	34.281	37.2162	0	0
15132	156.1	126.872	0	0	51.6648	0	80.4827	100.259	0
15155	0	0	0	0	0	0	0	0	0
15158	0	0	0	0	0	0	0	0	0
15165	0	0	425.167	0	0	151.393	0	0	555.969
15176	0	0	0	0	0	0	0	0	0
15187	0	0	0	0	0	0	0	0	0
15192	144.089	103.575	0	0	62.0447	0	0	112.497	1290.43
15216	0	0	0	0	0	0	0	0	0
15220	0	0	0	0	0	0	0	0	0
15266	0	0	0	0	0	0	0	0	0
15279	0	0	0	0	0	0	0	0	0
15296	0	0	0	0	0	0	0	0	0
15300	0	0	0	0	0	0	0	0	0
15311	0	0	0	0	0	0	0	0	0
15332	0	0	0	0	0	0	0	0	0
15349	0	0	0	0	0	0	0	0	0
15469	0	0	0	0	0	0	0	0	0
15474	0	0	0	0	0	0	0	0	0
15486	0	0	0	0	0	0	0	0	0
15502	0	0	0	0	0	0	0	0	0
15512	0	0	0	0	0	0	0	0	0
15516	0	0	0	0	0	0	0	0	0
15517	0	0	0	0	0	0	111.863	0	0
15522	0	0	0	0	0	0	0	0	0
15561	0	0	70.7982	0	0	0	0	0	0
15562	0	0	0	0	0	0	0	0	0
15565	0	38.7674	163.947	0	0	0	0	0	0
15593	0	0	0	0	0	0	0	0	0
15652	0	0	0	0	0	0	0	10.1943	0
15716	0	0	0	0	0	0	0	0	0
15731	0	0	0	0	0	0	0	0	0
15776	2980.92	919.965	3198.32	0	586.398	2354.59	3012.45	657.954	10413.1
15787	0	0	0	0	0	0	0	0	0
15790	0	0	0	0	0	0	0	23.2853	0
15791	0	0	0	0	0	0	0	0	0
15800	405.59	195.082	597.11	684.933	249.301	409.968	929.665	103.208	1218.25
15845	0	0	0	0	0	0	0	0	0
15872	0	0	0	0	0	0	0	0	0
15887	0	0	0	0	46.9086	0	0	12.6194	0
15889	0	329.293	0	331.338	1873.74	0	0	213.782	0
15954	0	0	0	0	0	0	0	30.2462	0
15960	0	0	0	0	0	0	0	0	0
15971	0	0	0	0	0	0	0	16.9082	0
16038	0	0	0	0	0	0	0	0	0
16059	0	0	0	0	0	0	0	23.4125	0
16113	0	0	0	0	0	0	0	0	0
16133	87.9346	0	375.775	0	0	0	0	0	0
16161	0	0	0	0	0	0	0	0	0
16168	3171.28	789.194	4049.92	1447.18	753.344	1607.81	1144.62	603.973	8677.18
16172	0	0	0	0	0	0	0	0	0
16196	0	0	0	0	0	0	0	0	0
16197	0	0	0	0	0	0	115.209	0	0
16208	0	0	0	0	0	0	0	0	0
16234	0	0	0	0	0	0	0	0	0
16248	0	0	0	0	0	0	0	0	0
16318	103.625	0	0	420.093	0	0	0	0	0
16320	0	0	0	0	0	0	0	0	0
16344	0	0	0	0	0	0	0	0	0
16346	0	0	0	0	0	0	0	0	0
16349	0	0	0	0	0	0	0	0	0
16389	0	170.881	0	0	0	0	0	0	0
16453	0	0	0	0	0	0	0	0	0
16497	234.976	0	0	1540.52	0	0	127.951	0	0
16554	0	0	0	0	0	0	0	0	0
16773	34.5082	0	0	0	0	0	0	0	0
16779	0	0	0	0	22.8419	0	0	7.8591	0
16832	0	32.8448	0	0	0	0	0	0	0
16854	0	0	0	0	0	0	0	208.422	0
16859	0	0	0	644.926	0	0	0	0	0
16862	0	0	83.3587	0	22.3622	0	0	0	0
16875	0	0	0	0	188.063	0	0	121.104	87.6049
16908	0	518.875	0	0	874.769	0	910.95	691.381	175.336
16910	0	0	0	0	0	1218.83	0	0	0
16915	84.3061	156.93	247.211	0	0	272.308	0	0	204.032
16975	0	0	0	0	0	0	0	0	0
16976	0	429.525	1429.85	0	320.858	629.489	622.228	0	3369.31
16977	2301.39	57.6544	0	0	114.659	0	35.6987	85.2222	0
16979	0	0	0	0	0	0	0	0	0
16980	0	0	0	0	0	0	0	0	0
16989	0	0	0	0	0	0	0	0	0
16993	0	0	0	0	0	0	0	0	0
16999	0	24.2982	0	0	0	0	0	45.9868	0
17045	0	0	0	0	0	0	0	0	0
17055	2348.69	651.877	2567.18	3103.41	871.095	1174.33	1299.14	314.909	3592.94
17070	0	0	0	0	0	0	0	4.214	0
17111	0	0	0	0	0	0	60.1139	33.6218	0
17126	0	0	0	0	0	0	0	0	0
17157	0	0	0	0	0	0	0	0	0
17201	0	0	0	0	0	0	0	0	0
17241	0	0	0	0	0	0	0	0	0
17281	0	0	0	0	0	0	0	0	0
17338	0	0	0	0	0	0	0	0	0
17382	0	0	0	0	0	0	0	3.5179	0
17383	0	0	0	0	0	0	0	0	0
17403	0	0	105.3	0	0	102.971	0	46.3011	3194.48
17407	0	0	0	0	0	0	0	0	0
17421	0	0	0	0	0	0	0	0	0
17439	0	0	0	0	0	0	0	0	0
17456	0	0	0	0	0	0	0	0	0
17468	0	0	0	0	0	0	0	0	0
17501	184.703	143.676	745.727	0	122.681	178.169	55.3671	87.3105	607.546
17515	0	0	0	0	0	0	0	0	0
17557	0	0	0	0	0	0	0	0	0
17575	0	0	0	0	0	0	0	0	0
17601	0	0	0	0	0	0	0	0	0
17622	0	0	0	0	0	0	0	0	0
17649	1043.2	184.438	276.488	0	279.481	323.385	160.907	91.9136	328.929
17667	0	0	0	0	0	0	0	0	0
17675	0	0	0	0	0	0	0	11.085	0
17684	0	0	0	0	0	0	0	0	0
17686	0	0	0	0	0	0	0	0	0
17694	675.825	261.453	0	0	1401.22	1260.36	1144.89	210.436	139.561
17799	0	0	0	0	0	0	0	0	0
17829	0	262.247	0	0	0	0	0	0	0
17830	0	0	0	0	0	0	0	0	0
17870	0	0	0	0	0	0	0	0	0
17887	345.558	0	0	0	0	37.8035	0	12.7017	0
17899	0	0	166.182	0	0	0	0	0	0
17901	2577.81	304.09	1808.61	0	1339.34	1031.19	3442.91	305.328	3061.37
17968	0	0	0	0	114.608	81.5035	321.794	0	0
17973	0	329.026	0	4064.93	68.5665	0	0	0	0
18014	0	0	0	0	0	0	0	0	0
18021	0	0	0	0	0	0	48.5775	20.2914	0
18027	195.838	76.5118	0	0	108.514	46.3291	50.8537	94.7803	52.209
18029	0	0	0	0	0	0	0	0	0
18043	0	0	0	0	0	0	0	0	0
18077	601.454	259.689	721.676	967.986	253.445	433.988	124.08	102.804	1407.24
18085	0	0	0	0	0	0	0	94.7205	0
18139	0	0	0	0	0	0	0	0	0
18153	0	0	0	0	0	0	0	0	0
18164	587.79	99.8982	519.418	0	117.455	0	74.7242	54.6841	928.005
18201	0	0	0	0	0	0	0	0	0
18208	0	0	0	0	0	0	0	0	0
18216	0	86.0295	0	0	34.416	0	0	0	0
18283	0	0	0	0	0	0	0	0	0
18288	0	0	0	0	0	0	0	0	0
18300	0	0	0	0	0	0	0	0	0
18358	0	0	0	0	0	0	0	0	0
18384	0	0	0	0	0	0	0	0	0
18393	0	79.2915	0	0	0	0	0	15.0819	0
18395	105.552	111.684	0	0	0	0	0	30.7701	0
18421	0	0	0	0	0	0	0	0	0
18448	0	0	0	0	0	0	0	0	0
18477	0	0	0	0	0	0	0	0	0
18515	0	0	0	0	0	0	0	0	0
18522	0	0	0	0	0	0	0	0	0
18587	0	35.4614	0	0	0	0	0	16.2196	0
18590	0	0	0	0	0	0	0	0	0
18604	28.9028	0	0	0	0	0	0	0	563.68
18650	104.275	0	0	0	29.9558	100.75	0	0	0
18652	0	0	0	0	0	0	0	0	0
18710	0	0	0	0	0	0	0	0	0
18772	0	0	0	0	0	0	0	0	0
18779	0	0	0	0	0	0	0	0	0
18833	45.8191	0	0	0	0	0	0	0	205.17
18848	0	0	0	0	0	0	0	0	0
18865	0	0	0	0	0	0	0	0	0
18927	0	0	0	0	0	0	0	0	0
18936	0	0	0	0	0	0	0	0	0
18939	0	42.229	0	0	0	56.4118	0	18.3079	120.725
18943	722.671	188.693	0	0	1018.72	376.682	753.467	152.556	640.413
18947	0	36.0025	222.563	0	88.4996	60.3938	0	13.0535	0
18949	93.6652	0	0	0	0	0	107.816	80.6041	665.064
18972	0	0	0	0	0	0	0	0	0
18980	0	0	0	0	0	0	0	0	0
18988	0	0	0	0	0	0	0	0	0
19002	0	0	0	0	0	0	0	0	0
19024	0	0	0	0	0	0	0	0	0
19032	0	0	0	0	0	0	0	0	0
19046	0	45.5424	0	0	0	168.852	0	0	104.292
19085	0	0	0	0	0	0	0	0	0
19128	0	0	0	0	0	0	0	0	0
19137	0	0	0	0	0	0	0	0	0
19142	0	0	0	0	0	0	0	0	0
19212	46.2946	62.3984	0	0	21.8213	50.5153	0	20.4261	0
19214	0	0	0	0	0	0	0	0	0
19284	0	0	0	0	0	0	0	0	0
19320	0	0	0	0	0	0	41.2627	0	0
19322	0	0	0	0	0	0	0	0	0
19328	32.206	0	0	0	0	0	27.7614	0	0
19387	0	0	0	0	0	0	0	0	0
19397	0	0	0	0	0	0	0	0	0
19448	0	0	0	0	0	0	0	0	0
19464	240.256	18.4719	0	0	17.7795	54.8547	87.6808	30.7027	0
19473	0	0	0	0	0	0	0	6.3172	0
19501	0	22.2671	0	0	0	0	0	0	0
19530	0	0	0	0	0	0	0	0	0
19562	0	0	0	0	0	0	0	0	0
19582	0	25.8844	0	0	17.4019	0	0	14.6179	0
19590	0	202.22	0	0	0	0	0	219.927	0
19597	139.985	269.326	1084.73	0	192.442	366.6	632.247	117.542	1055.3
19648	409.519	0	394.82	1066.67	165.405	0	0	103.021	1588.77
19655	79.6266	485.726	0	0	109.055	0	280.61	254.783	0
19703	0	0	0	0	0	0	210.146	0	0
19708	0	0	0	0	0	0	0	41.0468	0
19709	0	0	0	0	0	0	0	0	0
19714	0	0	0	0	0	0	0	0	0
19765	0	0	0	0	50.8891	0	0	0	0
19771	0	0	0	0	0	0	0	0	0
19773	0	0	0	0	0	0	0	3.9894	890.587
19787	0	0	0	0	0	0	0	5.8756	0
19791	0	16.7448	0	0	271	227.944	261.466	0	67.3787
19794	0	22.5192	0	0	0	0	103.108	0	0
19828	0	57.5506	0	0	0	0	0	0	0
19829	0	0	0	0	0	0	0	0	0
19838	0	0	0	0	0	0	0	0	0
19871	114.911	49.0263	250.359	0	54.6246	60.9553	67.2537	50.7845	1099.55
19883	503.91	0	0	932.137	121.66	172.656	245.028	0	0
19902	0	0	0	0	0	0	0	0	0
19930	0	0	0	0	0	0	0	0	0
19955	0	0	0	0	0	0	0	8.136	0
19961	0	0	0	0	0	0	0	0	0
19965	55.6035	87.3711	443.645	0	96.1748	92.2498	0	28.607	264.837
19969	0	0	0	0	0	0	0	8.5776	0
19989	0	132.432	0	0	0	0	0	0	0
20036	0	0	0	0	0	61.2106	0	4.7304	0
20046	0	0	0	0	0	0	0	12.9712	0
20072	0	0	0	0	0	0	0	15.0894	0
20100	34.0828	85.392	82.005	0	115.618	0	0	7.7618	195.31
20118	0	31.1325	0	0	15.9526	0	65.6973	0	0
20170	0	0	0	0	0	0	0	0	0
20185	0	0	0	0	0	0	78.4594	0	0
20199	0	0	407.57	0	0	0	0	0	0
20204	0	0	0	0	0	0	0	0	0
20216	0	0	0	0	0	0	0	0	0
20226	0	0	0	0	0	0	0	0	0
20245	0	0	0	0	0	0	0	0	0
20270	0	0	0	0	0	0	0	0	0
20274	0	0	0	0	0	0	0	0	0
20289	0	0	0	0	0	0	0	0	0
20334	0	0	0	0	0	0	0	0	0
20346	0	0	0	0	19.9025	0	0	0	0
20457	0	80.648	229.205	0	145.421	0	0	0	0
20659	2352.21	836.137	2534.7	0	1320.81	0	0	677.856	7711.38
20667	0	0	0	0	0	0	0	0	0
20690	0	0	0	1751.92	0	847.197	1440.3	0	0
20695	45.3186	24.0239	0	0	80.4876	0	193.007	0	0
20698	0	0	0	0	0	0	0	0	0
20700	0	0	0	0	0	0	0	0	0
20704	0	0	0	0	0	0	0	0	0
20705	0	658.245	0	0	0	0	0	194.553	0
20706	0	0	0	0	0	0	0	0	0
20722	0	0	0	0	0	0	0	0	0
20749	169.488	0	0	0	329.258	495.428	499.724	0	139.814
20750	44.7681	112.537	0	0	0	163.007	0	49.8414	0
20756	0	0	0	0	0	0	0	45.3506	0
20781	203.571	0	301.42	1808.09	0	168.214	67.4871	0	0
20784	0	0	0	0	0	0	0	0	0
20788	360.497	340.256	357.108	0	0	67.5154	0	190.587	246.255
20794	0	0	0	0	0	69.2512	0	31.062	0
20795	123.919	107.081	521.055	601.492	0	144.935	0	66.9143	342.329
20862	0	2431.86	0	0	0	0	0	1299.84	0
20863	0	0	0	0	0	0	0	0	0
20896	0	0	0	0	0	0	0	0	0
20919	0	0	0	0	0	0	0	0	0
20954	0	0	0	0	0	0	0	0	0
20959	0	0	0	0	0	0	0	0	0
20992	0	0	0	0	0	0	0	0	0
21013	0	0	0	0	0	0	110.014	0	0
21049	0	0	0	0	0	0	0	0	0
21052	0	0	0	0	0	0	0	0	0
21147	203.571	101.737	804.594	0	90.7246	156.957	0	283.084	1325.96
21152	0	0	0	0	0	0	0	0	0
21212	0	0	0	0	0	0	0	0	0
21223	0	0	0	0	0	0	0	0	0
21225	0	0	0	0	0	0	0	8.0686	109.854
21229	0	19.4949	0	0	0	0	239.191	0	0
21276	4820.89	802.825	2828.94	2387.02	1267.31	2520.99	727.398	450.519	7228.99
21294	0	0	0	0	0	0	0	0	0
21301	96.9683	91.2997	422.806	0	0	79.4614	0	0	75.4692
21302	0	0	0	0	0	0	0	33.8688	0
21330	0	0	0	0	0	0	0	0	0
21338	0	0	0	0	125.202	0	102.447	75.8811	0
21356	0	0	0	0	0	0	0	0	0
21365	0	0	0	0	0	0	0	146.815	0
21460	0	43.9858	0	0	63.6777	0	0	0	0
21531	0	0	0	0	0	0	0	0	0
21544	0	0	0	0	0	0	0	0	0
21637	0	0	0	0	0	0	0	0	0
21641	610.713	157.931	363.939	0	198.453	0	282.905	0	2017.06
21651	0	0	0	0	51.4402	0	0	29.61	0
21684	0	0	0	0	0	0	0	0	0
21686	0	0	0	0	0	0	0	0	0
21689	0	0	0	0	0	0	0	6.2873	0
21693	0	0	0	0	0	0	0	0	0
21709	0	0	0	0	0	0	0	0	0
21728	0	0	0	0	0	0	0	0	0
21747	0	1136.08	0	0	0	0	0	1834.12	0
21818	122.618	64.2441	0	0	0	0	233.958	76.2853	0
21821	0	0	0	0	0	0	0	0	0
21851	0	0	0	0	0	0	0	0	0
21879	0	47.314	0	0	67.9439	0	0	0	0
21893	0	103.901	0	0	0	0	0	19.6926	0
21919	0	0	0	0	0	0	0	0	0
21972	2093.39	902.123	1850.76	2109.9	865.798	0	1121.08	562.402	6542.05
21988	0	0	0	0	0	0	0	0	0
21990	0	0	0	0	0	0	0	0	0
22007	0	69.2031	0	0	0	0	0	66.1509	0
22008	0	0	0	0	0	0	0	14.1239	0
22009	0	0	0	0	0	0	0	63.2393	0
22019	0	0	0	0	0	0	0	0	0
22023	0	0	0	0	0	0	0	0	0
22043	3135.32	846.574	578.348	0	1551.96	1699.45	2009.23	936	3811.64
22046	0	0	0	0	0	0	110.403	0	0
22077	0	0	0	0	0	0	0	8.5626	225.27
22080	0	0	0	0	0	0	0	0	0
22089	0	162.386	0	0	241.391	133.499	67.0981	98.4853	0
22109	0	0	0	0	0	0	0	0	0
22166	0	0	0	0	0	0	0	0	0
22226	0	0	0	0	0	0	0	0	0
22267	0	0	0	0	0	58.4028	0	0	0
22274	0	29.3461	0	0	28.037	0	0	33.6742	0
22275	0	0	0	0	0	0	0	0	0
22347	0	0	0	0	0	0	0	0	0
22352	0	198.781	0	0	0	0	0	62.4534	0
22370	0	0	0	0	0	0	0	0	0
22452	314.428	0	0	745.656	0	0	0	0	0
22453	0	0	0	0	0	0	0	0	0
22546	0	0	0	0	0	0	0	0	0
22567	236.702	95.1765	0	0	0	0	0	63.6734	0
22572	0	0	0	0	0	0	0	0	0
22617	0	0	0	0	0	0	0	0	0
22625	127.873	0	0	0	121.221	196.114	198.143	0	0
22636	0	0	0	0	0	0	0	0	0
22660	124.345	58.5069	0	0	49.4193	0	112.388	8.383	0
22662	0	71.9531	0	0	0	0	0	12.2826	0
22663	144.864	53.711	0	0	229.766	205.099	90.8907	64.6913	0
22668	0	0	0	0	0	0	0	0	0
22669	0	31.9998	0	0	42.7954	0	219.134	24.1685	0
22693	0	161.074	0	0	0	0	0	0	0
22715	0	0	0	0	0	0	0	0	0
22725	0	0	0	0	129.152	44.8231	123.983	0	0
22740	745.217	335.979	757.783	0	0	419.464	0	102.415	718.664
22753	0	0	0	0	0	0	0	0	0
22787	0	0	0	0	0	0	0	0	0
22789	0	0	0	0	0	0	0	0	0
22799	0	0	0	0	0	0	0	0	0
22806	186.054	88.1939	0	0	125.396	743.41	0	0	0
22835	0	218.795	0	0	0	0	0	296.916	0
22880	0	0	0	0	0	0	0	50.1857	0
22884	0	0	0	0	0	0	0	0	0
22885	0	0	0	0	0	0	0	0	0
22910	0	0	0	0	0	0	0	0	0
22912	0	0	0	0	0	0	0	0	0
22939	0	53.6072	0	0	0	0	167.444	14.1164	0
22942	0	81.0853	0	0	0	0	0	0	0
22947	0	0	0	0	0	0	0	0	0
23002	0	0	0	0	0	0	0	0	0
23007	0	0	0	0	0	0	0	0	0
23033	0	0	0	0	0	0	0	0	0
23224	0	0	0	0	0	0	0	0	0
23244	0	0	0	0	25.7201	0	49.7448	0	0
23270	0	0	0	0	0	0	0	0	0
23356	144.639	0	0	0	18.7798	0	88.3228	0	0
23360	204.071	298.301	0	0	177.816	389.088	468.519	225.256	723.088
23372	0	0	0	0	0	0	0	0	0
23409	986.75	1143.19	199.929	0	1066.3	1165.5	1444.54	689.547	346.88
23423	0	0	0	0	45.1837	0	65.6001	0	0
23441	0	0	0	517.05	0	0	52.5073	8.3231	0
23467	0	0	0	0	0	0	0	0	0
23487	0	0	0	0	0	0	0	0	0
23509	0	0	0	0	0	0	0	0	0
23510	0	475.63	0	0	0	0	0	120.962	0
23514	0	0	0	0	0	0	0	0	0
23515	0	0	0	0	0	0	0	0	0
23518	0	18.7166	0	0	0	0	60.9893	11.9383	0
23535	0	0	0	0	0	0	0	0	0
23557	165.459	111.054	0	0	21.2191	41.6324	0	0	0
23576	0	0	0	0	17.1365	0	0	0	0
23578	0	0	0	0	0	0	0	7.5896	0
23588	0	0	0	0	0	0	0	0	0
23628	0	0	0	0	0	0	0	0	0
23638	0	0	573.972	0	0	0	0	0	0
23651	0	0	0	0	0	0	0	0	0
23659	116.612	0	0	0	0	236.725	142.425	0	0
23685	0	0	0	0	0	0	0	0	0
23696	0	0	0	0	24.1994	0	0	0	0
23697	90.7123	68.3284	0	0	207.813	222.686	61.7676	55.485	0
23704	1342.54	0	524.643	2143.05	107.616	0	0	194.83	0
23705	0	0	0	0	0	0	0	0	0
23720	0	0	0	0	0	0	0	0	0
23724	1863.02	460.635	793.041	779.309	705.517	1118.87	743.993	331.346	3344.54
23779	0	0	0	0	0	0	0	0	0
23798	0	0	0	0	142.093	0	0	61.3307	0
23855	0	36.1211	0	0	0	0	0	11.0177	0
23868	0	0	0	0	0	0	0	0	0
23870	0	0	0	0	0	0	0	0	0
23915	51.5246	0	0	0	0	0	0	0	0
23922	0	0	0	0	0	69.2001	0	0	0
23931	0	0	0	0	0	0	0	0	0
23944	0	0	0	0	0	0	0	0	0
23968	82.1541	154.743	0	0	136.96	0	0	43.18	0
24016	0	0	0	0	0	0	0	0	0
24056	0	0	0	0	0	0	0	0	0
24065	0	0	0	0	0	0	0	0	0
24075	0	0	0	0	0	0	0	0	0
24107	0	0	0	0	0	0	0	0	0
24113	541.046	104.212	0	0	0	0	0	25.3286	0
24117	802.522	995.113	763.009	0	659.282	1662.13	1050.87	696.351	1099.17
24130	0	0	0	0	0	0	0	0	0
24168	0	0	0	0	0	0	0	0	0
24175	0	40.0794	0	0	454.092	674.644	693.528	9.7527	0
24278	0	0	0	0	0	0	0	0	0
24281	0	0	0	0	0	0	0	0	0
24291	52356.7	7758.84	33067.3	66481.3	12843	26631.7	12406.7	7038.06	129898
24308	63.3109	0	0	0	0	0	0	0	0
24330	0	0	0	0	0	0	0	0	0
24364	1592.08	402.751	859.086	1632.43	822.941	846.023	1351.2	406.927	3848.67
24386	0	0	0	0	0	0	0	0	0
24390	162.832	89.3354	745.38	0	0	0	0	0	680.613
24393	77.7248	280.118	0	410.505	0	0	178.824	199.755	0
24442	0	66.1714	0	0	70.1689	59.2451	123.846	0	0
24449	0	0	306.394	0	0	0	0	69.0924	0
24491	0	0	0	0	0	0	0	0	0
24494	0	89.417	0	0	0	0	0	29.5277	0
24497	0	0	0	0	0	0	0	0	0
24502	7653.37	8504.76	7654.9	0	7879.87	10974.3	7177.04	4528.18	4642.81
24510	0	0	0	2776.54	0	0	0	0	0
24518	0	0	0	0	0	0	0	0	0
24577	0	0	0	0	0	0	0	0	0
24583	0	0	0	0	0	0	0	0	0
24616	0	0	0	0	0	0	0	0	0
24660	0	0	0	0	0	0	0	0	0
24723	195.964	274.9	0	0	782.228	657.95	1123.33	119.862	0
24788	99.9962	206.171	149.309	0	0	43.2916	0	92.2355	72.056
24841	88.7354	0	0	0	0	0	0	113.156	255.736
24862	0	0	0	0	0	0	0	0	0
24887	0	0	0	0	0	0	253.101	0	0
24897	0	0	0	0	0	0	0	0	0
24899	0	0	0	0	0	0	0	0	0
24900	0	0	0	0	0	0	0	0	0
24903	0	0	0	0	0	0	0	0	0
24920	0	0	133.789	0	0	124.336	0	0	0
24940	0	0	0	0	0	0	0	0	0
24943	0	17.3749	0	0	0	0	0	28.2028	0
24944	0	0	0	0	0	0	0	0	0
24952	0	0	0	0	0	0	0	0	0
24958	0	1023.92	0	0	0	0	0	307.132	0
24990	655.656	142.654	0	0	293.434	284.918	149.954	40.1636	735.35
24994	0	0	0	0	0	0	0	0	0
25002	185.929	0	191.964	0	180.816	75.4029	350.957	0	637.253
25003	0	0	0	0	0	0	0	0	186.966
25020	0	0	0	0	0	0	0	0	0
25044	0	0	0	0	0	0	0	0	0
25053	0	681.527	0	0	0	0	0	356.682	0
25087	0	0	0	0	0	0	0	0	0
25099	118.639	86.9041	124.66	0	49.5724	86.8894	216.605	0	0
25101	0	23.2308	144.681	0	0	0	55.2893	0	0
25127	0	0	0	0	0	0	0	0	0
25140	0	0	0	0	0	0	0	0	0
25209	0	15.8776	0	0	0	0	0	0	0
25210	300.564	146.249	0	669.3	79.467	62.8442	73.5569	104.84	0
25213	0	0	0	0	0	0	0	97.5871	0
25219	0	0	0	0	0	0	0	0	0
25225	0	0	0	0	0	0	0	0	0
25242	0	0	0	0	0	0	0	0	0
25264	0	0	0	0	0	0	0	0	0
25294	0	0	0	0	0	0	0	0	0
25295	0	0	0	0	0	0	0	0	214.272
25301	0	0	0	0	0	0	0	0	0
25348	0	0	0	0	17.1569	0	0	0	0
25353	0	0	0	0	0	0	0	0	0
25356	0	0	0	0	350.447	0	0	0	0
25363	0	0	0	0	0	0	0	0	0
25411	0	0	0	0	0	0	0	0	0
25421	0	0	0	0	0	0	0	0	0
25425	0	0	0	0	0	0	0	0	0
25429	4280.29	2452.54	947.796	0	2404.05	3391.62	3205.42	1662.83	0
25444	0	0	0	0	0	0	0	0	0
25511	0	278.206	0	0	0	0	0	0	0
25550	90.7624	0	0	0	0	0	64.8997	21.4365	0
25590	0	0	0	0	0	0	0	29.4004	0
25605	74.6468	0	0	0	531.753	308.503	727.671	43.0228	0
25639	0	0	0	0	0	0	0	8.7722	0
25731	107.528	0	0	0	0	41.3516	0	25.89	0
25777	0	0	0	0	0	0	0	0	0
25866	75.5727	0	0	0	45.1633	0	61.4758	0	0
25893	0	0	0	0	0	0	0	0	0
25932	0	0	0	0	0	0	0	0	0
26006	0	0	0	0	0	0	0	0	0
26034	0	0	0	0	0	0	0	0	87.9842
26071	0	190.019	0	0	0	0	0	108.665	0
26092	0	0	0	0	0	0	0	0	0
26098	0	0	0	0	0	0	0	0	0
26113	0	978.331	762.82	0	0	564.909	725.725	548.174	679.349
26163	0	55.6604	0	0	0	0	0	0	1347.83
26178	171.565	139.007	0	0	228.245	239.507	0	68.2317	0
26179	0	0	149.939	0	56.1045	55.7991	0	8.2183	0
26220	0	0	0	0	0	0	0	0	0
26256	0	0	0	0	0	0	0	0	0
26257	0	0	0	0	0	0	0	0	0
26261	0	0	0	0	0	0	0	0	0
26286	0	0	0	0	0	0	0	0	0
26289	575.854	0	0	0	266.53	240.248	460.971	0	0
26292	0	0	0	0	0	0	0	0	0
26296	0	0	0	0	0	0	0	0	0
26301	0	0	0	0	0	0	0	0	0
26304	0	0	0	0	0	0	0	0	0
26326	0	0	0	0	0	0	0	0	0
26331	68.6661	147.057	231.471	702.453	0	0	0	191.844	182.795
26346	0	0	0	0	0	0	0	0	0
26368	0	0	493.667	0	124.375	167.142	0	0	0
26369	0	0	0	0	0	0	0	26.4214	129.574
26387	0	0	0	0	0	0	0	0	0
26408	0	0	0	0	0	0	0	0	0
26412	333.946	38.5969	0	0	0	128.803	149.04	36.4212	549.142
26431	0	0	0	0	0	0	0	0	0
26442	0	0	92.6452	0	0	0	0	0	0
26460	0	0	0	0	0	0	0	0	0
26488	1888.42	1658.06	646.313	0	1185.81	2016.68	2997.9	1418.31	2910.56
26493	0	0	0	0	0	0	0	0	0
26494	0	0	0	0	0	0	0	0	0
26496	0	0	0	0	0	0	0	0	0
26504	0	0	0	0	0	0	0	0	0
26607	0	0	0	0	0	0	0	0	0
26611	135.33	0	214.472	0	16.9324	0	0	0	0
26613	0	0	0	0	0	0	0	0	0
26630	121.042	0	160.075	0	70.7303	0	292.632	101.03	286.96
26654	188.732	0	0	0	0	0	0	0	146.514
26670	0	47.5215	0	0	0	105.932	0	190.174	0
26682	0	0	0	0	0	0	0	0	0
26707	0	0	0	0	0	0	0	0	0
26823	0	0	0	0	0	0	0	0	0
26866	0	0	0	0	0	0	0	0	0
26872	0	0	0	0	0	0	0	0	0
26874	0	0	0	0	0	0	0	0	0
26876	0	0	0	0	0	0	0	0	0
26878	0	37.4257	0	0	66.4334	0	0	8.383	0
26879	203.596	0	0	0	0	0	0	0	290.879
26888	0	0	0	0	0	0	0	0	0
26896	436.145	124.219	387.863	0	139.583	140.851	109.761	66.0386	1102.84
26919	184.202	0	0	0	0	0	0	0	1288.66
26928	0	0	0	0	0	0	0	0	0
26929	0	0	0	0	110.26	0	0	7.0582	0
26933	0	0	0	0	62.5346	92.1988	0	0	0
26934	0	0	0	0	25.8426	0	0	0	0
26941	0	36.0099	0	0	0	0	0	11.5566	0
26984	0	0	0	0	0	0	0	0	0
26986	1960.09	0	0	0	0	0	900.172	0	0
26992	0	0	0	0	0	0	0	0	0
27032	0	759.403	449.375	0	533.753	766.613	0	369.75	436.508
27041	0	32.3407	0	0	0	87.8339	124.002	0	0
27046	0	0	0	0	0	0	2551.96	0	0
27081	0	0	0	0	0	0	0	0	0
27147	216.033	602.851	1774.65	0	0	0	0	389.817	7747.16
27169	0	0	0	0	138.501	0	0	0	0
27173	0	0	0	0	0	0	0	28.0606	0
27203	445.654	32.1109	0	0	0	189.809	181.976	0	0
27207	0	0	0	0	0	0	0	0	0
27229	0	132.535	416.416	0	0	153.129	0	85.9857	0
27253	0	0	0	0	0	0	0	0	0
27263	0	0	0	0	0	0	0	0	0
27268	0	0	0	0	0	0	0	0	0
27288	0	0	0	0	0	0	0	0	0
27299	0	104.813	0	0	0	0	0	0	324.758
27315	0	0	140.998	0	92.1025	0	0	0	0
27340	0	0	0	0	0	0	0	0	0
27349	0	0	0	0	0	0	0	0	0
27350	2021.9	790.632	3223.13	5828.17	1219.08	1403.5	1880.54	363.725	3827.94
27356	151.02	0	0	0	0	64.0184	0	0	0
27364	0	0	0	0	0	0	0	0	0
27365	0	0	0	0	0	0	0	94.8552	0
27398	0	0	0	0	0	0	0	31.7357	0
27433	0	0	0	0	0	0	0	0	0
27496	0	0	0	0	0	0	0	0	0
27513	0	0	0	0	0	0	0	0	0
27517	3142.55	2675.12	2592.78	4768.08	3233.64	4617.62	4656.63	1945.89	6928.75
27524	0	0	0	0	0	0	0	0	0
27592	0	0	0	0	73.8637	0	0	0	0
27670	0	0	0	0	69.3728	109.275	0	0	0
27737	0	0	0	0	0	0	0	0	0
27742	205.223	60.3822	280.674	0	0	0	0	96.2174	665.443
27775	0	0	0	0	95.1032	0	0	0	0
27796	770.166	0	531.317	898.291	139.664	458.799	414.319	121.052	0
27797	0	0	0	0	0	0	0	0	0
27825	0	0	0	0	0	0	0	0	0
27837	0	0	0	0	0	0	0	0	114.278
27838	0	0	0	0	0	0	0	0	0
27948	0	0	0	0	17.1365	172.681	0	0	0
27951	0	0	0	0	353.825	0	0	103.942	0
28005	0	0	0	0	0	0	0	0	0
28006	0	0	79.5181	0	0	0	0	0	0
28018	882.825	830.4	3699.48	1968.82	963.912	1046.04	1081.29	505.271	4255.98
28022	0	0	0	0	0	0	0	0	0
28024	0	0	0	0	0	0	0	0	0
28049	0	0	0	0	0	0	0	0	0
28061	2976.87	0	0	0	828.157	984.551	0	0	8595.39
28065	0	0	0	0	0	0	0	0	0
28090	0	0	0	0	0	0	0	0	0
28095	0	0	0	0	0	0	0	0	0
28103	881.674	0	0	0	0	0	229.6	19.7824	4744.32
28119	0	0	0	0	0	0	0	0	0
28127	0	0	0	0	0	0	0	0	0
28132	0	0	0	0	0	0	0	0	0
28154	0	845.091	444.244	0	60.6974	104.119	1670.56	0	0
28161	0	0	0	0	69.1279	0	0	0	0
28222	0	0	0	0	0	0	0	0	0
28281	2852.22	673.396	797.889	2045.36	407.541	0	0	0	4001.51
28306	477.034	0	0	0	92.2862	96.385	0	72.5354	396.308
28342	882.449	381.425	818.823	0	1054.96	1827.95	747.533	521.887	1679.66
28343	0	0	2378.62	0	0	0	0	0	0
28366	0	0	0	0	0	0	0	0	0
28385	0	517.207	0	0	125.151	76.8322	0	4.7828	0
28391	0	0	0	0	0	0	0	0	162.821
28437	0	0	0	0	0	0	0	0	0
28464	0	0	0	0	0	0	0	0	0
28466	966.981	301.229	990.955	0	358.183	764.239	209.056	122.415	1272.99
28484	2494.33	985.721	0	2680.9	1203.43	0	1954.83	0	0
28557	0	0	0	0	0	0	0	0	0
28560	0	0	0	0	0	0	0	0	0
28561	0	0	0	0	0	0	0	0	0
28562	0	0	0	0	0	0	0	0	0
28565	0	0	0	0	0	0	0	0	0
28571	0	0	0	0	0	0	0	0	0
28596	0	0	0	0	0	0	0	0	0
28608	0	0	0	0	0	0	0	0	0
28609	0	0	0	0	0	0	0	0	0
28610	0	0	0	0	0	0	0	10.5985	0
28638	0	0	0	0	0	0	0	0	0
28667	0	20.5993	0	0	0	0	0	0	0
28669	0	0	0	0	0	0	0	0	111.371
28677	0	0	0	0	0	0	0	0	0
28719	0	0	0	0	0	0	0	0	0
28723	474.907	188.744	0	0	192.829	340.844	472.507	195.032	904.619
28725	0	0	0	0	0	0	0	0	0
28734	53.5015	740.894	830.439	0	0	585.151	0	0	171.038
28747	1405.28	650.676	1134.85	3777.22	1170.05	902.256	1475.07	666.726	3670.3
28805	0	0	0	0	0	0	0	0	0
28813	0	0	0	0	0	0	0	0	0
28839	0	0	0	0	0	35.1489	0	0	0
28850	371.257	0	0	0	0	0	0	0	0
28857	0	0	0	0	0	0	0	0	0
28945	0	0	0	0	0	0	0	0	0
28957	0	0	0	0	0	0	0	0	0
28963	0	0	0	0	0	0	0	0	0
28968	0	0	0	0	0	0	0	0	0
29001	0	0	0	0	0	0	275.532	0	0
29045	0	0	0	0	0	0	0	0	0
29067	0	0	0	0	0	0	0	0	0
29068	0	0	0	0	0	0	0	0	0
29069	0	0	0	0	0	0	0	0	0
29107	0	0	0	0	0	0	0	0	0
29111	0	357.92	0	0	0	0	0	0	0
29114	42.4158	0	0	0	0	0	0	0	0
29116	0	0	0	0	0	0	0	0	0
29118	0	0	0	0	0	0	0	0	0
29143	0	0	0	0	0	0	0	0	0
29279	6555.74	1546.54	2192.92	1934.82	1912.37	3197.35	2040.34	842.582	4717.77
29287	0	0	0	0	0	72.2632	0	0	0
29289	0	0	0	0	0	0	0	0	0
29308	104.926	142.335	0	0	0	0	0	127.115	724.858
29349	0	0	0	0	0	0	0	0	0
29376	0	0	0	0	42.2034	0	0	0	0
29383	0	81.1224	0	0	122.232	0	229.27	46.4059	1026.61
29400	0	435.418	198.26	0	476.577	925.204	698.82	0	0
29411	0	0	0	0	0	0	0	0	0
29412	0	0	0	0	0	0	0	0	0
29474	0	0	0	0	40.0703	0	0	25.0816	0
29475	0	0	0	0	0	0	0	0	0
29538	316.755	149.829	0	0	381.403	205.737	317.534	53.4566	0
29580	0	0	0	0	0	0	0	0	0
29595	0	0	0	0	0	0	0	0	0
29617	0	0	0	0	0	0	0	0	0
29628	0	0	0	0	42.8362	0	0	0	327.539
29633	0	26.8407	408.105	0	0	0	0	7.1555	0
29667	0	0	0	0	0	0	0	0	0
29677	3136.62	1012.81	2705.63	1995.92	865.308	1835.19	765.684	555.194	7458.17
29685	0	24.5354	0	0	0	148.355	0	100.633	0
29707	0	0	0	0	0	0	0	0	0
29716	0	0	0	0	0	0	0	42.0348	0
29728	0	45.4386	0	830.599	0	298.344	203.493	9.633	253.46
29731	239.205	0	0	0	78.977	0	267.381	0	0
29737	0	0	0	0	0	0	0	0	0
29779	0	0	0	0	0	0	86.2995	0	0
29793	0	0	0	0	0	0	0	0	0
29796	0	0	0	0	0	0	0	15.8603	0
29823	0	0	0	0	0	0	0	0	0
29827	0	0	0	0	0	0	104.295	0	0
29840	412.122	245.583	0	0	120.272	166.657	62.8959	70.784	181.404
29848	0	0	0	0	0	0	0	0	0
29896	0	27.9599	0	0	0	0	0	0	0
29906	0	0	1251.61	0	0	0	0	0	701.219
29946	0	0	0	0	0	0	0	0	0
29953	0	46.7803	149.813	0	0	53.0424	65.3472	0	135.516
30042	0	0	0	0	0	0	0	0	0
30106	0	0	0	0	0	0	0	0	0
30136	0	0	0	0	0	0	0	10.7033	736.867
30145	0	0	0	0	0	0	0	0	0
30174	253.669	254.842	0	0	60.4933	0	55.6005	89.0095	0
30177	0	153.846	0	0	2074.03	1717.75	0	0	0
30211	0	0	0	0	0	0	0	0	0
30227	1444.62	0	0	0	0	0	2456.11	149.464	3048.22
30263	0	972.031	237.201	0	462.207	1120.76	1533.74	0	54.2316
30271	0	0	0	0	0	0	0	0	0
30295	0	0	191.461	0	47.1535	0	0	0	350.546
30306	0	60.4193	0	0	137.46	260.49	0	0	0
30402	298.062	97.6745	0	0	137.796	83.6221	173.747	70.4921	818.531
30410	0	0	0	0	0	0	0	0	0
30443	0	0	0	0	0	0	0	0	0
30467	0	0	0	0	0	0	0	0	0
30477	0	0	0	0	0	0	0	0	315.15
30500	0	0	0	0	0	0	0	0	0
30509	0	0	0	0	0	0	0	0	164.085
30524	0	42.3105	0	0	0	0	0	0	138.676
30540	0	0	0	0	0	0	93.6143	0	0
30575	2527.16	792.463	1019.44	0	1288.11	1095.64	1380.93	180.856	0
30593	4537.47	2766.46	2417.18	3665.28	4039.49	2642.04	0	2809.92	6352.68
30608	0	0	0	0	0	0	0	0	0
30619	0	0	0	0	0	0	0	0	0
30661	0	0	0	0	0	0	0	13.3529	0
30662	0	0	0	0	0	0	0	0	0
30693	0	0	0	0	0	0	0	0	0
30699	134.555	0	0	0	0	0	0	0	0
30707	0	0	0	0	0	0	0	0	0
30716	0	0	0	0	0	0	0	0	0
30729	0	141.253	416.856	0	0	0	0	32.8509	0
30730	154.849	56.3795	0	0	0	183.555	0	0	0
30733	553.908	0	849.547	15960.5	0	1098.98	133.924	24.2658	491.118
30735	0	0	0	0	0	0	0	0	0
30783	0	0	0	0	0	0	0	0	0
30800	0	0	0	0	0	0	0	0	0
30825	387.923	0	261.661	0	698.964	0	0	0	0
30878	0	0	0	0	0	0	0	0	0
30882	0	0	0	0	0	0	0	0	0
30891	0	0	0	0	0	0	0	0	0
30895	86.183	108.134	887.732	0	0	0	520.326	6.7738	0
30928	0	0	0	0	0	0	0	0	0
30942	0	0	0	0	0	0	145.635	0	0
30950	0	0	0	0	0	0	0	0	0
30952	0	0	0	0	0	0	0	0	0
30988	0	0	0	0	0	0	0	0	0
31002	0	0	0	0	0	0	0	0	0
31029	0	0	0	0	0	0	0	182.076	0
31052	0	0	0	0	0	0	0	0	548.637
31070	0	0	0	0	0	0	0	0	0
31135	0	25.7065	0	0	0	0	134.079	0	0
31145	0	0	0	0	0	0	0	0	0
31171	0	0	98.3116	0	0	0	0	0	1533.28
31173	0	0	0	0	0	0	0	0	0
31181	0	247.748	541.674	0	0	151.418	438.559	0	0
31227	0	0	0	0	0	0	0	0	0
31229	0	0	0	0	0	0	0	0	0
31247	204.322	0	0	0	0	103.149	91.9218	62.0866	159.282
31270	0	0	0	0	0	0	74.5296	0	0
31271	0	0	0	0	0	0	0	0	0
31275	0	0	0	0	0	0	0	0	0
31280	1176.58	427.382	217.998	1486.27	810.745	119.103	1145.38	0	0
31336	0	0	0	0	0	0	0	0	0
31346	0	0	0	0	0	0	0	0	0
31422	0	0	0	0	0	0	0	0	0
31464	0	0	0	0	0	0	0	0	0
31471	0	0	0	0	0	0	0	0	0
31480	561.891	310.295	0	0	0	1020.62	221.877	186.297	467.1
31517	0	0	0	0	0	0	0	0	0
31524	0	0	0	0	0	0	0	0	0
31525	923.139	506.318	3219.7	0	0	0	1159.91	0	2244.48
31595	0	0	0	0	0	0	0	0	0
31621	0	0	0	0	0	0	0	0	0
31626	60.7835	64.8964	0	0	0	0	0	13.6673	0
31647	0	0	0	0	0	0	0	0	0
31657	0	0	699.01	0	0	0	820.623	0	0
31726	0	0	0	0	0	0	0	0	0
31765	0	0	0	0	0	0	0	0	0
31833	0	275.463	2052.93	0	0	0	0	1017.63	85.203
31850	0	0	0	0	0	0	0	0	0
31992	0	0	0	0	0	0	0	0	0
32018	0	0	0	0	0	0	0	0	0
32022	0	0	0	0	0	0	0	0	0
32100	0	0	515.199	0	0	0	0	0	0
32109	0	0	0	0	0	0	0	0	0
32111	0	0	0	0	0	0	0	0	0
32163	0	0	0	0	0	0	0	0	0
32170	0	0	0	0	0	0	0	0	0
32171	0	552.557	421.704	463.681	0	469.877	1366.4	0	0
32178	0	0	0	0	0	0	0	181.784	0
32185	0	0	0	0	0	0	0	0	0
32220	485.567	143.395	176.759	0	0	0	0	73.8752	2069.02
32238	0	0	0	0	0	0	0	0	0
32243	0	0	0	0	0	0	0	0	0
32284	0	208.402	310.769	0	0	0	0	88.059	0
32336	0	0	0	0	61.6466	0	0	0	1251.12
32340	0	0	0	0	33.3749	0	63.1294	41.5707	0
32343	562.516	725.024	2414.57	0	187.685	771.258	348.603	812.627	2562.41
32405	147.117	71.0191	276.897	0	0	197.645	0	129.121	0
32432	0	0	254.357	0	0	0	0	24.191	0
32463	0	0	0	0	0	0	0	0	0
32470	0	86.0072	0	0	0	287.164	0	0	0
32471	2088.61	329.056	0	2830.83	1383.23	815.75	1670.93	64.871	455.596
32481	112.959	61.3088	186.14	0	126.018	0	0	97.8266	1432.52
32552	0	0	0	0	51.1544	0	0	0	0
32558	0	31.7107	0	0	0	0	0	9.5656	368.118
32611	0	0	0	0	0	0	0	0	0
32637	0	0	0	0	0	0	0	0	0
32676	66.8894	0	0	0	0	0	0	0	0
32677	0	0	0	0	0	0	0	0	0
32679	0	448.782	602.336	0	0	0	0	235.742	0
32696	0	0	0	0	0	0	0	0	0
32705	0	0	0	0	0	0	113.322	0	0
32724	115.111	125.62	0	0	110.474	172.349	89.4706	39.1007	0
32726	121.217	0	0	0	129.386	0	188.61	0	0
32774	116.262	0	0	0	0	0	0	0	0
32783	0	0	0	0	0	0	0	0	315.277
32807	0	0	0	0	0	0	0	0	0
32823	0	0	0	0	0	0	0	0	0
32834	0	0	0	0	0	0	0	0	0
32852	0	0	0	0	0	0	0	0	0
32874	229.671	98.1489	0	0	0	0	46.5154	49.8265	333.859
32883	0	0	0	0	0	0	0	0	0
32944	0	0	0	0	275.664	46.9928	0	0	0
32973	0	1213.54	2719.1	0	0	0	0	744.156	1308.26
32982	0	0	0	0	0	0	0	0	0
32987	0	0	0	0	0	0	0	0	0
32995	0	0	0	0	0	0	0	0	0
33041	0	0	0	0	59.0031	0	0	0	0
33042	1581.52	449.472	678.454	2029.65	1143.28	1508.75	2932.43	464.912	2783.13
33047	0	0	0	0	22.7398	0	0	0	157.133
33082	0	150.792	0	0	89.8673	0	286.738	235.413	0
33088	0	0	0	0	0	0	139.157	0	0
33095	0	0	0	1031.83	0	0	172.677	0	0
33115	0	265.931	0	0	0	374.538	418.988	0	0
33133	0	0	0	0	0	0	0	0	0
33135	158.578	356.052	0	0	386.924	811.972	294.286	107.138	852.283
33136	141.486	36.5659	0	0	93.8478	0	0	8.6375	0
33209	0	292.186	0	0	0	0	0	0	0
33235	0	0	0	0	0	0	0	0	0
33238	219.862	88.3051	678.328	0	162.057	0	0	0	1193.85
33284	303.467	1404.12	0	0	0	510.743	197.306	489.118	432.21
33288	822.967	0	0	0	0	115.887	802.628	0	0
33322	0	0	0	0	0	0	0	0	0
33326	0	0	0	0	0	0	0	51.0166	0
33339	0	0	0	0	0	0	0	0	0
33384	0	0	0	0	0	49.6219	0	0	0
33385	0	0	0	0	0	0	0	0	0
33430	0	0	0	0	0	0	0	0	0
33500	0	0	0	0	0	0	0	0	0
33556	0	0	0	0	0	0	0	0	0
33561	0	0	0	0	0	0	0	0	0
33569	0	0	0	0	0	141.744	0	0	0
33602	220.262	80.5516	0	0	77.0583	286.679	0	19.8797	526.767
33617	0	0	0	0	282.921	0	0	14.6553	2458.25
33633	0	0	0	0	0	0	0	11.1299	0
33701	0	0	0	0	0	0	0	0	0
33716	0	0	0	0	0	0	0	0	0
33726	1159.74	0	0	8538.44	23.3012	0	629.601	0	0
33727	0	472.947	0	0	0	595.31	854.532	245.218	0
33776	67.0145	172.607	0	0	0	0	0	281.28	280.007
33812	0	0	0	0	0	0	0	0	0
33819	0	0	0	0	0	0	0	0	0
33840	0	0	0	0	0	0	0	0	0
33845	0	0	0	0	0	0	0	0	0
33901	0	0	0	0	0	0	0	0	0
33938	1905.21	0	1055.43	2386.25	1086.64	0	3106.88	425.213	2537
33971	58.8817	97.9562	0	0	0	0	0	19.7824	0
33973	0	57.9509	0	0	47.9394	0	0	67.094	0
34009	0	0	0	0	0	0	0	0	0
34011	132.002	0	0	0	22.4132	53.5274	43.2859	5.696	0
34017	0	0	0	0	0	90.7693	0	45.8895	0
34018	0	0	0	0	0	0	0	0	0
34019	0	0	902.528	0	0	0	0	0	214.272
34035	0	0	0	0	0	0	0	0	0
34068	0	0	385.912	0	0	0	0	0	0
34137	0	0	0	0	0	0	0	0	0
34154	0	1374.9	308.125	0	142.645	654.045	188.299	425.235	481.89
34160	0	0	0	0	0	0	0	0	0
34186	8253.87	725.231	3508.94	8458.04	1526.47	4707.29	1003.79	603.434	19977.1
34211	0	0	0	0	0	0	0	0	0
34212	610.162	118.808	0	0	724.154	245.787	263.859	170.355	199.734
34213	0	0	0	0	0	0	0	0	0
34219	0	0	0	0	0	0	0	0	0
34236	0	0	0	0	0	0	0	0	0
34256	0	321.925	0	0	301.017	252.372	0	121.524	648.883
34262	0	0	0	0	0	0	0	0	0
34267	0	0	0	0	0	0	0	0	0
34272	0	0	0	0	0	0	0	0	0
34295	764.386	0	0	0	0	0	600.05	0	0
34301	0	0	0	0	0	0	0	0	0
34313	0	0	0	0	0	0	0	0	0
34333	0	377.733	0	0	0	423.624	0	0	0
34339	101.473	642.167	651.791	0	0	497.98	0	128.118	0
34379	0	0	0	0	0	0	0	0	0
34396	0	0	0	0	0	0	0	0	0
34399	0	0	0	0	0	0	0	0	0
34401	0	0	921.353	0	0	0	48.9472	0	71.5503
34403	0	0	0	0	0	0	0	0	0
34404	0	0	0	0	0	0	0	0	0
34416	0	0	0	704.763	0	0	0	0	0
34432	3024.69	1671.31	1248.37	938.067	1140.9	2346.78	933.479	726.634	2761.51
34461	0	0	0	0	0	0	0	0	0
34474	0	295.744	617.95	0	0	237.21	0	81.0532	318.058
34492	0	0	0	0	0	0	0	0	0
34510	580.609	569.45	0	0	476.149	394.831	189.174	192.382	317.805
34569	0	0	0	0	0	0	0	0	0
34676	0	0	0	0	192.799	0	0	0	0
34716	0	0	0	0	145.615	0	0	0	0
34724	522.278	444.468	1240.31	0	350.732	0	712.963	267.455	107.958
34754	0	0	0	0	0	0	0	0	0
34766	0	91.6704	0	0	0	0	0	204.643	0
34795	2637.91	757.061	1909.22	0	675.255	760.844	1811.65	394.091	4004.16
34803	0	97.5855	0	0	162.455	0	0	0	0
34814	0	0	0	0	0	0	0	0	0
34837	0	0	0	0	0	0	0	0	0
34841	0	0	0	0	0	0	0	0	241.83
34856	0	0	0	0	0	0	0	0	0
35007	632.459	415.774	0	0	367.604	136.767	691.466	27.6639	0
35027	0	0	0	0	0	0	0	0	0
35073	0	0	0	0	0	0	0	0	0
35087	0	0	0	0	0	0	0	0	0
35092	0	0	0	0	0	0	0	0	0
35097	0	0	0	0	0	0	0	0	0
35135	0	0	0	0	0	0	0	0	0
35140	0	0	0	0	0	0	0	0	0
35199	0	0	0	0	30.0272	0	0	0	0
35201	0	0	0	0	0	0	0	0	0
35204	0	0	0	0	145.145	0	0	0	0
35239	0	0	0	0	0	48.703	0	0	0
35246	106.553	0	263.864	0	0	0	0	0	0
35313	0	0	0	0	0	0	0	0	0
35326	0	0	0	0	0	0	0	0	0
35327	167.736	0	0	0	183.695	0	0	136.92	0
35334	0	0	0	0	0	0	0	0	0
35339	944.609	226.548	1941.36	0	810.765	512.53	313.507	764.388	131.597
35362	0	0	0	0	0	0	0	0	0
35414	188.381	0	306.142	0	0	183.785	0	0	0
35424	0	648.23	0	0	0	1952	56.9623	79.5861	0
35426	429.138	0	434.548	0	0	0	0	0	170.533
35468	0	366.859	532.136	0	0	355.292	0	11.2796	1145.31
35472	0	0	0	0	0	0	0	0	0
35506	1635.85	302.141	112.037	0	902.531	0	1403.59	124.009	132.988
35512	0	42.4662	0	0	79.8446	0	0	13.2032	0
35535	116.687	0	0	0	0	0	0	0	0
35550	588.541	0	0	0	0	0	421.595	93.7998	499.083
35556	0	0	0	0	0	0	0	0	0
35583	0	0	0	0	0	0	0	0	0
35589	0	0	0	0	0	0	75.3273	0	0
35612	0	0	0	0	0	0	0	0	0
35617	0	0	210.002	0	0	0	0	0	0
35646	0	0	0	0	0	0	0	209.792	0
35647	0	0	0	0	0	0	0	0	81.9163
35648	1817.87	0	0	1213.77	88.0301	814.907	0	0	0
35690	0	0	0	0	0	0	0	0	0
35712	0	1150.22	17911.4	5736.68	0	0	516.494	224.897	1474.62
35730	0	0	0	0	0	0	0	0	0
35735	0	0	0	0	0	0	0	0	0
35752	0	0	0	0	0	0	0	0	0
35877	518.824	0	0	0	251.588	0	0	0	0
35894	0	0	0	0	0	0	0	0	0
35912	0	0	0	0	0	0	0	0	0
35965	0	0	0	0	0	0	0	0	0
35979	7636.33	2162	4724.18	3721.77	1309.04	3086.41	1894.68	926.082	10536.7
36156	4025.6	1433.5	5555.44	5624.47	1652.78	2982.14	7355.81	0	16475.9
36174	0	0	0	0	279.165	254.517	571.102	568.315	0
36177	0	370.847	0	0	0	0	0	534.469	0
36235	0	0	0	0	0	0	0	0	0
36249	0	0	0	0	0	0	0	0	0
36260	0	40.2943	0	0	0	0	0	57.3113	0
36296	0	0	0	0	0	0	0	0	0
36303	0	0	0	0	0	0	0	0	0
36331	0	0	0	0	0	0	0	0	0
36344	0	0	0	0	43.7752	0	0	49.2576	0
36345	2104.63	0	202.101	0	0	0	1491.25	25.9723	0
36350	0	0	0	0	0	0	0	0	0
36406	0	0	0	0	0	0	0	0	0
36415	0	0	0	0	0	0	0	0	0
36444	0	0	0	0	0	0	0	0	0
36449	2994.91	860.732	951.605	1880.52	1038.94	0	1618.66	377.789	1677.26
36489	456.539	81.4411	0	0	38.9782	101.643	0	52.4761	0
36500	278.293	200.827	0	0	313.806	0	168.027	101.127	460.906
36522	0	0	0	0	0	0	0	0	0
36532	0	0	0	0	0	0	0	126.217	824.599
36541	0	0	0	0	0	0	0	0	0
36566	0	0	0	0	0	0	0	0	0
36575	0	0	0	0	0	0	63.4212	0	0
36581	99.8962	198.232	0	0	99.2674	0	159.137	35.2236	0
36586	0	0	0	0	0	0	0	0	0
36599	0	0	0	0	0	0	0	0	0
36614	0	0	0	0	0	0	0	0	0
36637	0	0	0	0	0	0	0	0	0
36653	0	0	0	0	0	0	0	0	0
36672	0	0	0	0	0	0	0	0	0
36716	0	0	0	0	93.562	0	0	0	0
36738	0	0	0	0	0	0	0	0	0
36744	0	0	0	0	0	0	0	0	0
36759	0	0	0	0	0	0	0	0	0
36761	304.893	0	0	0	150.963	238.665	378.309	0	0
36769	0	212.324	0	0	48.4702	0	60.2501	76.6895	0
36784	0	0	0	0	0	0	0	55.6871	1170.97
36816	0	0	0	0	24.8322	0	0	8.645	0
36819	0	119.26	0	0	0	0	0	60.5822	84.0653
36827	0	0	0	0	0	0	0	0	0
36858	1488.66	1399.69	3500.31	3092.32	1170.07	2324.29	3313.27	926.644	4359.01
36868	88.5602	333.896	0	0	501.828	232.411	194.135	0	0
36880	579.958	1161.43	0	0	0	0	386.928	647.684	0
36891	0	39.731	0	0	0	0	0	0	0
36940	0	0	0	0	0	0	0	0	0
36965	3588.1	1389.64	0	0	2421.9	1824.81	2802.79	1385.12	4775.42
36988	61.8846	3664.4	0	0	0	0	64.5495	84.3839	0
37056	26740.1	6233.71	24505.3	26123.1	7288.48	10110.6	14471.4	5228.02	72763
37058	0	0	0	0	0	0	0	0	0
37061	0	0	0	0	0	0	0	0	0
37062	0	0	0	0	0	0	0	0	0
37070	0	134.707	0	0	0	0	58.3436	55.1856	0
37120	0	96.3106	0	0	75.7722	0	0	0	0
37124	0	0	0	0	0	0	0	24.3856	617.659
37126	0	143.158	0	0	350.059	84.1837	0	48.7561	570.254
37127	184.853	197.491	496.217	0	460.563	262.225	198.181	160.063	0
37206	0	0	0	0	0	0	0	0	0
37220	0	0	0	0	0	0	0	0	0
37230	0	0	0	0	0	0	0	6.4968	0
37235	584.162	0	0	0	282.033	0	533.263	0	0
37262	0	0	0	0	0	0	0	0	638.391
37301	0	0	0	0	0	0	0	0	1484.99
37332	0	0	0	0	31.007	0	148.281	0	0
37340	92.9895	157.204	0	0	0	294.158	0	0	0
37344	0	0	0	0	0	0	0	0	0
37371	0	0	0	0	198.637	0	0	0	0
37375	0	0	0	0	0	0	0	0	0
37377	0	0	0	0	0	0	0	0	0
37417	1796.38	1058.1	124.944	0	1013.18	0	0	232.112	0
37420	469.302	507.111	2651.3	0	382.525	589.975	630.768	361.584	2821.43
37441	0	0	0	0	0	0	0	0	0
37461	0	0	0	0	664.273	193.102	362.318	26.4514	0
37465	0	0	436.972	0	0	0	0	0	0
37475	0	0	0	0	0	0	0	0	0
37501	0	0	0	0	0	0	0	0	0
37513	0	0	0	0	0	0	0	0	0
37516	0	0	0	0	0	0	0	0	0
37603	0	0	0	0	0	0	0	0	0
37610	0	0	0	0	0	0	0	0	0
37623	0	0	0	0	0	0	0	0	0
37650	76.0232	274.537	305.449	0	0	0	0	11.0476	597.685
37662	25551.3	5125.77	14475.4	32002.8	11789.1	10562.1	36140.2	4254.1	55147.5
37672	0	0	0	0	0	0	0	56.3457	0
37682	0	0	0	0	0	0	0	0	0
37698	1514.61	93.3456	826.189	0	0	0	0	4042.79	0
37715	0	0	0	0	0	0	0	0	0
37717	0	0	0	0	0	0	0	0	0
37751	0	0	0	0	0	0	0	0	0
37775	258.299	300.851	0	0	249.209	137.915	232.849	278.174	0
37785	0	0	0	0	0	0	0	0	0
37794	0	37.8186	0	0	192.105	0	0	179.741	0
37796	0	0	0	0	0	0	0	0	0
37805	0	1397.91	0	858.9	0	0	966.609	0	0
37903	0	0	0	0	0	0	0	0	0
37904	0	0	0	0	0	0	0	0	0
37949	8285.88	2632.53	6178.05	7253.36	2644.13	3775.09	1669.59	1760.63	24901.2
37963	403.313	0	544.916	0	0	0	0	189.329	1135.7
37978	0	0	0	0	0	0	0	0	0
38007	0	0	0	0	0	0	0	0	0
38009	0	125.004	197.095	0	310.407	406.496	0	0	0
38010	0	0	183.118	0	0	0	0	105.214	147.272
38011	504.411	0	0	0	0	0	251.953	0	0
38021	38822.6	27157.6	60120.5	41922.5	7882.5	15541.1	43898	26238.4	130577
38037	0	0	0	0	0	0	0	0	0
38063	0	0	0	0	0	0	0	0	0
38087	0	0	0	0	0	0	0	0	0
38099	0	0	0	0	0	0	0	0	0
38105	0	0	0	0	0	0	0	0	0
38169	0	0	0	0	0	0	0	0	0
38171	0	0	0	0	0	0	0	0	0
38174	0	139.14	0	0	25.4343	0	0	0	0
38191	541.721	362.938	0	0	264.611	0	0	0	0
38217	0	0	0	0	0	0	0	0	0
38256	0	0	0	0	206.057	0	0	0	0
38263	0	0	0	0	0	0	0	0	0
38266	0	0	0	0	0	0	74.6464	0	0
38308	0	0	0	0	0	0	0	0	0
38397	107.403	0	0	0	0	0	0	0	0
38459	0	25.3285	0	0	0	0	46.8655	42.6934	0
38460	0	0	0	0	0	0	0	0	0
38510	11328.8	5098.45	1114.48	13181.1	4391.21	0	14028.2	636.248	526.262
38555	0	0	178.932	6572.48	0	93.2964	45.8928	0	0
38566	0	316.58	0	0	0	0	0	0	0
38586	0	0	0	0	0	0	0	0	0
38605	0	469.56	1849.35	0	662.864	693.788	331.677	882.521	1272.86
38617	0	0	0	0	155.637	0	0	50.545	503.128
38651	0	0	0	0	0	0	0	0	0
38659	0	0	0	0	0	0	0	0	0
38666	0	0	0	0	0	0	0	0	0
38676	0	62.2427	0	0	0	0	0	0	0
38701	0	0	0	0	0	0	0	0	0
38708	312.15	0	0	0	0	0	0	0	0
38719	0	0	0	0	0	0	0	0	0
38743	0	0	0	0	0	0	0	0	0
38752	5894.45	1412.82	2421.84	1154.31	1703.42	3138.69	970.655	775.862	3463.49
38755	0	0	0	0	0	0	0	0	0
38780	0	0	0	0	0	0	0	0	0
38790	153.873	0	693.25	0	0	0	0	0	0
38798	2438.55	4056.76	3386.95	845.154	2089.96	2489.24	4195.33	1933.85	2806.9
38879	751.724	1145.51	2606.34	0	652.27	698.332	1034.39	1459.99	1366.03
38910	123.544	0	0	0	223.714	0	0	0	0
38933	0	0	0	0	0	0	0	0	0
38951	2282.9	3203.26	745.16	0	1458.91	2179.33	3653.94	2470.58	484.545
38963	0	0	0	0	0	0	0	0	0
38991	0	0	0	0	0	0	0	0	0
39000	0	0	0	0	0	0	0	0	0
39002	0	0	338.22	0	0	0	0	0	0
39005	0	0	0	0	0	0	0	0	0
39033	0	0	0	0	0	0	0	0	0
39047	555.66	169.242	1022.21	0	411.583	607.18	321.386	39.198	116.807
39064	0	30.9991	0	0	29.3536	0	0	0	0
39129	0	0	0	0	0	0	80.6967	0	0
39145	0	0	0	0	0	0	0	0	0
39163	0	0	0	0	329.187	60.7766	199.193	123.357	0
39168	0	0	0	0	307.692	268.173	354.361	59.9684	0
39275	0	0	0	0	0	0	0	0	0
39276	0	75.9336	0	0	154.147	221.869	81.3776	20.7479	596.295
39310	0	0	0	0	0	0	0	0	0
39322	0	0	0	0	0	0	0	0	566.208
39607	0	72.0495	0	0	328.676	0	174.934	25.1939	0
40075	0	0	800.155	0	126.804	0	0	0	0
40091	3343.14	2127.59	6656.2	3286.16	0	0	5861.19	1616.76	13482.1
40103	0	0	0	0	0	0	0	0	0
40133	0	111.64	323.865	1327.89	0	0	0	90.5664	110.359
40159	0	0	0	0	0	0	0	0	0
40169	0	0	0	0	0	0	0	0	0
40221	0	31.2659	0	0	49.8378	195.705	0	44.6395	0
40225	0	0	0	0	0	0	0	0	0
40243	8038.49	7177.75	5271.27	5496.41	6674.71	9558.78	6334.04	2711.26	4807.9
40259	0	0	0	0	0	0	0	0	0
40260	0	116.991	0	0	369.9	0	0	47.5212	0
40277	0	312.563	502.23	0	116.179	416.145	445.232	0	0
40283	0	0	0	0	0	0	0	0	0
40291	0	0	0	0	0	0	0	0	0
40294	0	159.072	0	0	0	0	0	0	361.291
40336	0	0	0	0	0	0	123.555	0	0
40344	0	0	0	0	0	0	0	0	0
40360	0	0	0	0	560.117	0	1105.32	0	0
40363	0	0	0	0	0	0	0	0	0
40366	0	0	0	0	0	0	0	0	0
40409	0	0	1677.85	0	0	0	0	612.236	1559.19
40452	335.598	34.2013	0	0	304.549	222.533	191.878	0	0
40453	760.607	837.649	95.8562	0	449.071	1053.19	920.23	570.83	603.88
40461	0	0	0	0	0	0	0	0	0
40481	75.6478	0	211.261	0	0	342.478	0	0	319.827
40484	0	0	0	0	0	0	0	0	0
40487	494.876	282.75	0	0	355.336	240.401	0	93.1561	1017.13
40493	0	0	0	0	0	0	0	0	0
40495	0	0	0	0	0	0	0	0	0
40536	0	148.198	460.33	0	0	0	0	16.6388	0
40541	0	0	0	0	0	0	109.1	0	0
40565	0	0	0	0	0	0	0	0	0
40569	0	0	0	0	0	0	0	0	0
40572	0	0	0	0	0	0	0	0	699.449
40606	0	0	0	0	0	0	0	0	0
40619	0	0	0	0	0	0	0	0	0
40627	0	40.7094	0	0	0	0	0	29.827	0
40645	0	0	0	0	0	0	0	0	0
40677	0	0	0	0	0	0	0	0	252.196
40680	0	0	0	0	0	0	0	0	0
40737	0	0	0	0	0	0	0	0	0
40745	0	0	742.233	0	0	0	0	0	0
40748	0	0	0	0	0	0	0	0	0
40759	0	0	0	0	0	0	0	0	0
40864	0	316.506	0	0	0	370.352	455.076	0	0
40997	0	0	0	0	146.411	0	0	0	0
41166	0	0	0	0	0	0	0	0	0
41336	0	0	0	0	0	0	0	0	264.458
41342	330.343	71.5306	0	0	276.032	0	68.2653	0	0
41345	0	154.284	0	0	0	0	0	0	4723.21
41425	0	0	0	0	0	0	0	0	0
41431	2151.27	1589.35	2200.25	1006.84	206.23	2098.08	1249.51	0	5982.04
41434	0	0	177.232	0	0	0	411.596	0	0
41471	0	133.973	0	0	125.926	185.444	82.1557	100.439	0
41476	0	238.445	0	0	0	0	0	322.035	0
41485	1177.98	611.946	0	0	338.117	0	0	179.958	95.1898
41513	0	0	0	0	0	0	0	0	0
41514	0	0	0	0	0	0	0	31.0994	0
41539	0	0	0	0	0	0	0	0	323.241
41597	126.397	0	924.69	0	828.861	0	135.402	53.6886	0
41601	3357.61	1243.16	0	0	2391.07	3159.44	2703.14	0	1302.19
41652	0	0	0	575.116	0	0	1757.82	0	0
41654	0	125.427	0	0	88.1526	0	0	63.606	0
41655	152.272	366.526	0	0	74.078	151.291	79.1014	380.139	286.201
41665	0	160.162	0	0	244.964	193.765	207.111	178.693	0
41735	0	1018.49	0	0	158.914	802.655	292.554	481.925	0
41737	0	0	0	0	0	0	0	0	0
41770	862.73	391.795	775.695	0	483.66	319.964	0	259.671	4060.17
41815	346.534	0	0	0	0	400.626	553.029	0	0
41830	0	0	0	0	0	0	621.372	0	239.807
41832	0	0	0	0	0	0	0	244.829	247.645
41833	774.17	459.226	2010.87	0	456.154	910.909	718.371	197.816	1464.25
41858	0	0	0	0	0	0	0	0	0
41863	509.766	0	460.929	0	321.491	275.601	248.899	20.4485	1419.38
41869	0	0	0	0	0	0	0	0	0
41892	0	0	0	0	0	0	0	0	0
41907	284.449	0	0	0	0	0	0	0	0
41908	0	0	0	0	0	0	0	0	0
41917	0	100.543	0	0	0	0	0	0	0
41922	0	125.671	0	0	874.881	350.519	1330.74	30.0965	0
41972	0	0	0	0	0	0	0	0	0
42033	0	878.715	0	0	0	0	0	201.686	0
42064	2845.41	1685.81	676.313	0	2414.11	1531.34	0	183.199	0
42065	0	0	0	0	0	0	0	0	0
42102	0	0	0	0	0	0	0	0	0
42114	0	0	0	0	0	0	0	0	0
42146	0	0	0	0	0	0	0	0	0
42150	223.615	0	1220.57	0	787.005	0	0	368.807	1884.07
42166	0	0	0	0	0	0	0	0	0
42179	0	0	0	0	0	0	0	0	0
42185	0	999.464	0	1088.55	0	0	0	357.101	0
42188	0	0	0	0	0	0	0	0	0
42216	0	63.1915	0	0	0	0	0	57.5433	194.172
42269	0	184.616	0	0	0	2475.25	0	204.126	0
42273	579.808	82.8643	222.09	0	648.463	0	563.554	0	92.7879
42304	1923.88	0	0	0	1234.9	0	320.044	0	0
42313	0	0	0	0	0	0	0	0	0
42367	63.2609	0	0	0	0	0	0	0	0
42374	65.0626	0	0	0	0	0	0	58.8981	0
42378	0	222.33	0	0	0	228.889	0	179.015	0
42379	0	0	0	0	0	0	0	0	0
42382	0	0	1609.47	0	0	0	0	0	0
42404	0	0	0	0	43.6425	0	67.779	0	0
42458	0	0	0	0	0	0	0	0	0
42473	0	0	0	0	0	0	0	0	0
42523	0	0	0	0	0	519.754	0	51.3609	0
42583	0	0	0	0	0	0	0	0	0
42594	0	0	0	0	0	0	0	813.129	0
42662	0	0	0	0	0	0	0	0	0
42679	0	0	0	0	0	0	0	0	0
42680	0	0	0	0	0	0	162.21	0	0
42683	1490.94	1517.12	1098.62	0	1001.78	1112.18	1503.35	708.978	0
42688	176.97	0	0	0	68.7911	0	0	0	0
42721	0	402.929	0	0	641.645	205.201	686.272	722.57	0
42722	0	0	0	0	0	0	0	0	0
42750	0	0	0	0	0	0	0	0	0
42766	0	0	0	0	0	0	0	0	0
42769	0	439.991	0	0	429.679	848.474	0	371.24	1502.68
42776	0	0	0	0	0	0	0	37.2894	0
42779	0	0	0	0	0	0	0	135.281	0
42785	0	91.6555	89.5917	0	107.779	74.101	114.761	23.0233	120.599
42806	780.952	246.895	186.329	0	165.293	295.153	193.24	124.862	1366.03
42828	1591.88	50.1752	0	1381.11	0	2741.61	0	0	0
42832	0	0	0	0	0	0	0	336.765	0
42833	3865.45	116.591	592.042	0	0	0	0	121.98	0
42866	912.804	357.394	363.813	0	0	454.383	456.263	168.461	1055.68
42867	191.059	0	0	0	0	0	0	0	638.644
42870	806.501	0	337.181	0	0	0	0	165.542	235.509
42937	0	563.506	0	1016.46	334.076	0	0	0	0
42965	709.708	229.417	520.142	0	166.936	780.141	577.833	207.779	2137.03
42975	0	0	538.872	0	0	0	0	0	0
43009	2019.49	981.474	882.097	620.975	1135.75	911.548	820.196	419.307	0
43029	0	0	0	0	0	0	0	0	0
43107	367.379	0	0	0	0	257.35	0	37.4166	0
43114	0	0	0	0	0	0	0	0	0
43226	0	0	0	0	190.492	424.926	0	0	0
43235	0	0	0	0	0	76.8833	0	7.5447	0
43275	0	0	0	0	0	0	0	0	0
43295	0	183.244	0	0	267.877	0	277.614	171.792	0
43319	0	0	0	0	0	0	0	0	0
43339	0	39.1751	0	0	0	442.079	753.623	0	0
43341	0	0	0	0	0	1088.87	0	0	0
43345	0	0	0	0	0	0	0	0	0
43366	0	0	0	0	0	0	0	0	0
43368	0	0	0	0	0	0	0	0	0
43395	513.995	0	0	0	173.509	435.825	0	0	0
43400	0	0	0	0	0	0	0	0	0
43442	638.189	3822.94	3337.68	0	71.7509	874.024	2074.73	4330.15	3287.02
43497	0	0	0	0	0	0	0	0	0
43538	0	183.682	0	0	0	384.366	100.929	0	0
43543	0	2125.12	2075.25	0	0	430.235	0	1076.8	393.274
43563	0	0	0	0	0	0	0	0	0
43578	557.812	71.1452	0	0	47.7557	201.244	77.1949	59.452	508.184
43592	0	0	0	0	254.476	222.15	197.306	0	0
43605	0	0	0	0	0	0	0	0	0
43642	0	0	0	0	38.0596	0	0	0	0
43658	0	233.975	0	0	0	149.963	0	48.0151	78.1239
43659	0	0	0	0	0	0	0	0	0
43660	0	0	0	0	0	0	0	0	0
43670	0	0	0	0	0	0	0	0	0
43678	0	0	0	0	0	0	0	0	0
43691	0	0	0	0	0	0	0	0	0
43715	0	0	0	0	72.8634	0	0	0	0
43794	0	0	0	0	0	0	0	0	0
43815	0	0	0	0	0	0	0	0	0
43822	0	0	0	0	0	0	0	0	0
43828	0	0	0	0	0	0	0	0	0
43830	0	0	0	0	0	0	0	0	0
43851	265.43	23.5347	0	0	0	0	0	34.5949	0
43855	0	0	0	0	0	0	0	0	0
43863	0	1241.35	572.965	789.359	967.341	0	1192.94	0	0
43995	0	0	0	0	0	0	0	0	0
44022	0	0	0	0	0	0	0	0	0
44030	0	0	0	0	0	0	0	0	767.207
44034	0	185.238	0	0	152.198	0	283.372	301.302	0
44146	0	0	0	0	0	0	0	0	0
44345	0	0	0	0	0	0	0	0	0
44390	0	0	0	0	0	0	0	59.5418	0
44398	0	0	0	0	0	0	0	0	0
44418	0	0	0	0	0	0	0	0	0
44458	0	0	0	0	0	0	0	0	0
44464	0	0	0	0	0	0	0	0	0
44524	0	408.792	781.645	0	765.663	646.617	0	0	0
44535	0	0	0	1479.84	240.065	0	0	73.9052	385.563
44592	0	0	0	0	0	0	0	1220.59	0
44599	126.772	582.667	0	0	108.994	469.085	59.3163	0	0
44618	4321.48	9897.49	10566	0	1180.75	5237.1	7564.67	11692.3	12830.3
44633	0	0	0	0	0	0	0	0	0
44636	0	0	0	0	0	0	0	0	0
44676	0	0	174.587	0	0	0	0	0	0
44679	571.85	180.783	0	0	133.469	139.064	184.894	73.2016	3145.31
44718	7710	3088.28	3671.06	7116.32	3435.19	5928.49	2275.13	1124.17	5999.61
44744	0	0	0	0	157.658	118.745	0	70.1104	0
44750	367.679	227	0	0	482.385	156.192	497.448	188.865	0
44754	0	0	0	0	0	0	0	0	0
44797	0	0	0	0	0	0	460.037	0	0
44800	0	0	0	0	0	0	0	0	0
44802	390.526	377.333	0	0	773.614	878.16	489.141	165.624	0
44831	301.59	222.471	0	0	279.859	0	0	59.4969	0
44921	0	0	0	0	0	0	0	0	0
44932	0	0	0	1151.08	0	0	0	0	0
44967	0	0	0	0	59.6972	0	0	46.5556	0
44969	5952.25	3769.6	11132.8	0	1857.22	4848.63	3805.47	3524.78	20388.6
45021	0	0	0	0	0	0	0	0	0
45024	0	0	0	1327.74	486.733	0	131.725	0	0
45063	0	0	0	0	0	0	0	0	0
45130	0	0	0	0	0	0	0	0	0
45196	0	0	0	0	0	0	0	0	0
45205	0	66.2084	0	0	0	0	0	26.9529	0
45243	0	0	0	0	0	0	0	0	227.672
45245	0	0	0	0	0	0	0	0	0
45246	786.282	0	185.857	0	0	0	0	0	0
45250	0	0	0	0	0	0	0	34.4526	1741.35
45290	0	0	0	0	0	0	0	43.7114	355.855
45295	0	528.481	0	0	598.166	770.186	840.681	78.3586	0
45297	0	0	0	0	0	0	0	39.4375	0
45347	0	0	0	1370.44	0	0	482.332	0	0
45379	0	0	0	0	0	0	0	0	0
45384	238.905	197.639	836.64	0	611.006	327.775	299.753	175.377	100.752
45441	0	0	0	0	0	0	0	0	0
45445	3314.32	5071.76	7317.84	421.826	783.759	1726.51	5237.91	4817.35	7754.24
45463	0	0	0	0	0	0	0	0	0
45496	0	0	0	0	0	0	0	0	0
45498	0	0	0	0	0	0	0	0	0
45503	0	0	0	0	0	0	0	0	0
45554	0	0	0	0	0	0	0	0	0
45564	0	168.13	0	0	0	0	0	385.723	0
45594	566.045	288.176	0	0	44.6938	0	0	0	504.771
45597	762.584	557.079	0	0	1022.62	1219.23	614.68	242.411	0
45654	0	0	0	0	0	0	0	0	0
45664	0	0	0	0	0	0	0	0	0
45695	0	46.0242	0	0	192.115	0	0	0	0
45775	92.8894	44.7715	0	0	0	0	0	0	0
45820	0	0	0	0	0	0	0	0	0
45828	0	0	0	0	0	0	0	0	0
45857	0	0	0	0	0	0	0	0	0
45863	17961.9	5481.45	7937.96	6260.65	5972.91	14947.6	21315.4	6064.17	10731.8
45889	0	0	0	0	0	0	0	0	0
45893	0	0	0	0	0	0	0	0	0
45895	0	0	0	0	0	0	0	0	0
45896	0	0	0	0	0	0	0	19.1537	0
45943	0	0	0	0	0	0	0	81.0083	0
45944	3991.02	1111.24	1244.75	2268.46	2505.11	1321.77	2353.78	662.893	4633.07
45949	0	0	0	0	0	0	0	0	0
45950	1139.8	0	0	0	0	593.319	0	23.652	105.303
45954	0	0	0	0	0	0	0	0	0
45980	3451.52	0	2021.64	6205.4	637.777	0	1261.36	455.863	6313.12
45983	0	2923.59	5077.04	0	0	0	0	0	0
46001	0	0	0	0	0	0	0	0	0
46002	0	585.484	0	0	780.85	0	1017.23	38.9585	0
46056	0	0	0	0	0	0	0	0	0
46064	0	0	287.6	0	0	0	0	0	0
46091	0	364.339	0	0	0	0	0	141.231	0
46119	0	0	0	0	0	0	0	0	0
46139	798.268	1371.86	493.73	0	0	471.587	1348.54	1059.3	2351.55
46170	0	0	0	0	262.304	0	0	0	0
46179	0	0	0	0	140.277	607.179	0	0	0
46184	0	0	0	0	37.4677	0	0	0	0
46258	0	0	0	0	0	0	0	0	0
46338	0	0	0	0	0	0	0	0	0
46369	0	0	0	0	0	0	74.6464	22.9036	0
46370	0	0	0	0	0	0	0	0	0
46384	0	0	0	0	0	0	0	0	0
46417	0	0	0	0	0	0	0	0	0
46542	693.668	194.437	0	0	86.8258	259.035	0	28.7866	0
46551	0	0	0	0	0	0	0	0	0
46554	0	0	0	0	0	0	0	0	0
46567	813.833	0	668.034	0	340.271	193.791	914.88	0	0
46587	0	0	0	0	0	0	0	0	0
46606	3781.71	876.543	2801.49	0	1123.91	1237.1	966.979	575.194	10051.1
46642	0	0	0	0	0	0	0	0	0
46649	395.03	1104.54	0	0	612.036	794.41	711.971	277.171	0
46654	0	0	0	0	0	0	0	0	0
46679	0	0	0	0	0	0	0	0	0
46717	0	94.9615	0	0	0	0	57.8378	143.207	0
46719	0	0	0	0	0	0	0	9.4009	0
46725	67.54	0	0	0	0	0	0	0	0
46756	0	0	0	0	0	0	0	51.7875	0
46765	0	0	0	0	0	0	0	0	551.292
46783	0	0	0	0	0	56.4883	0	0	0
46801	0	0	0	0	0	0	0	0	0
46812	395.031	110.098	139.55	0	176.867	165.662	0	113.245	0
46826	0	0	0	0	0	0	0	0	0
46875	0	0	0	0	0	0	0	0	0
46880	0	0	0	0	74.9353	0	0	0	0
46883	2004.48	243.019	6552.75	0	0	292.346	303.955	124.099	0
46923	3480.17	69.5589	0	415.126	1649.9	0	2575.62	0	0
46926	0	0	0	0	0	0	0	0	0
46928	2052.95	752.487	1839.31	0	392.109	459.59	401.343	521.984	0
46961	0	0	0	0	0	0	55.0753	12.9038	0
46972	0	0	0	0	77.1093	0	0	0	0
47005	0	514.991	0	0	0	0	0	0	0
47039	0	0	215.952	0	0	0	0	0	355.982
47125	0	0	0	0	1045.47	597.02	1632.9	75.6267	0
47200	0	0	0	0	0	0	447.781	0	0
47215	0	0	0	0	0	0	0	0	0
47273	0	89.1353	0	0	156.29	0	167.969	0	0
47285	0	55.1193	0	0	0	75.0966	0	23.1281	463.687
47367	0	0	289.961	0	0	0	0	0	0
47371	0	0	0	0	0	0	0	0	0
47402	2963	0	0	0	1945.32	91.2033	0	1305.24	144.365
47855	0	0	0	0	320.624	0	247.245	0	0
48008	0	0	0	0	0	0	0	0	0
48023	0	0	0	0	0	0	0	0	0
48061	0	0	160.516	0	0	0	0	547.133	0
48063	0	0	0	0	0	0	0	0	0
48089	6418.53	3834.1	8534.19	6076.3	2286.99	3399.23	2677.91	2442.65	33898.6
48093	0	86.3704	0	0	0	0	0	103.68	0
48106	937.953	1544.76	429.448	0	2044.71	900.469	1209.75	722.338	0
48115	0	0	0	0	0	0	0	0	0
48131	0	0	0	0	0	0	0	0	0
48162	0	0	0	0	0	0	0	0	0
48176	0	0	0	0	0	0	0	0	0
48189	0	0	0	0	0	0	0	0	0
48195	0	0	0	0	0	0	0	0	0
48224	468.851	1066.16	0	0	476.894	252.321	0	579.385	2173.94
48281	0	0	0	0	0	0	0	0	0
48354	7213.19	0	0	0	513.769	2874.8	75.8136	0	0
48394	387.123	0	796.346	0	0	173.039	230.476	94.0918	0
48417	101.047	32.6002	330.853	0	313.142	432.788	0	52.7905	751.026
48421	0	0	0	0	0	0	0	0	0
48424	0	0	0	0	0	82.9329	0	390.708	0
48425	0	2405.99	3466.25	4027.93	1375.66	0	2021.44	1586.29	7677.12
48428	0	0	0	0	0	0	0	0	0
48446	0	0	0	0	0	0	0	0	0
48478	0	0	0	0	0	0	0	0	0
48480	978.717	2765.09	9934.2	0	69.4852	1509.28	1541.8	1101.19	59492.6
48486	0	0	0	0	0	0	0	0	0
48505	0	0	0	0	0	189.069	0	0	0
48520	0	0	0	0	0	0	0	0	0
48521	67.1646	0	0	0	0	0	0	0	0
48540	272.838	803.604	0	0	1198.25	0	344.167	0	0
48580	225.242	0	0	0	266.305	114.483	433.598	0	0
48616	0	0	0	0	0	0	0	0	0
48625	0	94.4723	0	0	0	0	0	0	0
48651	0	0	0	0	0	0	0	0	0
48663	0	0	0	0	0	0	0	0	0
48664	0	0	0	0	0	0	0	0	0
48667	0	45.6239	2088.91	0	0	0	0	0	0
48686	0	0	0	0	0	0	0	0	83.4333
48699	0	0	0	0	0	0	0	0	0
48751	0	147.931	254.263	0	0	0	0	152.608	220.719
48898	65.9635	0	0	0	125.437	0	74.0044	25.1565	0
48979	0	0	0	0	0	0	0	0	684.658
49122	0	0	0	0	222.612	0	206.488	0	0
49243	0	0	0	0	0	0	0	0	0
49244	0	86.7559	793.387	0	0	0	99.1783	163.873	465.33
49248	0	0	0	0	0	0	0	0	0
49273	0	0	0	0	0	0	0	0	0
49284	0	317.359	0	0	0	0	0	601.586	0
49295	7855.56	822.891	0	13702	6224.17	5403.71	5767.73	417.024	2447.38
49296	0	0	0	0	0	0	0	0	0
49303	312.826	878.848	0	0	0	0	0	1281.23	188.736
49332	769.491	917.919	0	0	878.393	487.413	464.745	134.33	1341.13
49334	0	119.512	0	0	0	0	0	111.898	588.457
49349	0	0	0	0	0	0	0	0	0
49381	0	0	0	0	0	0	0	0	0
49390	0	0	0	0	0	0	0	0	0
49451	0	0	0	0	0	0	0	0	0
49464	0	0	0	0	0	0	0	0	0
49509	676.826	118.889	0	0	134.02	348.374	91.1242	34.8868	780.986
49524	0	0	0	0	0	0	0	0	0
49527	18116.4	2420.97	4482.13	9166.89	4215	5383.39	4404.31	1729.39	8573.65
49530	0	0	0	0	0	0	0	0	0
49608	0	466.357	0	0	224.245	0	0	118.859	0
49696	0	0	0	0	0	0	0	0	0
49697	0	0	0	0	0	0	0	0	0
49713	78.2003	0	0	0	290.341	0	241.895	0	0
49719	0	174.92	0	0	0	1528.86	0	47.0047	0
49776	137.457	0	0	0	282.646	0	0	109.69	0
49778	0	152.371	0	0	0	0	0	0	0
49780	0	0	0	0	0	0	0	0	0
49839	0	0	0	0	0	0	0	0	0
49901	0	0	0	0	0	0	0	0	0
49914	0	125.76	0	0	0	576.625	0	0	0
49948	0	0	0	0	0	0	0	364.683	1623.03
49958	0	0	0	0	0	0	0	0	0
49959	624.701	343.821	0	0	0	0	205.146	130.311	0
50008	1113.1	2202.61	3907.63	0	429.648	637.887	748.759	1797.66	2098.47
50037	0	0	0	0	0	0	0	346.907	0
50056	0	0	0	0	0	0	0	0	0
50075	798.919	216.082	0	0	0	219.751	0	41.189	0
50087	0	0	0	0	0	0	0	0	0
50103	0	0	0	0	0	0	0	0	0
50126	0	0	721.865	0	0	0	0	0	0
50172	0	78.6688	0	0	0	0	0	0	0
50174	0	0	0	0	112.413	0	0	0	0
50202	0	0	0	0	0	0	0	0	0
50208	0	0	0	0	0	0	0	0	0
50212	0	0	0	0	0	0	0	52.6108	328.55
50230	0	0	0	0	0	0	0	0	0
50247	0	0	0	0	0	0	0	0	0
50254	0	1535.28	0	0	0	0	0	805.674	0
50285	0	0	0	0	0	0	0	0	0
50338	0	0	204.336	0	0	0	0	0	30634.3
50357	0	0	0	0	0	0	0	0	0
50377	5625.71	404.767	0	0	0	404.429	0	0	177.991
50383	0	976.404	602.776	0	0	874.203	0	0	0
50384	0	0	0	0	0	0	0	0	0
50418	0	0	0	0	0	0	0	0	0
50425	0	0	657.709	0	0	0	0	0	0
50431	0	58.2029	0	0	380.127	0	0	158.424	0
50460	0	0	0	0	0	0	0	0	0
50505	0	0	0	0	0	0	0	0	0
50514	0	0	0	0	0	0	0	0	0
50557	0	278.888	0	0	349.436	0	0	332.678	0
50574	0	0	0	0	0	0	378.134	0	0
50578	0	0	0	0	0	0	0	0	3183.61
50593	0	0	0	0	0	0	0	387.811	86.72
50633	0	208.158	0	0	562.433	1061.82	733.273	0	0
50638	0	0	0	0	0	0	0	0	0
50683	0	0	0	0	0	0	0	45.635	0
50735	0	0	0	0	0	0	0	0	0
50750	0	0	0	0	0	0	0	475.062	0
50766	0	0	4651.31	0	0	189.12	0	0	0
50791	276.041	0	0	0	0	0	315.997	42.1545	0
50793	0	289.488	0	0	0	0	491.748	707.735	0
50825	0	0	0	0	0	0	0	0	0
50833	0	0	0	0	0	0	0	0	0
50837	0	0	0	0	0	0	0	0	0
50838	98.2446	0	0	0	88.0301	101.414	488.577	0	0
50840	2071.54	2156.62	1307.55	0	2954.52	4439.55	2136.52	0	3381.83
50845	102.123	86.111	0	0	86.6421	0	0	185.1	0
50904	0	245.546	0	0	0	0	0	68.0595	0
50912	0	0	0	0	0	0	0	0	0
50913	0	0	0	0	0	0	0	0	0
50914	0	196.416	682.735	0	511.759	193.561	0	25.9649	0
50919	0	0	0	0	0	0	0	95.2893	371.152
50921	1895.15	1004.69	1821.08	0	2070.69	2292.79	1074.44	1161.78	4906.51
50970	0	0	0	0	0	0	0	0	0
50972	0	0	0	0	0	0	0	0	0
50974	0	867.373	0	0	0	2117.89	0	0	0
50984	94.516	788.875	662.525	0	224.908	1170.4	139.04	0	155.489
51007	2079.03	0	518.285	1965.31	1146.08	0	1579.23	63.5387	646.608
51008	0	0	0	0	0	0	0	0	0
51044	0	0	0	0	0	0	0	0	0
51059	0	0	0	0	0	0	0	0	0
51065	0	0	0	0	0	0	0	0	0
51095	0	49.7601	0	0	0	0	0	0	0
51105	0	0	0	0	0	0	0	0	0
51117	0	0	0	0	0	0	0	0	0
51118	0	0	0	0	0	0	0	0	0
51120	0	0	0	0	0	0	0	0	0
51160	0	0	0	0	0	0	0	0	0
51175	0	398.6	0	0	659.588	121.936	203.609	325.298	0
51184	474.231	49.3302	0	0	145.829	175.361	430.116	0	1156.06
51264	0	0	0	0	0	175.693	0	0	0
51276	0	0	0	0	0	0	0	0	0
51328	0	0	0	0	0	0	0	0	0
51333	0	0	0	0	0	0	0	136.441	0
51340	0	0	0	0	0	284.56	0	37.8283	652.802
51368	0	0	0	0	0	0	0	0	0
51374	0	0	0	0	0	0	0	0	0
51678	0	0	0	0	0	0	0	0	0
51778	0	0	0	0	0	0	0	0	0
51779	0	0	0	0	0	0	0	180.773	0
51793	0	0	0	0	0	0	0	0	0
51804	4060.88	1057.05	2711.08	6294.47	2647.58	1776.59	4125.72	0	0
51838	0	0	0	0	0	0	0	0	0
51862	0	0	0	0	0	0	0	0	0
51865	0	233.753	0	0	0	0	0	250.457	810.187
51875	105.301	1479.04	428.976	0	0	0	1422.93	1941.26	3680.16
51885	0	0	0	0	0	0	0	0	0
51906	0	0	0	0	0	0	0	0	0
51916	0	554.699	1585.99	0	0	0	0	318.172	0
51920	0	0	0	0	0	0	0	0	0
51929	14584.5	3578.29	17425.7	8846.18	6899.48	0	7469.27	3123.69	22895.3
51930	0	0	0	0	0	0	0	0	0
51932	0	44.2081	0	0	0	0	0	0	0
51940	0	0	0	0	0	0	0	0	0
51945	0	0	0	0	0	0	0	0	0
51948	0	183.074	953.273	0	0	0	0	0	0
51949	0	0	0	0	0	0	0	0	0
52052	0	0	0	0	0	0	0	0	0
52096	0	0	0	0	0	0	0	0	0
52100	0	0	0	0	0	0	0	0	0
52157	196.764	220.789	0	0	0	0	0	174.688	458.377
52189	432.041	261.231	0	0	934.048	870.579	195.594	152.975	0
52213	0	0	0	0	0	0	0	0	0
52216	0	0	0	0	0	0	0	167.817	0
52219	0	0	0	0	0	0	85.5408	45.9344	541.305
52252	605.533	447.871	0	0	474.362	795.457	226.565	406.089	0
52256	635.211	0	0	0	31.5275	0	573.203	0	0
52279	0	0	0	0	0	0	0	0	0
52320	763.535	2050.68	472.072	0	966.464	988.686	0	542.53	0
52367	0	0	0	0	0	0	0	0	0
52374	0	0	0	0	0	0	0	0	0
52403	0	0	0	0	0	0	0	0	0
52433	0	85.4735	503.709	0	0	0	0	0	0
52446	0	0	0	0	0	0	0	0	0
52450	0	0	0	0	0	0	0	0	0
52487	0	0	279.258	0	0	0	214.309	0	492.635
52507	0	73.0576	0	0	725.491	227.868	1101.27	37.7385	0
52541	0	0	0	0	0	0	0	0	0
52550	0	0	0	0	0	0	0	0	0
52609	0	0	0	0	0	0	0	0	0
52612	506.713	0	0	0	0	0	160.537	11.7961	0
52730	0	0	0	0	0	0	0	0	0
52769	0	0	0	0	0	0	0	0	945.577
52853	0	101.522	0	0	636.226	66.3412	116.473	211.798	593.008
52950	0	0	0	0	0	0	0	0	0
52962	0	400.942	0	0	0	0	140.032	0	0
52968	0	0	0	0	0	0	0	69.4816	0
53002	0	0	0	0	0	0	0	0	0
53017	0	812.284	241.639	0	0	0	0	222.644	0
53035	2181.1	3667.31	2765.54	0	1673.89	2117.79	6400.72	4850.67	6636.48
53078	0	0	0	0	0	0	0	0	0
53094	0	0	0	0	0	0	0	0	0
53101	0	0	0	0	0	0	0	0	0
53103	0	0	0	0	0	0	0	0	0
53144	0	0	0	0	0	0	0	0	0
53181	0	0	923.241	0	0	0	0	0	0
53216	0	0	0	0	0	0	0	246.61	0
53217	0	0	0	0	0	0	0	0	0
53279	258.023	386.747	632.903	0	89.2855	0	155.81	419.48	0
53280	0	0	0	0	0	0	0	0	0
53282	0	0	0	0	0	0	0	0	0
53287	0	0	0	0	393.844	0	145.694	0	0
53322	0	0	0	0	0	0	0	0	0
53328	0	0	0	0	0	0	0	0	0
53329	563.067	363.287	0	0	0	531.47	0	296.826	0
53331	0	0	0	0	0	0	0	0	0
53333	0	0	0	0	0	0	0	0	0
53375	0	0	0	0	0	0	0	0	0
[truncated: 3,619 more rows]
